# Supplementary material for: SerpinB7 deficiency contributes to development of psoriasis via calcium-mediated keratinocyte differentiation dysfunction
Source: Cell Death Dis. 2022 Jul 21;13(7):635. doi: 10.1038/s41419-022-05045-8 (PMC9304369; doi:10.1038/s41419-022-05045-8)
Supplement: Supplementary file 11 — Table 1 [file 41419_2022_5045_MOESM11_ESM.xls]

st_gene_id	gene_id	gene_symbol	diffexp_log2fc_KO-vs-WT	diffexp_deseq2_qvalue_KO-vs-wt	diffexp_deseq2_pvalue_KO-vs-WT
G10090_25326	98956	Nat10	-0.044022955	0.798396573	0.630688077
G10090_5298	93761	Smarca1	-0.716839187	0.585005332	0.389367715
G10090_1989	19934	Rpl22	-0.105622938	0.21940715	0.11050881
G10090_64	381062	Ermard	-0.657708308	1.21E-06	1.90E-07
G10090_20172	17252	Rdh11	-0.844441087	5.57E-18	3.47E-19
G10090_21652	233902	Fbxl19	-0.049438995	0.748900881	0.555546926
G10090_28935	71679	Atp5h	-0.165556479	0.029563232	0.010684995
G10090_7604	22022	Tpst2	0.832701408	2.81E-15	2.05E-16
G10090_14726	101612	Grwd1	0.484455192	7.97E-06	1.40E-06
G10090_1570	105445	Dock9	-0.053102188	0.689975508	0.492428033
G10090_13847	50915	Grb14	1.431821765	2.85E-11	2.77E-12
G10090_2203	433091	Pnpla1	-2.765546056	1.10E-266	1.00E-269
G10090_19214	65019	Rpl23	0.14520537	0.060225542	0.023964812
G10090_10757	13175	Dclk1	0.325448021	0.473739662	0.290325096
G10090_29210	67471	Gpatch1	-0.269070392	0.096956449	0.04168921
G10090_21439	14739	S1pr2	1.109034402	9.63E-29	3.66E-30
G10090_19358	387586	Ssxb5	1.779369404	0.791992198	0.623017233
G10090_17446	12417	Cbx3	0.100216897	0.249692729	0.129476276
G10090_2643	229473	Tmem131l	0.35954712	0.001045651	0.000262774
G10090_9700	381101	Dnph1	-0.091840693	0.741455984	0.546983374
G10090_8153	67434	Ankrd33b	-0.61954955	0.066106884	0.026720807
G10090_20752	55980	Impa1	0.540210757	1.08E-09	1.19E-10
G10090_1973	11785	Apbb1	0.808139085	0.040663138	0.015368763
G10090_17612	98417	Cnih4	0.082954371	0.488347218	0.302545642
G10090_5158	75600	Calml4	-0.368869737	0.892523231	0.822377506
G10090_21119	229543	Ints3	-0.01556051	0.89813076	0.833183209
G10090_13267	66317	Wdr61	-0.294006115	6.51E-05	1.32E-05
G10090_13275	228807	Zfp341	-0.140600312	0.544003554	0.349941077
G10090_28027	105418	E330034G19Rik	2.531319885	0.215273558	0.108086266
G10090_4364	50754	Fbxw7	0.113731719	0.357045057	0.201571859
G10090_31215	67467	Gpalpp1	0.013944477	0.907496155	0.84675761
G10090_12634	26380	Esrrb	1.836618032	0.609734314	0.415035101
G10090_13613	76799	Tmem234	0.259712472	0.002710281	0.00074637
G10090_25662	14407	Gabrg3	0.896535952	0.892523231	0.826094103
G10090_18992	320502	Lmod3	2.381296216	0.594546673	0.400547804
G10090_15105	101113	Snx21	-0.314600838	0.027737305	0.009921707
G10090_18739	57755	Dnajb7	-0.028328474	0.989154131	0.985080045
G10090_31575	54387	Mcm3ap	-0.014269961	0.921862503	0.867017986
G10090_19939	76829	Dok5	-0.837803063	0.339871766	0.189333416
G10090_31867	105243089	Gm39115	0.790605823	0.740052549	0.545482358
G10090_22625	209588	Sectm1a	-3.71099771	0.163574695	0.07739209
G10090_15835	101685	Spty2d1	-0.336809622	2.69E-06	4.44E-07
G10090_6357	17347	Mknk2	-0.902526055	2.22E-37	6.02E-39
G10090_2066	27059	Sh3d19	0.558877538	5.01E-12	4.59E-13
G10090_3756	13171	Dbt	0.272519814	0.023550016	0.008255506
G10090_29905	102639437	Gm35751	-0.071202043	0.988113818	0.957234694
G10090_17282	57315	Wdr46	0.262947548	0.021271509	0.00736064
G10090_18036	239408	Tmem74	0.620493415	0.382134527	0.219255724
G10090_18181	19014	Med1	0.011668327	0.934753683	0.883259615
G10090_15731	214922	Slc39a2	-0.999058662	2.69E-06	4.44E-07
G10090_14595	195046	Nlrp1a	0.119358239	0.892523231	0.79701774
G10090_32095	69036	Zg16	0.896535952	0.892523231	0.826094103
G10090_12664	320727	Ipo8	-0.172306176	0.097399507	0.041916165
G10090_20189	14064	F2rl2	-1.560659797	7.85E-11	7.91E-12
G10090_17823	108168152	Gm8126	-0.08599801	0.988791502	0.970545619
G10090_4330	30938	Fgd3	2.064888625	2.49E-26	1.04E-27
G10090_17815	629242	Gm6958	-0.297449413	0.01106622	0.00352225
G10090_14945	240087	Mdc1	-0.240242054	0.020980144	0.007238216
G10090_5259	64652	Nisch	0.466230806	1.94E-09	2.21E-10
G10090_15394	239845	Gpr156	-1.0270174	0.892523231	0.801280083
G10090_22400	100043468	Zfp955b	0.046288698	0.892523231	0.771539792
G10090_16525	67785	Zmym4	0.088358195	0.515684043	0.325470056
G10090_5230	320974	Lrrn4	-0.027337229	0.993203524	0.991158142
G10090_17057	234725	Zfp612	0.324414069	0.18711894	0.091060055
G10090_6348	66258	Mrps17	-0.107599701	0.372783043	0.212269459
G10090_2089	68644	Abhd14a	0.245541491	0.164195139	0.077744017
G10090_8645	238123	Cog5	-0.448419106	2.14E-05	4.02E-06
G10090_9860	75368	4930558K02Rik	-2.4994552	0.566198159	0.371797304
G10090_9728	101540	Prkd2	-0.200109159	0.028257905	0.010137024
G10090_28963	100270744	Btbd18	3.152888156	0.139922733	0.064282333
G10090_11197	17937	Nab2	-0.531282095	5.86E-08	7.84E-09
G10090_30512	16971	Lrp1	0.070154999	0.656570463	0.460286655
G10090_19337	75398	Mrpl32	-0.311197603	0.000908171	0.000225419
G10090_29701	93879	Pcdhb8	-1.373711421	0.66513393	0.468344691
G10090_27099	258255	Olfr1010	-1.0270174	0.892523231	0.801280083
G10090_8346	94346	Tmem40	-0.69755024	3.51E-15	2.58E-16
G10090_3624	26429	Orc5	-0.001802872	0.989820631	0.986026913
G10090_13221	67528	Nudt7	-0.303055496	0.066106884	0.026721082
G10090_28575	242418	Dcaf10	-0.07867131	0.563835105	0.368503866
G10090_7303	66359	Cox20	0.379418321	0.034498373	0.012730908
G10090_4047	381686	Kpna7	4.413976059	2.63E-05	5.01E-06
G10090_9398	215819	Nhsl1	0.378061122	2.02E-06	3.28E-07
G10090_253	20541	Slc8a1	-0.292144728	0.598602816	0.405300779
G10090_24124	102634681	Gm32211	0.5548119	0.892523231	0.805565298
G10090_14517	69634	Clybl	-0.364006272	0.016359857	0.005446735
G10090_10206	620709	Lcn6	0.896535952	0.892523231	0.826094103
G10090_10733	66775	Hacd4	0.572400052	0.583246621	0.387563226
G10090_8004	545683	Gm13213	0.535237999	0.625077442	0.430020097
G10090_24454	18346	Olfr47	1.806789447	0.788016147	0.614554324
G10090_22302	93880	Pcdhb9	0.275436844	0.892523231	0.826098386
G10090_3092	29859	Sult4a1	1.062848304	2.98E-09	3.48E-10
G10090_22173	229499	Fcrl1	1.837620079	0.033271538	0.012205845
G10090_25197	27993	Imp4	0.574178486	3.48E-08	4.53E-09
G10090_4256	27886	Ess2	0.094070615	0.509572971	0.320417945
G10090_28447	381917	Dnah3	0.828617614	0.328333908	0.181080442
G10090_9114	243846	Ccdc9	-0.760437501	1.89E-15	1.37E-16
G10090_32512	17084	Ly86	0.896535952	0.892523231	0.826094103
G10090_11860	668923	Zfp442	-0.283589177	0.155008202	0.072489677
G10090_12963	11692	Gfer	0.186070774	0.078644166	0.032648059
G10090_27147	56644	Clec7a	2.418010816	0.373272132	0.212646473
G10090_11211	16911	Lmo4	-0.330529354	0.000913846	0.000226932
G10090_14965	50876	Tmod2	2.000732206	0.035988986	0.013353044
G10090_27993	668382	Pabpc1l2b-ps	-1.942961573	0.742677045	0.549371138
G10090_4819	68792	Srpx2	-1.660048974	0.052498323	0.020514619
G10090_10209	71949	Cers5	0.231278198	0.046147034	0.01776084
G10090_20817	56419	Diaph3	-0.217048212	0.029258184	0.010559458
G10090_15092	381091	H2-Eb2	1.779369404	0.791992198	0.623017233
G10090_5042	234594	Cnot1	0.044981555	0.726805982	0.531311346
G10090_10966	17083	Tmed1	0.164242675	0.508718377	0.319698168
G10090_20400	71907	Serpina9	-0.007804359	0.988791502	0.960769851
G10090_24613	70693	Adgra3	0.055713145	0.753411971	0.564681863
G10090_32972	100041085	Mfsd4b3	0.750233906	0.187797063	0.091454516
G10090_16087	66832	Rsph3a	0.267917141	0.037415104	0.0139889
G10090_8635	20616	Snap91	0.689936642	0.438182093	0.261470745
G10090_25946	21407	Tcf15	-1.942961573	0.742677045	0.549371138
G10090_3497	244886	Tmem266	-0.444007592	0.696867865	0.498822012
G10090_2029	14702	Gng2	0.022367531	0.981434866	0.947074181
G10090_24847	231470	Fras1	-3.085913541	2.53E-25	1.11E-26
G10090_28475	55990	Fmo2	-1.138770174	0.033866093	0.012456895
G10090_5207	52040	Ppp1r10	0.460084867	1.75E-08	2.21E-09
G10090_16392	231986	Jazf1	0.585739893	0.186988777	0.090980746
G10090_17509	78323	Fam219b	-0.111966571	0.472399938	0.289152756
G10090_33110	16649	Kpna4	0.226636804	0.001221758	0.000312132
G10090_290	13131	Dab1	-5.216415545	1.86E-05	3.47E-06
G10090_13877	13822	Epb41l2	1.103057563	1.48E-37	4.00E-39
G10090_7942	74035	Nol9	0.285799075	0.00087141	0.000215397
G10090_6056	50997	Mpp2	0.188092991	0.450323774	0.271194554
G10090_26210	69168	Bola1	-0.604110207	3.03E-05	5.83E-06
G10090_19961	14919	Gucy2e	-0.051455508	0.988791502	0.979075401
G10090_27005	224762	Trim31	-1.114116964	0.26539512	0.139281444
G10090_32849	76484	Kndc1	-0.658895559	0.892523231	0.756695424
G10090_28421	64705	Dpys	-0.065233154	0.988791502	0.984487276
G10090_861	330230	Zfp853	0.50618285	0.892523231	0.804540318
G10090_3531	338359	Supv3l1	-0.130681042	0.263711685	0.138289858
G10090_3264	235461	Mindy2	-0.028723342	0.845368019	0.685731379
G10090_32958	67308	Mrpl46	0.19714078	0.181394162	0.087589275
G10090_19072	18574	Pde1b	0.298923185	0.892523231	0.782352573
G10090_13883	11637	Ak2	-0.094062846	0.330758049	0.182682282
G10090_24645	71790	Anxa9	-3.623072905	6.80E-259	8.17E-262
G10090_24151	94192	C1galt1	0.475349194	8.38E-05	1.73E-05
G10090_17987	74287	Kcmf1	-0.121107985	0.143575079	0.066247731
G10090_19874	12509	Cd59a	0.756886898	1.03E-06	1.61E-07
G10090_22272	319601	Zfp653	0.477654982	0.137827966	0.063067668
G10090_5801	12040	Bckdhb	-0.890708481	3.60E-10	3.83E-11
G10090_2069	268747	Carmil3	-0.385559348	0.892523231	0.81014898
G10090_33947	12832	Col5a2	0.233032526	0.240858232	0.123784129
G10090_11888	381759	Wee2	0.896535952	0.892523231	0.826094103
G10090_15506	50524	Sall2	0.823989726	4.65E-08	6.13E-09
G10090_31173	99929	Tiparp	-0.296159166	0.000252367	5.68E-05
G10090_31722	30057	Timm8b	-0.187616637	0.075618725	0.031167148
G10090_17824	18563	Pcx	-0.442619742	1.96E-09	2.24E-10
G10090_9227	338355	Fkbp15	-0.232559904	0.028601754	0.0102751
G10090_30817	77975	Tmem50b	-0.64890279	1.16E-17	7.38E-19
G10090_11696	218629	Dhx29	0.016746119	0.909148886	0.849027834
G10090_24016	21345	Tagln	-0.49865108	1.59E-05	2.93E-06
G10090_23443	69870	Polr3gl	-0.559611405	0.000335372	7.70E-05
G10090_264	18793	Plaur	1.193027972	1.93E-27	7.71E-29
G10090_15289	216344	Rab21	0.02349335	0.869112652	0.715299877
G10090_24617	12061	Bdkrb1	1.281807637	0.700345775	0.502072722
G10090_31527	50724	Sap30l	0.276271948	0.045095203	0.017299264
G10090_15855	18519	Kat2b	-0.341325778	3.76E-05	7.37E-06
G10090_8262	75828	Hormad2	1.054762088	0.557792628	0.362922414
G10090_11424	102640263	Gm36375	0.896535952	0.892523231	0.826094103
G10090_1405	22138	Ttn	1.421994309	0.371344224	0.211365198
G10090_7204	237073	Rbm41	0.333613288	0.008705131	0.002691564
G10090_29472	332937	Tfap2e	0.188404799	0.505742915	0.31702471
G10090_22292	100041433	Zfp981	2.386329818	0.593874525	0.398871964
G10090_7730	73844	Ankrd45	1.545243768	0.589932061	0.393929235
G10090_21154	27389	Dusp13	-0.593693151	0.087880801	0.037166224
G10090_314	66948	Acad8	-0.358043744	0.003756721	0.001063985
G10090_14537	223915	Krt73	-3.929027272	0.112247972	0.049526263
G10090_20611	14904	Gtpbp1	-0.22278061	0.0151161	0.004979899
G10090_15472	19377	Rai1	0.268566217	0.0037624	0.001066024
G10090_5203	53623	Gria3	-0.097582578	0.751999244	0.562340117
G10090_12583	15507	Hspb1	-0.314790522	4.00E-05	7.86E-06
G10090_12644	211651	Fancd2	-0.047480344	0.872974548	0.722010527
G10090_33561	117160	Ttyh2	0.880764371	1.86E-05	3.46E-06
G10090_28472	15898	Icam5	0.2759679	0.566198159	0.371672143
G10090_30083	68632	Myct1	1.504836494	0.583830692	0.388251919
G10090_4988	70673	Prdm16	0.017886395	0.981186013	0.946722984
G10090_1976	232807	Ppp1r12c	0.036608459	0.825976045	0.663861532
G10090_30510	386655	Eid2	0.715558656	0.00068153	0.0001655
G10090_10180	11768	Ap1m2	-0.405778097	1.46E-07	2.05E-08
G10090_2542	75425	Tti1	0.196126052	0.050589659	0.019673274
G10090_13003	14180	Fgf9	2.157224652	0.498853827	0.311309216
G10090_14077	225852	Gm550	0.934748383	0.656570463	0.460283443
G10090_18260	14787	Rhpn1	0.257722161	0.76915104	0.59100369
G10090_33832	19361	Rad51	0.216737289	0.115946158	0.051502884
G10090_25427	232984	B3gnt8	0.225947215	0.81377721	0.649624515
G10090_213	75729	Fam227a	0.107006638	0.888657946	0.7448439
G10090_1343	67255	Zfp422	0.297785275	0.009626708	0.003013956
G10090_14991	74196	Ttc27	-0.163134304	0.283977421	0.151142722
G10090_13146	27377	Yme1l1	-0.183555721	0.015162466	0.004996042
G10090_31697	53421	Sec61a1	-0.137318217	0.068936861	0.028048967
G10090_14556	20259	Scin	-0.508447517	0.092980792	0.03974861
G10090_4456	56381	Spen	0.460570893	2.22E-08	2.83E-09
G10090_21938	102635566	LOC102635566	0.342780222	0.892523231	0.764242837
G10090_7719	14128	Fcer2a	-1.31416868	0.151396257	0.070445464
G10090_839	67071	Rps6ka6	-1.788324998	2.81E-37	7.67E-39
G10090_14001	19158	Cyth2	0.206948076	0.037940884	0.014213995
G10090_29757	56643	Slc15a1	-2.505783563	5.78E-82	5.26E-84
G10090_843	332942	Gm853	3.001041816	0.184485452	0.089419669
G10090_20072	67998	Retreg3	-0.037563647	0.752699134	0.563587836
G10090_26214	98660	Atp1a2	0.675478745	0.561682636	0.366775773
G10090_12365	234130	Dkk4	-0.991475432	0.876206486	0.728841363
G10090_3412	72023	Cyb561d1	-0.552605829	0.00020126	4.45E-05
G10090_30190	68833	Pdcl3	0.250912134	0.0027544	0.00075915
G10090_5191	12577	Cdkn1c	0.101688763	0.838347773	0.677345353
G10090_32735	71131	Zfp689	0.016731424	0.981674523	0.947489354
G10090_18492	84004	Mcam	0.873624789	6.69E-28	2.60E-29
G10090_3476	72144	Slc37a3	0.409146418	4.15E-06	7.06E-07
G10090_17603	66128	Mrps36	-0.167752201	0.157502142	0.073962307
G10090_6312	574402	Gpr17	-0.3382719	0.892523231	0.808165925
G10090_20362	216643	Gabrp	-4.421140405	0.007269523	0.002201313
G10090_2018	20088	Rps24	0.050947333	0.609529089	0.414651331
G10090_11765	67864	Yipf4	-0.231323684	0.004760374	0.001378104
G10090_18244	12054	Bcl7b	0.1456376	0.255880682	0.133261125
G10090_33714	99480	Dnttip2	0.231491919	0.009960527	0.003131575
G10090_1578	23963	Tenm1	4.793853531	0.008173148	0.002509312
G10090_8548	12696	Cirbp	-0.444808674	0.01198278	0.003846883
G10090_24257	69024	Snx15	0.053072873	0.791396048	0.618577434
G10090_473	382014	Ano8	-0.444205588	0.004427659	0.001273259
G10090_17274	16854	Lgals3	0.097114178	0.251549083	0.130587948
G10090_24150	67298	Gprasp1	-0.40721103	0.006917652	0.002083091
G10090_9935	14168	Fgf13	0.201929275	0.594546673	0.399875121
G10090_22596	69116	Ubr4	0.062797913	0.650225375	0.454424999
G10090_23818	13612	Edil3	1.262360005	0.524900725	0.333419007
G10090_20553	11610	Agtrap	0.304309724	0.00161661	0.000423457
G10090_14994	238690	Zfp458	-0.064394039	0.899592619	0.835317625
G10090_32627	225849	Ppp2r5b	-0.048933118	0.726315372	0.530557052
G10090_3804	69232	Qrich1	0.282315851	9.82E-05	2.05E-05
G10090_5250	171095	Il17rc	-1.017545849	4.34E-43	9.82E-45
G10090_33387	68133	Gcsh	0.256644632	0.017837805	0.006011241
G10090_23850	233893	Zfp764	0.450534989	0.014021642	0.004577628
G10090_24541	66629	Golph3	0.147372397	0.05895422	0.023381363
G10090_2759	170788	Crb1	-0.66249078	0.892523231	0.755979496
G10090_25744	66538	Rps19bp1	0.226225396	0.146265703	0.0676231
G10090_17937	327743	Wisp3	1.791236424	0.791396048	0.61936327
G10090_3856	72194	Fbxl20	-0.40530247	5.41E-06	9.32E-07
G10090_14327	207425	Wdr11	-0.24867346	0.003496797	0.000984368
G10090_12369	54135	Lsr	0.365468797	1.70E-05	3.14E-06
G10090_27652	71774	Shroom1	-1.155241648	2.16E-18	1.31E-19
G10090_5198	15547	Trmt2a	0.027180923	0.892523231	0.767777204
G10090_9999	384071	Slc25a34	-1.907726401	0.152683916	0.071236773
G10090_27801	214812	Zfp609	0.277301213	0.000759441	0.000185798
G10090_2844	69456	Commd10	0.068245954	0.629045592	0.43343368
G10090_28355	66711	Sbds	0.362089624	3.16E-06	5.27E-07
G10090_32184	619325	I920046F24Rik	0.822924463	0.681305945	0.483551448
G10090_20009	21665	Tdg	0.380872524	2.21E-07	3.17E-08
G10090_19330	100043497	Nat8f7	1.779369404	0.791992198	0.623017233
G10090_76	381287	A530032D15Rik	-1.0270174	0.892523231	0.801280083
G10090_13225	229722	5330417C22Rik	0.143991628	0.922491514	0.868093398
G10090_20200	69470	Tmem127	-0.342386298	3.17E-06	5.28E-07
G10090_11982	55992	Trim3	0.100194498	0.512779969	0.323167835
G10090_3088	11992	Auh	-0.153454602	0.442093383	0.264558027
G10090_8867	207952	Klhl25	0.142708636	0.246273078	0.127215027
G10090_1201	72308	Brf1	0.369471601	0.000365982	8.44E-05
G10090_28536	12301	Cacybp	-0.043134687	0.664754501	0.467849358
G10090_9210	77252	9430038I01Rik	-0.29181813	0.4954705	0.30848927
G10090_8313	54519	Apbb1ip	2.516143008	0.000836206	0.000205978
G10090_4931	19201	Pstpip2	0.410624066	3.42E-06	5.73E-07
G10090_28092	70081	Zfp995	-0.045508082	0.891729205	0.748820479
G10090_4114	68732	Carmil1	0.326115572	0.001779307	0.000470451
G10090_7302	78255	Ralgps2	-0.205886447	0.011287743	0.003605027
G10090_2901	328059	Slc7a15	-1.643205247	0.537972476	0.34461483
G10090_29634	12518	Cd79a	1.732033245	0.489145358	0.303543781
G10090_2197	19261	Sirpa	-0.842603104	2.53E-26	1.06E-27
G10090_28509	18442	P2ry2	-0.548002003	0.033079914	0.012127977
G10090_24433	66601	Tmigd1	-0.247655134	0.019421626	0.006631639
G10090_9768	19339	Rab3a	0.219791834	0.422181359	0.24926113
G10090_22777	93684	Selenof	0.22279229	0.001053866	0.00026526
G10090_23374	13867	Erbb3	-0.476027938	1.12E-08	1.39E-09
G10090_12391	67509	Saysd1	-0.027613729	0.905263906	0.843276554
G10090_2892	319266	A130010J15Rik	0.573626566	2.34E-05	4.41E-06
G10090_29400	14104	Fasn	0.418443744	2.18E-10	2.27E-11
G10090_6093	85308	Emc9	-0.729293962	0.033364335	0.012247522
G10090_12396	69171	Cnppd1	0.096146308	0.45318466	0.273813648
G10090_14116	224829	Trerf1	-0.052275025	0.828443154	0.666555286
G10090_7007	319934	Sbf2	-0.331736426	0.000167456	3.65E-05
G10090_6864	140577	Ankrd6	0.965248258	1.30E-13	1.07E-14
G10090_16170	100900	Hscb	-0.274716487	0.078823212	0.032733936
G10090_4846	236848	Tmem185a	0.166463414	0.230682348	0.117393179
G10090_9509	12946	Cr1l	0.130899555	0.221730524	0.111949751
G10090_26712	105244413	4930445K14Rik	-0.365769078	0.585176628	0.389615627
G10090_7672	100503915	Smpd5	2.181267872	0.004272447	0.001225203
G10090_26728	242100	Pglyrp3	-0.023040715	0.877606096	0.730911685
G10090_11556	100210	Gpn2	0.311472898	0.008363883	0.002573613
G10090_31442	63873	Trpv4	0.664444027	4.53E-12	4.13E-13
G10090_15431	216976	BC030499	0.035746414	0.988791502	0.971630248
G10090_32404	15192	Hdgfl1	0.896535952	0.892523231	0.826094103
G10090_3428	18033	Nfkb1	0.280739348	5.80E-05	1.17E-05
G10090_15935	56550	Ube2d2a	0.215060665	0.003201638	0.00089432
G10090_22906	408192	Gm9839	2.417447857	0.373439862	0.212793002
G10090_8325	14676	Gna15	-0.248873774	0.027492835	0.009826396
G10090_25454	17873	Gadd45b	0.072089495	0.489145358	0.303494855
G10090_13482	72049	Tnfrsf13c	2.795888019	0.412623753	0.241965911
G10090_12979	100041151	Gm3636	0.019642144	0.965124119	0.924379219
G10090_26084	104721	Ddx1	-0.068840657	0.465632728	0.283755626
G10090_3035	328370	Rft1	-0.025125926	0.892523231	0.815570753
G10090_19026	234878	Map3k21	0.775447922	0.002847603	0.000787119
G10090_20160	67026	Thap4	-0.307336552	0.000917843	0.00022803
G10090_2396	269061	Cpsf7	0.235382538	0.00594209	0.00176111
G10090_11735	59025	Usp14	-0.063472906	0.521297376	0.330295162
G10090_33916	320720	Fastkd1	-0.000799439	0.997631354	0.996889451
G10090_321	382056	Crtc1	-0.225908429	0.282256072	0.150032803
G10090_17141	102633791	Gm31532	-1.32737845	0.444003292	0.265827953
G10090_17726	213452	Dstyk	-0.60542542	2.42E-09	2.80E-10
G10090_4783	102635744	Gm28729	-0.065233188	0.988791502	0.984522541
G10090_20326	51791	Rgs14	0.788701171	0.306305896	0.166320895
G10090_16171	677296	Fcrl6	2.386329818	0.593874525	0.398871964
G10090_7464	68576	Lamtor5	-0.049903666	0.753700331	0.56571675
G10090_28289	23873	Faim	0.057439491	0.848483819	0.689766235
G10090_326	237336	Tbpl1	0.292005723	0.005686174	0.001678431
G10090_14572	102637808	LOC102637808	0.896535952	0.892523231	0.826094103
G10090_23298	52653	Nudcd2	-0.129096385	0.187752528	0.091422088
G10090_29417	66615	Atg4b	-0.336097965	3.21E-05	6.20E-06
G10090_6985	100312956	Pate3	-1.0270174	0.892523231	0.801280083
G10090_11645	70097	Sash1	-1.514750266	4.02E-74	4.30E-76
G10090_13755	240843	Brinp2	-0.031968166	0.992336567	0.989668538
G10090_16213	56036	Ccnl2	-0.236221709	0.009163346	0.002850015
G10090_11885	72265	Tram1	-0.101134478	0.182491103	0.088202467
G10090_8593	74548	Gsdmc4	2.24628475	0.101237194	0.043868872
G10090_26626	93696	Chrac1	0.146551497	0.277053854	0.146649466
G10090_13918	242109	Zfp697	0.647686412	7.00E-05	1.43E-05
G10090_18180	83557	Lin28a	0.896535952	0.892523231	0.826094103
G10090_28364	109075	Exosc4	0.039022975	0.859802522	0.703600464
G10090_9175	231912	Katnal1	0.179820946	0.389705603	0.224825869
G10090_13781	68995	Mcts1	-0.220043203	0.050344545	0.019552035
G10090_13723	259172	Mfrp	0.276296933	0.816629054	0.653265871
G10090_8979	58194	Sh3kbp1	1.106462677	1.11E-21	5.68E-23
G10090_1103	407788	BC051142	-2.304685906	0.454444302	0.274857049
G10090_6220	107305	Vps37c	-0.167316898	0.163869609	0.077543013
G10090_11056	244233	Cd163l1	0.896535952	0.892523231	0.826094103
G10090_4338	228421	Kif18a	-0.07361233	0.806033915	0.639902676
G10090_4179	73442	Hspa12a	-1.093043144	0.115695143	0.051371529
G10090_581	268451	Rab11fip4	-1.465474203	2.02E-13	1.68E-14
G10090_1278	22774	Zic4	-0.065233045	0.988791502	0.984371614
G10090_3903	22757	Zkscan5	0.143318703	0.435501076	0.259616538
G10090_258	18400	Slc22a18	-0.782145809	2.78E-08	3.58E-09
G10090_15900	67830	Rer1	0.043524281	0.661316137	0.464483698
G10090_10884	13813	Eomes	0.65348634	0.875744022	0.726964455
G10090_19495	668940	Myh7b	-1.820576356	1.12E-05	2.02E-06
G10090_10104	26896	Med14	0.250447793	0.005801857	0.001715566
G10090_6373	19885	Rorc	-2.25932281	6.29E-30	2.27E-31
G10090_13467	20129	Rptn	-4.977191628	6.11E-90	5.03E-92
G10090_3478	64929	Scel	-2.514223245	1.27E-264	1.31E-267
G10090_4076	329506	Ctdspl2	0.077733592	0.532707545	0.340051256
G10090_11588	216859	Acap1	0.4871203	0.529311741	0.337201274
G10090_25707	71538	Fbxo9	-0.038594912	0.892523231	0.781466292
G10090_7994	11789	Apc	0.184697171	0.051137422	0.019930167
G10090_17739	140500	Acap3	-0.673605946	1.46E-10	1.50E-11
G10090_30902	66114	Dnajc30	-0.142598451	0.435752847	0.259841409
G10090_15267	56486	Gabarap	0.085536986	0.402358027	0.234265774
G10090_18177	66661	Srp72	-0.013589914	0.892523231	0.810704657
G10090_3887	226409	Zranb3	-0.066187079	0.850170484	0.692012804
G10090_17932	231670	Fbxo21	0.622520032	1.14E-05	2.06E-06
G10090_18718	100503884	Ccdc149	0.174623097	0.640988055	0.445512549
G10090_10664	52665	Echdc1	-0.304141814	0.000208106	4.62E-05
G10090_19150	22190	Ubc	0.051329658	0.594661608	0.400659254
G10090_3650	232664	Ccdc136	0.048285254	0.80255182	0.636036435
G10090_17288	22445	Xlr3a	-1.950472395	3.86E-06	6.52E-07
G10090_4549	208583	Nek11	1.153021896	0.654061442	0.45789165
G10090_31983	17156	Man1a2	-0.001780636	0.988791502	0.981142875
G10090_12714	320554	Tcp11l1	0.186229488	0.142592655	0.065712855
G10090_22977	101056225	Gm29801	-0.788210725	0.347712661	0.195005751
G10090_1250	216445	Arhgap9	-0.241011874	0.799699501	0.632454006
G10090_7734	106628	Trip10	0.767875893	3.92E-18	2.43E-19
G10090_7018	244329	Mcph1	0.003276779	0.988791502	0.97477232
G10090_10117	56398	Chp1	-0.871708457	1.15E-46	2.32E-48
G10090_2883	100715	Tent2	-0.079870032	0.471936299	0.288668915
G10090_18938	16205	Gimap1	1.093338335	0.035295034	0.013063261
G10090_17187	56323	Dnajb5	-0.026224636	0.905203179	0.843064639
G10090_19794	382206	Ssx9	1.806789447	0.788016147	0.614554324
G10090_1322	67414	Mfn1	-0.247282471	0.002130547	0.000573313
G10090_20318	14027	Evpl	-0.647835738	1.64E-20	8.87E-22
G10090_28127	19185	Psmd4	-0.160156302	0.050857359	0.019793214
G10090_2861	72244	1600014C10Rik	0.228078554	0.103155797	0.04484188
G10090_18602	215194	Kri1	0.131836649	0.311792884	0.169978044
G10090_7658	17765	Mtf2	0.154824634	0.172914762	0.082616459
G10090_3278	71952	Riox1	0.222133656	0.148796651	0.068985935
G10090_20530	13722	Aimp1	-0.08994442	0.416309203	0.244960612
G10090_9688	67178	Zmat5	-0.642111954	0.000168005	3.66E-05
G10090_12543	72415	Sgo1	0.092921013	0.66762441	0.470900347
G10090_30868	16922	Phyh	-1.205733711	1.24E-39	3.10E-41
G10090_3104	72754	Arhgef10l	-1.194132608	1.36E-30	4.74E-32
G10090_8178	268749	Rnf31	0.035455615	0.869112652	0.716877486
G10090_864	71889	Epn3	-0.652680043	9.14E-18	5.78E-19
G10090_16571	230767	Iqcc	-0.31244845	0.102643076	0.044560283
G10090_16078	67790	Rab39b	-0.357654833	0.875219109	0.725569208
G10090_2743	84652	Fam126a	0.59941996	8.00E-12	7.43E-13
G10090_8111	22217	Usp12	0.824829294	2.47E-19	1.41E-20
G10090_14587	13404	Dmc1	1.836624243	0.61041636	0.41565396
G10090_20220	214901	Chtf18	0.360728039	0.028071338	0.010065279
G10090_17699	12448	Ccne2	0.174303913	0.431238158	0.256335204
G10090_16145	100862433	LOC100862433	1.503858486	0.002414468	0.000657864
G10090_6815	18747	Prkaca	-0.22313131	0.00341732	0.000959844
G10090_16096	68196	Hsbp1	-0.032898931	0.799529839	0.631994927
G10090_6614	23897	Hax1	-0.049386081	0.686960054	0.489450688
G10090_11988	98366	Smap1	-0.335960239	1.52E-06	2.42E-07
G10090_3967	242736	Pramef8	0.364491483	0.001414481	0.000366142
G10090_2699	71474	Ppp6r2	-0.661850455	1.48E-11	1.41E-12
G10090_20117	11363	Acadl	-0.459426221	6.75E-12	6.24E-13
G10090_3840	12334	Capn2	0.167476648	0.010450363	0.003305306
G10090_3128	19229	Ptk2b	0.767282027	7.53E-21	4.03E-22
G10090_3498	18213	Ntrk3	-2.919757392	0.414739944	0.243539015
G10090_18965	399510	Map4k5	0.36753387	3.87E-06	6.55E-07
G10090_24158	12487	Cd28	1.444625951	7.42E-41	1.78E-42
G10090_1042	100072	Camta1	-0.207014038	0.025778812	0.009123821
G10090_7987	72615	Anks3	0.178774421	0.224503483	0.113568119
G10090_28489	229214	Qrfpr	-1.0270174	0.892523231	0.801280083
G10090_20453	433470	AA467197	0.569262499	0.035039414	0.012954621
G10090_13644	56437	Rrad	1.131730087	7.08E-15	5.30E-16
G10090_7085	13626	Eed	0.030433528	0.862452902	0.706845302
G10090_22648	14579	Gem	0.870339668	0.120165725	0.053665913
G10090_16222	15446	Hpgd	-0.593881376	1.02E-24	4.59E-26
G10090_1313	241391	Galnt5	0.896535952	0.892523231	0.826094103
G10090_11252	96979	Ptges2	-0.270367712	0.014882586	0.004896159
G10090_10212	114654	Ly6g6d	-3.115879613	0.163099447	0.077103931
G10090_1169	76482	Rmc1	0.367016686	6.63E-05	1.35E-05
G10090_1517	67198	Spats2l	0.136787967	0.546288625	0.351973502
G10090_9576	108169023	Gm46901	0.185323241	0.883522298	0.738366069
G10090_12547	12493	Cd37	0.348459214	0.909170953	0.849204468
G10090_32053	102633345	Gm9922	0.351412527	0.84666462	0.687657701
G10090_2447	327978	Slfn5	0.572087912	0.183928253	0.089086466
G10090_20321	19336	Rab24	-0.000471161	0.996498534	0.995342464
G10090_14619	108168962	LOC108168962	-0.082308962	0.988791502	0.974787092
G10090_12215	268759	9930012K11Rik	-2.977354251	1.55E-42	3.58E-44
G10090_4174	103135	Pan2	-0.36193691	5.42E-05	1.09E-05
G10090_20520	14704	Gng3	-0.668345292	0.453066506	0.273716342
G10090_24621	70544	Tmem242	-0.388884676	0.00029904	6.80E-05
G10090_15614	73692	Cplane1	0.317014124	0.02062403	0.007103557
G10090_6795	620639	LOC620639	-0.967801624	0.882408637	0.736981071
G10090_5542	110789	Adgrv1	0.682331027	0.618827577	0.424223584
G10090_2365	21899	Tlr6	-0.829300142	0.820108426	0.657597381
G10090_7721	84036	Kcnn1	-0.394916153	0.336856573	0.186840646
G10090_19876	232816	Zfp628	0.211012923	0.124618894	0.05616084
G10090_9936	66058	Tmem176a	1.576077124	4.97E-37	1.37E-38
G10090_16281	142682	Zcchc14	0.113511086	0.30698111	0.166810455
G10090_15466	216760	Mfap3	0.385890373	2.69E-05	5.13E-06
G10090_8894	233887	Zfp553	0.474454084	8.74E-06	1.55E-06
G10090_20851	66706	Ndufaf3	-0.187290493	0.303863507	0.164716583
G10090_27597	68197	Ndufc2	-0.160741729	0.113392686	0.050141609
G10090_7867	11982	Atp10a	0.082865433	0.734609639	0.539369299
G10090_151	74315	Rnf145	0.745910176	5.34E-33	1.67E-34
G10090_3020	72306	Zfp777	0.173005566	0.175449203	0.0840462
G10090_2912	66308	Mplkip	-0.28405501	0.025159359	0.008875795
G10090_16205	242341	Atp6v0d2	0.436977009	0.731484866	0.536581224
G10090_2896	22628	Ywhag	0.699855007	1.48E-32	4.76E-34
G10090_6569	111175	Pecr	-0.671175971	0.000118677	2.51E-05
G10090_7628	56808	Cacna2d2	0.954924162	0.017642782	0.005936436
G10090_18183	21771	Utp4	0.367291861	1.64E-05	3.02E-06
G10090_9214	107999	Gtpbp6	-0.060210527	0.795254136	0.626859728
G10090_32547	56040	Rplp1	0.237890832	0.00884621	0.002739233
G10090_14123	73490	Mipol1	0.000469779	0.998151759	0.997809164
G10090_8254	100038513	Gm14149	-0.24540373	0.717217054	0.520527016
G10090_6505	106347	Ildr1	0.683463895	7.38E-13	6.38E-14
G10090_4301	70266	Kyat1	-1.0915818	3.83E-18	2.36E-19
G10090_8387	21855	Timm17b	-0.325257134	0.003738483	0.001057964
G10090_8798	80987	Nckipsd	-0.349374687	0.007755724	0.002365627
G10090_3613	233575	Pgap2	-0.606719213	1.40E-17	8.97E-19
G10090_32343	55978	Ift20	-0.142863953	0.337571121	0.187488131
G10090_15212	257947	Olfr543	2.389146148	0.225566192	0.114286354
G10090_11759	18979	Pon1	-2.508173887	0.529311741	0.337432071
G10090_16487	67186	Rplp2	0.363809237	1.68E-07	2.38E-08
G10090_9030	100041273	Ndufb4c	-0.182426734	0.36813486	0.209243634
G10090_5486	15248	Hic1	0.430440518	0.752732068	0.563655556
G10090_11298	108168747	Gm46735	-0.090665547	0.892523231	0.768011726
G10090_24804	80284	Smim12	0.124690196	0.495635377	0.308648631
G10090_8193	76539	Fam204a	-0.182367146	0.263542284	0.138171066
G10090_19350	227644	Snapc4	0.056856216	0.780141185	0.60461946
G10090_10172	66743	Rnf220	-0.178336398	0.086517056	0.036530084
G10090_906	12295	Cacnb1	-0.366846474	0.237292155	0.121557763
G10090_20480	14697	Gnb5	0.660983848	4.31E-07	6.39E-08
G10090_11639	208638	Slc25a38	0.288302529	0.050414615	0.019582131
G10090_17497	12466	Cct6a	0.059265484	0.548609274	0.354222087
G10090_2596	26942	Spag1	-1.639755118	4.25E-25	1.88E-26
G10090_25349	13643	Efnb3	0.296590186	0.583103564	0.38714841
G10090_33429	100041964	Gm3594	-1.0270174	0.892523231	0.801280083
G10090_10120	64176	Sv2b	0.930920047	0.636901069	0.441297719
G10090_19175	21927	Tnfaip1	0.179981313	0.008582633	0.00264927
G10090_13444	22764	Zfx	0.236903434	0.014732795	0.004837609
G10090_30215	67673	Elob	-0.039901146	0.743169812	0.550160776
G10090_13495	71340	Riok1	-0.052176478	0.768044374	0.58228317
G10090_8564	74011	Slc25a27	-1.107005645	5.28E-17	3.48E-18
G10090_29195	15586	Hyal1	0.411967883	9.80E-07	1.52E-07
G10090_12950	17394	Mmp8	3.024105717	0.003588239	0.001012367
G10090_24091	245522	Zc4h2	0.360750427	0.449995523	0.270882838
G10090_23246	380698	Obscn	1.589239155	0.241817782	0.124443268
G10090_23084	66690	Tmem186	0.09112196	0.715677918	0.518509286
G10090_5120	14067	F5	-1.95236991	0.557792628	0.362920401
G10090_9686	14772	Grk4	-0.259321566	0.103397437	0.044976495
G10090_24283	53330	Vamp4	-0.318033333	0.001181788	0.000300568
G10090_25660	18159	Nppc	-1.472358177	0.11036666	0.048532036
G10090_7485	66494	Prelid1	0.531561255	5.47E-11	5.44E-12
G10090_7378	83602	Gtf2a1	-0.611523093	5.70E-09	6.82E-10
G10090_9146	98685	Trmt1l	0.159910862	0.121638805	0.054511664
G10090_9158	77632	Pramef12	-0.14507059	0.892523231	0.758368115
G10090_15611	17121	Mxd3	-0.368864467	0.725474775	0.529134682
G10090_20130	319480	Itga11	-0.634872451	0.892523231	0.766912761
G10090_11689	17864	Mybl1	-0.66351472	5.51E-09	6.58E-10
G10090_1548	20892	Cenpx	-0.422657827	0.000110287	2.32E-05
G10090_23454	240595	Kcnv2	2.247254701	0.063502774	0.025490473
G10090_5165	68468	Ly6g6c	-3.436686767	4.91E-45	1.04E-46
G10090_26016	22784	Slc30a3	0.4056287	0.892523231	0.787439862
G10090_23004	13113	Cyp3a13	-0.460821172	1.20E-05	2.17E-06
G10090_23826	15170	Ptpn6	-0.740891804	3.33E-10	3.53E-11
G10090_9386	71567	Mcm9	0.4193079	0.057632482	0.022787925
G10090_33558	56786	Tmem9b	-0.392961318	2.55E-07	3.69E-08
G10090_20091	239530	Gpr20	1.253909919	0.553092251	0.358635128
G10090_5520	244141	Nars2	-0.310502121	0.076744767	0.031736624
G10090_33670	70350	Basp1	1.154670072	3.52E-37	9.70E-39
G10090_20957	12365	Casp14	-3.480016229	4.52E-284	3.88E-287
G10090_8772	16319	Incenp	-0.008531583	0.962520676	0.920479244
G10090_24315	210094	Iglon5	1.600915432	0.011182883	0.0035645
G10090_31665	12449	Ccnf	0.058838439	0.739506226	0.544910457
G10090_15711	105439	Slain1	-1.371620637	0.156486222	0.073404669
G10090_8857	67011	Mettl6	0.084898395	0.526802097	0.33504015
G10090_8865	545975	Cers3	-1.232032907	8.05E-73	8.85E-75
G10090_10217	213895	Bms1	0.153755192	0.066107591	0.02672515
G10090_29789	20773	Sptlc2	0.204753377	0.001364529	0.000352119
G10090_14888	218865	Chdh	0.596911528	4.23E-05	8.36E-06
G10090_15112	52815	Ldhd	-0.957081249	3.44E-08	4.48E-09
G10090_16508	66557	Bpifb2	-0.06523302	0.988791502	0.984345664
G10090_32433	14297	Fxn	0.390846765	0.079686092	0.033153992
G10090_22481	75747	Sesn3	0.507181955	0.011944451	0.003833895
G10090_3199	230678	Tmem125	-1.420926257	2.52E-38	6.62E-40
G10090_10635	11477	Acvr1	0.711224976	9.27E-19	5.50E-20
G10090_15341	69955	Fars2	-0.148909795	0.369776895	0.21032502
G10090_18715	319991	Kif6	0.267748119	0.582934007	0.386858851
G10090_28481	17299	Mettl1	0.257867845	0.110996013	0.048891328
G10090_3821	66270	Retreg1	-0.49863236	1.85E-09	2.10E-10
G10090_28755	29810	Bag3	-0.017736653	0.892523231	0.798265245
G10090_21623	100861969	LOC100861969	-2.901159757	0.426797679	0.2528656
G10090_19176	68510	Ints1	0.23153238	0.011506462	0.003682779
G10090_1053	620393	Alkal1	-1.460561165	0.572779409	0.377725356
G10090_6597	53627	Porcn	0.261682831	0.000445774	0.000104272
G10090_21819	106582	Nrm	-0.447998287	0.001809027	0.000478723
G10090_15682	16478	Jund	0.257136754	0.026541524	0.009440833
G10090_11693	100504183	Krtap16-1	-1.0270174	0.892523231	0.801280083
G10090_7750	232813	Shisa7	0.079692819	0.977264501	0.941177182
G10090_14686	432731	Zscan26	-0.000933876	0.993124595	0.990976435
G10090_8685	73845	Ankrd42	0.015910669	0.979615852	0.944647584
G10090_2609	77411	Esrp2	0.47481429	5.81E-10	6.30E-11
G10090_5573	66467	Gtf2h5	-0.002823256	0.988791502	0.971056044
G10090_4587	242274	Lrrc7	0.304173197	0.797756325	0.629954139
G10090_4040	77371	Sec24a	0.197615069	0.021393055	0.007408818
G10090_4243	214305	Hhipl1	-0.252716571	0.902436348	0.838679279
G10090_18582	69216	Svbp	0.039881866	0.892523231	0.781198218
G10090_14634	218194	Phactr1	1.061851439	0.000421107	9.81E-05
G10090_19224	29869	Ulk2	0.164753457	0.21940715	0.110511131
G10090_2201	433294	Mettl21c	1.798800034	0.768721379	0.587194298
G10090_4643	108167344	Gm45951	-0.093717989	0.788016147	0.613320236
G10090_10185	233733	Galnt18	0.538467898	1.46E-07	2.06E-08
G10090_23645	329795	Tmem67	0.106014469	0.873681764	0.723844916
G10090_13961	12499	Entpd5	-0.283540875	0.044255425	0.016923947
G10090_19280	67199	Pfdn1	-0.243047797	0.006448554	0.001928922
G10090_18624	243874	Nlrp9b	-1.919784976	0.748900881	0.557016719
G10090_9136	72148	Tdrp	0.336536957	0.409319326	0.239349131
G10090_16165	19276	Ptprn2	0.429551199	0.76084546	0.573822238
G10090_6101	20274	Scn9a	0.896535952	0.892523231	0.826094103
G10090_2131	11994	Pcdh15	3.111744654	0.295099087	0.158733294
G10090_7768	230789	Fam76a	-0.086976957	0.483240169	0.298358434
G10090_4969	105014	Rdh14	-0.513479921	5.30E-05	1.06E-05
G10090_15679	56077	Dgke	0.251125258	0.143356765	0.066115139
G10090_10598	240633	Lipk	-3.285807791	8.10E-121	4.17E-123
G10090_12062	20358	Sema6a	0.588254001	0.021611912	0.007490794
G10090_28598	75495	Morn5	-2.4994552	0.566198159	0.371797304
G10090_20131	71780	Isyna1	0.125475183	0.269875845	0.142124422
G10090_8908	227700	Sh3glb2	-0.105666534	0.37392889	0.213242784
G10090_8123	19009	Pou6f1	-0.204551266	0.380229306	0.217852658
G10090_6680	73301	Ttc29	0.896535952	0.892523231	0.826094103
G10090_21792	72962	Tymp	0.03817223	0.932833538	0.881210119
G10090_17119	16421	Itgb7	-0.382994392	0.270220375	0.14232132
G10090_3573	246707	Emilin2	0.75555508	0.318333428	0.174126436
G10090_25329	74915	Atp6v1e2	2.382525535	0.594546673	0.40013611
G10090_6425	20655	Sod1	0.476117531	8.47E-07	1.30E-07
G10090_450	269180	Inpp4a	-0.639047559	2.77E-12	2.48E-13
G10090_8602	229542	Gatad2b	-0.281722055	3.11E-05	5.99E-06
G10090_22033	244608	Ccdc113	-2.943009732	0.032968848	0.012079714
G10090_12758	52846	Cnot11	-0.254712914	0.006465342	0.001934684
G10090_23289	234733	Ddx19b	0.223171876	0.020205027	0.006932656
G10090_11533	114863	Plpbp	-0.395969241	6.44E-08	8.67E-09
G10090_12884	67772	Chd8	0.010378918	0.946878822	0.898775416
G10090_19286	67477	Abhd15	-0.241095144	0.892523231	0.771428398
G10090_11378	624681	Btnl6	-0.076717581	0.988791502	0.975067895
G10090_19758	71956	Rnf135	0.122722345	0.744706693	0.551426316
G10090_164	103236	Csnk1g2	0.159247931	0.051137422	0.019929883
G10090_14822	16633	Klra2	-0.605963663	0.543884401	0.349833316
G10090_15919	66964	Golt1b	-0.221498948	0.002684918	0.000738003
G10090_13771	218613	Mier3	0.132198682	0.293663846	0.157438417
G10090_10791	68524	Wipf2	-0.736350451	1.38E-23	6.54E-25
G10090_16276	70103	Znhit1	0.168789204	0.117397862	0.052248462
G10090_9881	11606	Agt	-1.0270174	0.892523231	0.801280083
G10090_7570	16174	Il18rap	4.103580505	1.25E-19	7.05E-21
G10090_4068	75805	Nln	0.079901432	0.564691546	0.369216841
G10090_4958	110006	Gusb	0.82868971	2.62E-21	1.37E-22
G10090_6166	64291	Osbpl1a	-1.457177306	7.17E-78	7.10E-80
G10090_677	382062	AB124611	0.656593747	0.85414234	0.696662748
G10090_20618	75196	Ankrd7	0.0711206	0.892523231	0.816468017
G10090_31361	18109	Mycn	0.286461465	0.888858484	0.745062832
G10090_15187	244144	Usp35	0.326618045	0.035636617	0.013203957
G10090_21453	79401	Spz1	-3.154421193	0.058903474	0.023354498
G10090_32074	24064	Spry2	0.410451899	0.024340272	0.008561772
G10090_24324	20130	Rras	-0.268950459	2.99E-05	5.75E-06
G10090_9571	105246839	Gm42061	-0.182166131	0.892523231	0.779444049
G10090_4031	384198	Fam47e	1.793122988	0.768721379	0.589040837
G10090_6037	319468	Ppm1h	0.918358475	3.13E-10	3.31E-11
G10090_18458	20210	Saa3	2.13939209	0.002141024	0.000576745
G10090_5984	72947	Phykpl	-0.163230784	0.515684043	0.325469247
G10090_18332	100039182	Gm16505	0.259189126	0.923724348	0.869720213
G10090_26498	56248	Ak3	-0.85053774	7.70E-29	2.91E-30
G10090_10165	77053	Sun1	-0.036927015	0.768721379	0.584249707
G10090_2805	14268	Fn1	-0.22067346	0.427421631	0.253381978
G10090_25964	77407	Rab35	-0.14527553	0.066714887	0.027005008
G10090_1165	100504491	Dcdc2b	-0.247703367	0.791396048	0.619133959
G10090_3553	74053	Grip1	-0.049523136	0.783397294	0.608084085
G10090_12681	102626	Mapkapk3	0.156702498	0.079580332	0.033091324
G10090_26832	26370	Cetn2	0.051195607	0.780778962	0.605426396
G10090_2936	69332	Lelp1	1.577121883	0.127777799	0.057730625
G10090_24110	258019	Olfr212	-0.978773188	0.869112652	0.71687432
G10090_15941	12316	Aspm	-0.189291965	0.312552335	0.170445708
G10090_7091	77300	Raph1	0.983011599	4.43E-27	1.79E-28
G10090_3446	675812	Zfp605	-0.195234143	0.582431734	0.386422016
G10090_31465	56693	Crtap	0.046581157	0.825799009	0.663672002
G10090_8225	18617	Rhox5	0.417294075	0.826890904	0.664691436
G10090_10539	20354	Sema4d	-0.203706181	0.040822132	0.015440532
G10090_24239	69666	Psmg4	0.160576068	0.669422576	0.472666487
G10090_14560	208968	Zfp280c	0.243635768	0.051516875	0.020101631
G10090_11307	68563	Dpm3	-0.464415375	0.002290632	0.000621502
G10090_25212	16136	Igll1	0.913794598	0.580856708	0.384845398
G10090_14132	14270	Srgap2	-0.458837039	1.17E-09	1.30E-10
G10090_11513	73382	Prss52	-0.174198659	0.758169824	0.570936878
G10090_18560	628518	Gm6890	-1.0270174	0.892523231	0.801280083
G10090_243	14245	Lpin1	-0.108038494	0.38886507	0.22414075
G10090_3999	227358	Erfe	0.688256043	1.40E-05	2.55E-06
G10090_30883	75669	Pik3r4	0.082940478	0.534941445	0.341709219
G10090_5993	319997	A630001G21Rik	-0.05280584	0.988791502	0.974559316
G10090_20178	66407	Mrps15	-0.258257678	0.009559747	0.002990805
G10090_7104	234138	Tti2	-0.27996478	0.018856882	0.00641723
G10090_28841	320354	Grin1os	0.163390745	0.904423098	0.841820732
G10090_29131	237761	Sowaha	-2.118315023	8.01E-15	6.03E-16
G10090_23250	18542	Pcolce	0.181352453	0.795254136	0.626769072
G10090_10011	226548	Aph1a	0.179108431	0.046131009	0.017752033
G10090_259	14275	Folr1	-1.906718741	0.751247084	0.561340279
G10090_16537	66269	Tmed6	0.896535952	0.892523231	0.826094103
G10090_15288	208795	Tmem63a	-0.288620251	2.09E-05	3.93E-06
G10090_17636	67669	Hikeshi	0.108739144	0.434545882	0.258897967
G10090_33878	69454	Clic3	-1.734460912	7.05E-113	4.07E-115
G10090_1886	19035	Ppib	-0.120762912	0.11389722	0.05042335
G10090_19610	330790	Hapln4	0.153952237	0.885422682	0.741001889
G10090_33305	17388	Mmp15	-0.399034828	0.097054862	0.041745639
G10090_31058	210622	Pamr1	-1.906718741	0.751247084	0.561340279
G10090_7791	15950	Ifi203	-1.05407963	5.37E-08	7.12E-09
G10090_6727	212190	Ubxn10	-1.788300096	0.381025345	0.218466737
G10090_26189	20371	Foxp3	2.147141784	0.503447104	0.31495335
G10090_27374	94315	Prcc	0.112839183	0.353838674	0.199316368
G10090_11031	21411	Tcf20	0.388247746	3.17E-06	5.28E-07
G10090_19807	20701	Serpina1b	-1.0270174	0.892523231	0.801280083
G10090_29077	16551	Kif11	-0.234506487	0.03235718	0.011833388
G10090_22005	19895	Rpia	-0.744218919	2.47E-20	1.34E-21
G10090_21098	13805	Eng	0.553201685	0.180020184	0.086697023
G10090_7714	93703	Pcdhgb6	0.290075642	0.049471913	0.019165025
G10090_24261	71756	Cpn2	0.896535952	0.892523231	0.826094103
G10090_5726	13000	Csnk2a2	0.032308171	0.815943508	0.65243741
G10090_3380	320208	Tmem91	-0.481139787	0.76606473	0.580124987
G10090_24635	545652	Gm13275	1.184848342	0.569703296	0.374783359
G10090_33782	105246872	Gm42078	1.222057311	0.045838711	0.017615952
G10090_1614	241656	Pak7	-1.0270174	0.892523231	0.801280083
G10090_6467	235043	Tmem205	-0.541939155	1.28E-05	2.33E-06
G10090_21389	22349	Vil1	2.802700881	0.451809994	0.272492006
G10090_30582	78321	Ankrd23	-0.571009049	0.002074146	0.000556711
G10090_6982	56631	Trim17	-0.191193951	0.5981723	0.404872413
G10090_9001	381390	Gm14147	-1.0270174	0.892523231	0.801280083
G10090_10585	20334	Sec23a	0.488140712	8.06E-12	7.51E-13
G10090_22397	56506	Cib2	-0.13046896	0.456061724	0.276125925
G10090_6088	11875	Art5	1.145438724	0.352392248	0.198219379
G10090_14104	67842	Nop9	0.211393912	0.027044685	0.009649202
G10090_18299	106389	Eaf2	0.607245995	0.19148289	0.093851919
G10090_16105	218304	Prss47	-0.065232988	0.988791502	0.984311357
G10090_24566	74165	Fbxl22	1.890428198	0.00350586	0.00098712
G10090_2055	12982	Csf2ra	0.073317835	0.869112652	0.716263638
G10090_21484	66525	Timm50	0.039823966	0.798094839	0.630358415
G10090_24943	71742	Ulk3	-0.06560938	0.726650343	0.530989731
G10090_14788	102639037	LOC102639037	2.368573069	0.598110764	0.404762333
G10090_18470	16202	Ilk	0.552376719	6.20E-12	5.72E-13
G10090_16564	69934	Trmt10b	-0.221039438	0.281011721	0.149226692
G10090_14724	53881	Slc5a3	0.487178191	1.23E-05	2.23E-06
G10090_14156	27103	Eif2ak4	0.45651636	4.00E-05	7.87E-06
G10090_7805	214112	Nipal4	-1.244003991	8.29E-112	4.93E-114
G10090_14237	15529	Sdc2	0.245264547	0.001966966	0.000524907
G10090_25315	72309	Tmem158	0.46527115	0.009341061	0.002915441
G10090_174	27267	Cars	-0.079388415	0.350222547	0.196718448
G10090_3220	14447	Gapdhs	-1.357183031	3.98E-16	2.77E-17
G10090_10293	15469	Prmt1	0.200213163	0.025474936	0.008998783
G10090_16035	18754	Prkce	-0.163435128	0.424044511	0.250537794
G10090_4478	19299	Abcd3	-0.453978313	2.17E-08	2.76E-09
G10090_11014	102641244	Gm27239	1.785580569	0.76915104	0.591495703
G10090_9110	18483	Palm	0.532152046	0.000165376	3.60E-05
G10090_674	226026	Smc5	-0.226022228	0.026920188	0.009600163
G10090_10629	67886	Camsap2	0.231470204	0.009394091	0.002934142
G10090_30923	13345	Twist2	-0.860405883	0.597168401	0.403349197
G10090_128	75538	Fam71e1	-0.238472341	0.897809093	0.832634346
G10090_17500	69900	Mfsd11	-0.500764916	2.30E-09	2.66E-10
G10090_6423	56016	Hebp2	-1.322924305	1.06E-55	1.73E-57
G10090_4303	72147	Zbtb46	-0.264741026	0.815809947	0.652237276
G10090_3053	380928	Lmo7	-0.215923356	0.006278119	0.001870758
G10090_23247	53814	Oaz3	0.227183853	0.892523231	0.824886422
G10090_25156	192164	Pcdha12	1.791236424	0.791396048	0.61936327
G10090_12271	27386	Npas3	0.079789707	0.977264501	0.941123157
G10090_31588	170459	Stard4	-0.413636729	6.71E-08	9.05E-09
G10090_4780	338349	Cntln	-0.528018942	0.004987387	0.001454761
G10090_104	121022	Mrps6	0.278545302	0.006161815	0.001832929
G10090_11036	12824	Col2a1	0.38817586	0.376439263	0.215212745
G10090_8699	102634280	Gm48908	-2.003563473	0.103239586	0.044890115
G10090_29977	106052	Fbxo4	0.031960052	0.892523231	0.793952024
G10090_32612	12044	Bcl2a1a	3.591964102	0.183560445	0.088771809
G10090_30563	110312	Pmch	0.95129823	0.801048039	0.634065655
G10090_14000	69441	1700023F06Rik	0.09440532	0.883200938	0.73793961
G10090_32443	27096	Trappc3	-0.096275411	0.35795257	0.202125154
G10090_10698	94280	Sfxn3	0.283532727	0.016127856	0.005353812
G10090_4147	435811	Ldlrad2	1.793122988	0.768721379	0.589040837
G10090_31638	14489	Mtpn	0.237938417	0.00015832	3.43E-05
G10090_7735	19367	Rad9a	0.452338294	4.77E-05	9.50E-06
G10090_27168	108167614	Gm46084	-0.511937376	0.477955293	0.293673833
G10090_470	234854	Cdk10	0.042318886	0.859654	0.703245736
G10090_7562	110557	H2-Q6	-0.56241116	0.024901549	0.008777721
G10090_27963	98711	Rdh10	0.591024321	2.24E-07	3.21E-08
G10090_10617	245622	Fam199x	-0.052618765	0.80120223	0.634336182
G10090_828	27278	Clnk	1.798800034	0.768721379	0.587194298
G10090_17688	30935	Tor3a	0.299984114	0.001035397	0.000259901
G10090_13577	68117	Apool	-0.522197464	8.63E-07	1.33E-07
G10090_4328	107823	Nsd2	0.254093869	0.002953348	0.000820234
G10090_707	76367	Trp53rkb	0.51300281	0.168260283	0.080015316
G10090_4231	215493	A3galt2	1.624003815	0.001085034	0.000273674
G10090_29813	100529082	Gm11127	-0.068972936	0.940429191	0.890451574
G10090_13379	238803	Zfp366	-2.492455471	0.568784449	0.374081278
G10090_10719	226040	Tmem252	1.266145955	0.687870347	0.490487329
G10090_23922	15945	Cxcl10	-1.843583139	2.05E-09	2.35E-10
G10090_1481	140858	Wdr5	0.298477048	0.000359606	8.28E-05
G10090_8316	230822	Ncmap	1.346385286	0.003015956	0.000838657
G10090_3463	319636	Fsd1l	0.927968648	0.001134106	0.000286949
G10090_33622	65969	Cubn	2.713605243	0.000927119	0.000230547
G10090_8299	208777	Sned1	-1.15141537	2.49E-06	4.09E-07
G10090_17347	20649	Sntb1	0.568425092	0.017532027	0.005892149
G10090_4669	16978	Lrrfip1	0.49602722	5.46E-14	4.36E-15
G10090_22129	77559	Agl	0.237446879	0.056084997	0.02209584
G10090_8758	75571	Spata9	-1.2974396	0.294230604	0.157963173
G10090_16178	75764	Slx1b	0.059506858	0.862452902	0.706820683
G10090_6158	56296	Dmrtb1	0.155862967	0.920390659	0.865317801
G10090_26978	110012	Tpgs1	-0.089259996	0.748900881	0.556640336
G10090_3351	104836	Cbll1	0.152538513	0.208401629	0.104027951
G10090_5240	58988	Rps6kb2	-0.881808375	1.53E-15	1.10E-16
G10090_7005	20612	Siglec1	-0.734023365	0.762141602	0.575279357
G10090_27803	16467	Atcay	-1.930380088	0.768721379	0.584917244
G10090_31651	269799	Clec4a1	0.855137593	0.528655479	0.336496249
G10090_23286	100169868	Gm3173	-0.252546087	0.892523231	0.793920775
G10090_18607	319317	Snhg11	0.261600664	0.527189594	0.335325273
G10090_16294	328440	Npm2	0.311902608	0.891729205	0.748768113
G10090_13763	14804	Grid2	0.896535952	0.892523231	0.826094103
G10090_22753	56434	Tspan3	0.530527879	1.47E-10	1.51E-11
G10090_22039	106766	Stap2	-0.245485911	0.00978344	0.003066944
G10090_19613	329554	Gm826	-0.588194159	0.679779016	0.482234402
G10090_24199	15403	Hoxa6	-0.263232119	0.88751274	0.74341964
G10090_2462	72748	Hdhd3	-0.958772177	0.001265448	0.000324379
G10090_423	236643	Sytl5	1.147953203	0.249360874	0.129195208
G10090_17749	69917	Nabp2	-0.397060176	0.000217796	4.84E-05
G10090_11172	71999	Fbxo22	0.294586588	0.001107371	0.000279741
G10090_16307	272347	Zfp398	-0.459914457	0.01230138	0.003962535
G10090_30601	107197	Uqcc3	-0.556991428	0.00144731	0.000375302
G10090_18080	380780	Serpina11	-1.79407849	0.366553124	0.208197813
G10090_2701	109299	Tmem250-ps	-0.212213399	0.066106884	0.026715757
G10090_17255	69126	1810022K09Rik	0.010322813	0.952508283	0.906138822
G10090_1341	228012	Tlk1	0.152983188	0.070019344	0.02857491
G10090_2333	208043	Setd1b	-0.542229537	2.53E-09	2.93E-10
G10090_13223	207209	Ccdc154	-0.637523259	0.892523231	0.776346966
G10090_19771	67407	Cylc1	0.896535952	0.892523231	0.826094103
G10090_1350	72103	Aplf	-0.103553688	0.598503401	0.405132374
G10090_25396	56857	Slc37a2	-1.052840876	4.51E-05	8.95E-06
G10090_3971	14133	Fcna	0.680856424	0.32507558	0.178706958
G10090_3127	67923	Eloc	0.058693911	0.61617351	0.421497788
G10090_30236	56193	Plek	0.559174642	0.726677904	0.531117769
G10090_29729	100033459	Ifi208	-0.460170578	0.892523231	0.804515697
G10090_23589	66495	Ndufb3	-0.294761241	0.001913534	0.000509115
G10090_16660	69117	Adh6a	-4.931270731	0.005636361	0.001661851
G10090_4619	19328	Rab12	0.445344276	1.22E-09	1.37E-10
G10090_4895	72050	Kdelc1	-0.364710935	0.00087999	0.000217888
G10090_13296	77040	Atg16l1	0.408867087	1.23E-05	2.23E-06
G10090_21540	66200	Commd6	-0.293440378	0.001902622	0.000505668
G10090_27251	66042	Sostdc1	-2.807374101	0.003241285	0.000906507
G10090_13528	11920	Atm	-0.15442502	0.311285352	0.169612321
G10090_18792	329375	Cfap77	-0.065233154	0.988791502	0.984487276
G10090_2232	213056	Fam126b	0.446504748	2.17E-05	4.08E-06
G10090_4915	214580	Pstk	-0.43477021	0.007467516	0.002267893
G10090_25517	195564	Skint3	-1.367480559	2.34E-14	1.82E-15
G10090_22812	70012	Cep85	-0.009769817	0.962806331	0.921057735
G10090_6242	106564	Ppcs	0.417395465	0.006406008	0.001913264
G10090_19814	102638674	LOC102638674	2.15495347	0.47034361	0.287275254
G10090_23599	65107	Lrp10	-0.294501941	3.26E-05	6.31E-06
G10090_2422	268721	Zswim8	0.485518183	6.00E-09	7.20E-10
G10090_10576	67393	Cxxc5	-0.113416716	0.791992198	0.620567352
G10090_8522	15118	Has3	0.450863449	0.353044622	0.198727709
G10090_20417	100042499	Vmn2r55	0.896535952	0.892523231	0.826094103
G10090_17239	74998	Rab11fip2	0.198362531	0.138994882	0.063760652
G10090_22127	65960	Twsg1	0.089122449	0.353094924	0.198776222
G10090_26824	22423	Wnt8b	-2.523777288	0.558441717	0.363828884
G10090_18544	50496	E2f6	0.648222749	1.87E-09	2.13E-10
G10090_1227	12517	Cd72	-0.065233045	0.988791502	0.984371614
G10090_1236	13618	Ednrb	0.662657207	0.394886047	0.228537391
G10090_31131	258550	Olfr869	0.896535952	0.892523231	0.826094103
G10090_6886	100038514	Gm11837	-0.06523302	0.988791502	0.984345664
G10090_27338	77891	Ube2s	0.556198585	3.47E-10	3.68E-11
G10090_26875	231002	Plekhn1	-1.046835053	2.58E-51	4.73E-53
G10090_33650	69790	Med30	0.098792118	0.522917365	0.33183012
G10090_3539	19054	Ppp2r3d	0.062031434	0.946891348	0.898845319
G10090_22714	212032	Hk3	-1.523961703	0.72745329	0.532242296
G10090_7225	70454	Cenpl	-0.298496251	0.262277097	0.137342517
G10090_3227	223753	Cerk	-0.625616949	9.32E-11	9.47E-12
G10090_24863	13819	Epas1	-1.590154043	2.76E-30	9.79E-32
G10090_7787	72981	Thap12	0.346865079	0.000143376	3.08E-05
G10090_15312	216516	Ccdc157	0.467723756	0.056614746	0.022333693
G10090_4342	20502	Slc16a2	-0.098691869	0.61320415	0.418699286
G10090_3015	16512	Kcnh3	1.403527773	0.769750207	0.592229294
G10090_24213	385024	Gm5373	0.831254392	0.892523231	0.759609171
G10090_18395	100042342	Gm10375	0.896535952	0.892523231	0.826094103
G10090_7707	102442	Dennd4a	-0.350885971	0.01217112	0.003915005
G10090_18767	100040657	Gm2888	-0.06523302	0.988791502	0.984345664
G10090_31242	217337	Srp68	-0.30618557	8.96E-06	1.60E-06
G10090_1272	209294	Csta1	-0.404926136	0.042859118	0.016318825
G10090_11290	320407	Klri2	1.798800034	0.768721379	0.587194298
G10090_1244	18414	Osmr	-0.675392947	4.63E-14	3.67E-15
G10090_16367	338350	Acad12	-0.580237556	0.004930865	0.001437146
G10090_8240	11750	Anxa7	0.25492229	0.000453235	0.000106224
G10090_1584	105732	Fam83h	0.252494451	0.000716438	0.000174591
G10090_10195	94092	Trim16	0.059806655	0.552545036	0.358171559
G10090_23266	100861880	Gm21293	-0.091903734	0.988791502	0.970102305
G10090_9067	68955	Srrm4	-0.005066112	0.988791502	0.983452464
G10090_11914	14708	Gng7	-0.532943119	0.090544425	0.038479179
G10090_3955	18392	Orc1	0.615686605	2.06E-05	3.87E-06
G10090_1551	11833	Aqp8	0.896535952	0.892523231	0.826094103
G10090_4109	22063	Trpc1	-0.593747921	0.006412678	0.00191599
G10090_8610	28199	Dcaf11	-0.252105764	0.004660586	0.001346907
G10090_31716	665033	Col6a5	-0.212952882	0.909616881	0.850182691
G10090_3998	18207	Nthl1	-0.141263437	0.715016874	0.517921605
G10090_18604	72080	Sapcd2	-0.478598771	0.228825636	0.116251958
G10090_32306	240672	Dusp5	0.298497414	0.004113017	0.001174307
G10090_26925	319181	Hist1h2bg	-0.983030223	0.453795092	0.274234389
G10090_14849	22416	Wnt3a	-0.894526805	0.035681972	0.013222803
G10090_13994	94112	Med15	0.175338358	0.035565758	0.013171424
G10090_18923	83796	Smarcd2	-0.273225086	9.35E-05	1.95E-05
G10090_27856	546038	Spag11b	-0.182315188	0.909688342	0.850592948
G10090_19557	80886	Senp3	0.364264169	1.03E-06	1.61E-07
G10090_1526	11520	Plin2	0.111374187	0.235487111	0.120444497
G10090_2672	641340	Nrbf2	-0.13899415	0.151446445	0.070486143
G10090_10502	235606	Apeh	0.22395801	0.006595745	0.001977101
G10090_32801	11732	Ank	-0.899231634	1.42E-21	7.33E-23
G10090_30123	67538	Zswim3	0.000863696	0.99644307	0.995189038
G10090_6463	69792	Med6	0.135693675	0.287563675	0.153380454
G10090_130	21413	Tcf4	0.108414687	0.448516589	0.269376883
G10090_9164	16658	Mafb	0.219760526	0.245792879	0.126910733
G10090_6987	70676	Gulp1	0.92544743	0.010435427	0.003299388
G10090_1660	11819	Nr2f2	0.254372707	0.326831686	0.179973632
G10090_3782	217370	Cybc1	1.046150834	3.27E-25	1.44E-26
G10090_9726	24000	Ptpn21	0.435050937	2.48E-06	4.07E-07
G10090_16309	230082	Nol6	0.293520047	0.000480309	0.000113256
G10090_25954	72383	Cnfn	-1.106804688	8.68E-39	2.24E-40
G10090_20299	102635552	Gm32856	-0.585652965	0.000407696	9.47E-05
G10090_18010	94229	Slc4a10	2.088246936	0.000469827	0.000110597
G10090_1385	68778	Gucd1	0.430227841	0.000430629	0.000100581
G10090_13414	67840	Mrpl57	-0.319997674	0.012397093	0.003997621
G10090_10059	171171	Ntng2	0.589098162	0.383573321	0.220415225
G10090_6895	241289	Ppp1r26	0.22840105	0.279398421	0.14817818
G10090_841	12291	Cacna1g	0.490201357	0.068652689	0.027907214
G10090_11755	59050	Nsa2	-0.182146054	0.013415668	0.00435447
G10090_1095	78016	Ccdc150	-2.531229765	0.373904115	0.213206234
G10090_2006	52184	Odf2l	-0.108452455	0.462971793	0.281633891
G10090_28459	258464	Olfr1384	1.779369404	0.791992198	0.623017233
G10090_18189	74022	Glyr1	0.00136408	0.988791502	0.982889955
G10090_15395	50706	Postn	0.387704404	0.300006039	0.161836105
G10090_18532	13097	Cyp2c38	-1.0270174	0.892523231	0.801280083
G10090_22598	13205	Ddx3x	0.455375285	1.07E-11	1.00E-12
G10090_10240	66761	4933417A18Rik	1.241944306	0.730898666	0.535682953
G10090_15728	66771	Gid4	-0.232264771	0.020316399	0.00697668
G10090_21927	382913	Neil2	0.110248622	0.870429846	0.718312509
G10090_3975	101214	Tra2a	-0.097409931	0.278807657	0.147785124
G10090_15292	246730	Oas1a	0.406278314	0.03425716	0.012616418
G10090_6376	16177	Il1r1	0.424397658	3.55E-05	6.93E-06
G10090_30015	20495	Slc12a1	-3.238719977	0.262560584	0.137536026
G10090_3390	239552	Apol8	0.316757581	0.749485739	0.557623221
G10090_25808	19186	Psme1	-0.195845161	0.024719821	0.00870942
G10090_6198	67775	Rtp4	1.342575819	0.092077083	0.03926747
G10090_13073	331493	Gm5127	-2.240777407	0.30319188	0.164109695
G10090_2869	67445	C1qtnf4	-0.018089298	0.988791502	0.965596286
G10090_31650	12010	B2m	-0.358181552	1.53E-09	1.72E-10
G10090_8832	72720	Zfp248	0.178043912	0.726677904	0.531054709
G10090_16820	70478	Mipep	-0.580605546	2.28E-07	3.28E-08
G10090_11005	319710	Frmd6	0.170525828	0.042414983	0.016132785
G10090_11070	73835	Ifitm5	-0.656746201	0.774023805	0.596956063
G10090_5194	15452	Hprt	-0.03404199	0.797756325	0.629930785
G10090_1711	12686	Elovl3	-0.978738263	0.869112652	0.716289387
G10090_6210	71962	Castor1	-0.070521228	0.759876176	0.572699995
G10090_15446	230726	Rhbdl2	-0.570157033	5.22E-08	6.92E-09
G10090_6161	231760	Rimbp2	-1.0270174	0.892523231	0.801280083
G10090_10427	243842	Bicra	-0.419187528	0.000146726	3.16E-05
G10090_20972	76491	Abhd14b	0.306312646	0.184029684	0.089148729
G10090_31688	68192	Leprotl1	-0.43595904	9.35E-10	1.03E-10
G10090_11999	102636082	Ccdc168	3.200362037	2.04E-05	3.81E-06
G10090_26718	208691	Eif5a2	0.233444095	0.42726416	0.253264185
G10090_7635	100039964	Gm15411	-0.492817173	0.426700596	0.252710444
G10090_14927	16568	Kif3a	-0.118500332	0.306210289	0.166233948
G10090_8060	380694	Ccnjl	0.438852536	0.892523231	0.752446626
G10090_24196	74322	Cxxc1	-0.060390963	0.711766858	0.514763818
G10090_791	330217	Gal3st4	0.06737596	0.892523231	0.805005878
G10090_27778	329065	Scd4	0.365457358	0.719162845	0.522597427
G10090_22950	76703	Cpb1	0.896535952	0.892523231	0.826094103
G10090_32856	11658	Alcam	0.425073699	2.14E-05	4.01E-06
G10090_14842	66998	Psmd5	0.325295922	0.000115455	2.44E-05
G10090_1406	270152	Jaml	0.691088378	0.180783176	0.087149466
G10090_15856	353169	Slc2a12	-1.233492768	1.50E-14	1.15E-15
G10090_89	23876	Fbln5	-1.16912419	1.21E-06	1.90E-07
G10090_3881	11733	Ank1	-0.880415414	0.484183123	0.299232836
G10090_13372	26905	Eif2s3x	-0.050841413	0.620417218	0.425749382
G10090_7090	106298	Rrn3	0.140996428	0.088313429	0.037369397
G10090_5641	67290	3110040N11Rik	-0.466919662	1.09E-06	1.71E-07
G10090_19398	71715	Dhx35	-0.028733712	0.892523231	0.796660983
G10090_14557	68215	Fam98b	-0.226844982	0.019707716	0.006738346
G10090_16646	665858	Gm7827	3.371231518	0.219947935	0.110873589
G10090_18527	27049	Etv3	-0.450524309	7.60E-09	9.26E-10
G10090_24089	77809	Lrrc42	0.142628838	0.190368552	0.093044386
G10090_6275	246049	Slc36a2	-1.0270174	0.892523231	0.801280083
G10090_79	18092	Nkx2-6	-0.06523302	0.988791502	0.984345664
G10090_4856	208092	Chmp6	0.039895443	0.855289186	0.69847883
G10090_32109	234847	Spg7	0.179600695	0.068781815	0.027971507
G10090_4684	216350	Tspan8	-1.547705558	0.008413426	0.002590783
G10090_15319	381379	Med19	0.377599381	3.31E-07	4.84E-08
G10090_13097	52679	E2f7	0.815688955	5.52E-10	5.97E-11
G10090_14133	66075	Chchd3	0.028109506	0.849959289	0.691657315
G10090_22485	51800	Bok	-1.162385037	6.76E-42	1.59E-43
G10090_2577	212503	Paox	0.281965194	0.008550095	0.002636291
G10090_1430	17535	Mre11a	-0.086451157	0.449223139	0.270109514
G10090_12872	56462	Mtch1	0.364189952	2.36E-07	3.40E-08
G10090_12050	238317	Elmsan1	-0.423083367	1.02E-07	1.41E-08
G10090_14875	100273	Osbpl9	-0.382593715	5.56E-10	6.01E-11
G10090_29229	100102	Pcsk9	1.429381912	1.83E-12	1.62E-13
G10090_12370	73711	Mvb12a	-0.342594521	1.38E-05	2.51E-06
G10090_16498	18813	Pa2g4	-0.022247194	0.892523231	0.754296262
G10090_20824	17168	Nprl3	-0.055106995	0.768721379	0.58513958
G10090_5248	19349	Rab7	-0.142405633	0.030900178	0.011222769
G10090_5408	225187	Ankrd29	0.361654843	0.018981772	0.006464075
G10090_14376	104158	Ces1d	-1.0270174	0.892523231	0.801280083
G10090_12076	64144	Mllt1	0.151613534	0.123705293	0.055621738
G10090_4355	108954	Ppp1r15b	0.001915734	0.988791502	0.976483585
G10090_3266	100383	Bsdc1	0.098921148	0.3415851	0.190616249
G10090_5556	100041420	Gm3325	0.377104783	0.011214435	0.003578406
G10090_2729	100040926	Gm3045	-1.006996045	0.0222145	0.007730153
G10090_885	50798	Gne	-0.0118996	0.945372984	0.896592798
G10090_9264	22337	Vdr	-0.938340354	5.33E-42	1.25E-43
G10090_22140	110082	Dnah5	1.806789447	0.788016147	0.614554324
G10090_15168	280411	Lix1l	0.76436117	0.002638531	0.000723592
G10090_18478	66116	Nat8f1	0.858626104	0.556732055	0.36191883
G10090_2362	231583	Slc26a1	0.555004693	0.725978598	0.530026099
G10090_33169	76668	Mdh1b	-1.0270174	0.892523231	0.801280083
G10090_15785	80910	Gpr84	1.554096174	0.611286216	0.416476108
G10090_32734	226180	Ina	-0.490596661	0.892523231	0.78049969
G10090_11917	329872	Frem1	0.92414093	0.768721379	0.584134637
G10090_12535	74569	Ttc17	0.076651885	0.543418546	0.349351718
G10090_2248	11908	Atf1	0.181561272	0.03869965	0.014542532
G10090_9177	50770	Atp11a	0.307639449	0.000140764	3.02E-05
G10090_1651	58859	Efemp2	0.869492511	9.71E-08	1.33E-08
G10090_14675	319604	Fam168a	-0.052981795	0.719303121	0.52274051
G10090_571	66176	Nat9	-0.950371415	5.91E-15	4.41E-16
G10090_30157	18736	Pou1f1	-1.0270174	0.892523231	0.801280083
G10090_5421	654824	Ankrd37	0.43023096	0.467170064	0.284896756
G10090_12256	113850	V1ra8	-1.0270174	0.892523231	0.801280083
G10090_5982	66686	Dcbld1	-0.271312432	0.047046575	0.01814742
G10090_18302	66708	Krtap3-2	0.234339792	0.282049848	0.14990705
G10090_29501	74213	Rbm26	0.024677875	0.892523231	0.811799183
G10090_22877	18749	Prkacb	-0.011083783	0.932165271	0.880333875
G10090_13115	17120	Mad1l1	0.263868143	0.028663391	0.010305049
G10090_8332	72096	Eef1akmt2	0.198788136	0.30118459	0.162730304
G10090_16332	674895	Nek10	0.973024541	0.810554811	0.645671056
G10090_5020	12616	Cenpb	0.073554531	0.474424656	0.290907722
G10090_26211	235033	Rdh8	0.896535952	0.892523231	0.826094103
G10090_7541	66067	Gtpbp8	0.034864787	0.892523231	0.797944344
G10090_14272	108760	Galnt16	-1.069707017	0.720722714	0.524102005
G10090_8566	237175	Adgrg2	-0.399910686	0.016627839	0.005544515
G10090_7450	217356	Tmc8	1.04491064	3.46E-06	5.81E-07
G10090_26183	67049	Pus3	-0.000393212	0.998024924	0.997568188
G10090_5407	68927	Ptcd2	-0.100676158	0.41275294	0.242065279
G10090_28106	69237	Gtpbp4	-0.144358266	0.151738717	0.070665574
G10090_14984	71777	Ing3	0.515031326	0.00889436	0.002757704
G10090_19836	69309	Slc16a13	-0.0609655	0.699502119	0.501208789
G10090_23912	245865	Spag4	0.480057828	0.520660171	0.329772291
G10090_19334	217882	Cep170b	0.039374563	0.713589888	0.516425014
G10090_8534	20583	Snai2	0.826843296	2.41E-31	8.15E-33
G10090_10447	74649	Cpa5	-2.632234903	8.88E-05	1.84E-05
G10090_1713	71898	Apol9b	1.496007081	0.000190665	4.21E-05
G10090_21542	56217	Mpp5	0.095127505	0.389639641	0.224765525
G10090_30752	72136	Chst14	0.387315498	0.000597681	0.000143599
G10090_23963	72486	Rnf219	0.199700548	0.193574875	0.095109811
G10090_9828	69723	Rpain	0.246271146	0.283336894	0.150736978
G10090_14031	55993	Msh4	-2.94976638	0.408948235	0.239085348
G10090_6832	237934	Krt39	-0.320906993	0.892523231	0.816345554
G10090_5565	68911	Pygo2	0.286743245	0.000623133	0.000150151
G10090_6720	229004	Gmeb2	0.06816192	0.580451184	0.384410695
G10090_2185	18004	Nek1	-0.460927934	0.000277367	6.28E-05
G10090_9369	52372	D6Ertd527e	-1.159412177	0.000292699	6.65E-05
G10090_2600	74464	Zswim5	1.244660001	0.425178912	0.251444402
G10090_33047	12169	Bmx	1.41568646	0.738183332	0.543766762
G10090_15325	74610	Abcb8	-0.351104986	0.001026273	0.000257199
G10090_19445	102638555	Gm38510	1.785580569	0.76915104	0.591495703
G10090_32105	54418	Fmn2	-0.072629053	0.985737634	0.953821411
G10090_7050	58805	Mlxipl	-0.638435146	0.509596172	0.320461685
G10090_28202	232087	Mat2a	0.410127347	1.67E-08	2.09E-09
G10090_23092	545814	Smok3a	0.378964428	0.9081818	0.84770908
G10090_25246	223739	5031439G07Rik	-0.066847286	0.490650048	0.304715708
G10090_17388	320129	Grk3	-1.400674426	0.003490047	0.000982268
G10090_6961	69940	Exoc1	0.018916519	0.892523231	0.810713581
G10090_13147	19317	Qk	0.5666032	1.65E-16	1.12E-17
G10090_11630	319581	Xkr5	-0.217046801	0.892523231	0.794658099
G10090_7954	217198	Plekhh3	-0.602514412	1.36E-09	1.53E-10
G10090_17138	94232	Ubqln4	0.156277222	0.071436897	0.029222885
G10090_9000	625931	Gm6637	1.604275004	0.000673546	0.000163368
G10090_20960	24068	Sra1	-0.433911193	4.02E-08	5.26E-09
G10090_22149	100044509	Tgfbr3l	-1.267580643	0.203771642	0.101180588
G10090_22849	19647	Rbbp6	-0.463990277	1.01E-10	1.03E-11
G10090_30657	66705	Dnase1l2	-3.03769955	0	0
G10090_1425	212998	BC016579	0.883971252	1.65E-08	2.07E-09
G10090_10624	29816	Hip1r	-1.049681169	2.96E-76	3.03E-78
G10090_28753	56222	Cited4	-1.028539963	3.85E-07	5.69E-08
G10090_11662	117150	Pip4k2c	0.307390628	1.21E-06	1.90E-07
G10090_19181	11595	Acan	-1.0270174	0.892523231	0.801280083
G10090_12792	319239	Npsr1	1.793122988	0.768721379	0.589040837
G10090_28117	71932	Ephx3	-1.279642637	8.04E-18	5.07E-19
G10090_7375	104816	Aspg	-1.242039408	5.72E-16	4.01E-17
G10090_2187	332713	Fndc11	1.948104885	0.408837582	0.238927106
G10090_17266	18315	Olfr18	1.419173566	0.752056005	0.56272694
G10090_2874	100609	Nsun5	-0.011350851	0.976677778	0.939655285
G10090_223	23871	Ets1	1.067450501	5.56E-51	1.03E-52
G10090_12764	15373	Hmx3	-0.065233105	0.988791502	0.984435072
G10090_19421	19660	Rbp2	-1.223603906	0.007273208	0.002203473
G10090_2858	21957	Tnnt3	1.779369404	0.791992198	0.623017233
G10090_18069	15442	Hpse	-0.524031048	0.169869854	0.080914792
G10090_24079	68591	Mocos	-0.649967317	1.13E-07	1.57E-08
G10090_4939	269254	Setx	0.201492725	0.109900083	0.048295431
G10090_26862	384061	Fndc5	2.257695845	0.002723434	0.000750148
G10090_31021	434128	Pnmal2	1.837523462	0.613842914	0.419447034
G10090_21581	667663	Myo3a	-1.0270174	0.892523231	0.801280083
G10090_27398	100042807	Eif3j2	0.363986555	0.04212654	0.015994156
G10090_23072	13118	Cyp4a12b	2.381296216	0.594546673	0.400547804
G10090_18076	70008	Ace2	-2.535757123	6.75E-95	5.29E-97
G10090_19149	19216	Ptger1	0.679615409	0.368777366	0.209735402
G10090_20430	213043	Aox2	-3.549736707	0.078384719	0.032517933
G10090_2347	108123	Napg	-0.137226966	0.162767348	0.076881757
G10090_10948	80902	Zfp202	-0.146449131	0.757238532	0.569945888
G10090_23398	140497	Cd300c2	3.786881376	0.13624668	0.062188219
G10090_17517	11544	Adprh	0.073794155	0.568406782	0.373649982
G10090_1751	23956	Neu2	0.27861268	0.655953612	0.459704119
G10090_8702	18987	Pou2f2	-1.243128033	0.005591648	0.001646051
G10090_14553	67430	4921536K21Rik	-1.840916283	3.00E-14	2.35E-15
G10090_16813	625464	Gm6588	-1.0270174	0.892523231	0.801280083
G10090_2691	16410	Itgav	0.722494013	2.74E-16	1.89E-17
G10090_2409	23801	Aloxe3	-1.436581401	1.67E-59	2.50E-61
G10090_14017	224807	Tmem63b	-0.253218086	0.000492641	0.000116362
G10090_20425	406220	Krt77	-5.495820462	1.99E-26	8.30E-28
G10090_24277	18285	Odf1	-1.906718741	0.751247084	0.561340279
G10090_3759	59047	Pnkp	0.303519834	0.004093629	0.001168538
G10090_4865	55987	Cpxm2	0.279442806	0.003107947	0.000865998
G10090_26874	105704528	Gm13090	-2.523777288	0.558441717	0.363828884
G10090_1985	103978	Gpc5	0.896535952	0.892523231	0.826094103
G10090_2461	11949	Atp5c1	-0.271989551	2.07E-05	3.87E-06
G10090_14663	14073	Faah	-1.17388475	0.000174436	3.82E-05
G10090_23509	436090	Gpr62	2.108763088	0.335255077	0.185722222
G10090_10996	18142	Npas1	-0.519587736	0.69488049	0.496936218
G10090_12466	11651	Akt1	0.874328946	6.50E-38	1.74E-39
G10090_9636	56703	Pigo	0.00578022	0.984781827	0.951812727
G10090_25855	71146	Golga7b	-0.072635976	0.987623035	0.956380226
G10090_29251	71989	Rpusd4	0.38097552	0.002180351	0.000588337
G10090_3102	17901	Myl1	1.785580569	0.76915104	0.591495703
G10090_4694	11966	Atp6v1b2	-0.33635349	2.52E-08	3.23E-09
G10090_18187	320587	Tmem88b	1.534928471	0.004744704	0.001372845
G10090_22907	231717	Pheta1	-0.531446188	2.29E-05	4.31E-06
G10090_22239	54420	Cldn8	-0.857654459	0.749485739	0.557577577
G10090_3703	329154	Ankrd44	-0.297132556	0.129118405	0.05841018
G10090_20670	74098	0610037L13Rik	-0.039120981	0.889480306	0.74599112
G10090_19796	18816	Serpinf2	1.456601604	0.065599162	0.026467072
G10090_31331	76854	Gper1	0.748104307	0.645988195	0.450133414
G10090_7925	12424	Cck	-0.51035112	0.425654261	0.251882864
G10090_18381	408062	Zfp873	0.11798181	0.819279131	0.656607748
G10090_3508	224092	Lsg1	0.254837093	0.002603724	0.000713302
G10090_2616	380601	Fastkd5	0.186430393	0.158302525	0.074437776
G10090_12479	16842	Lef1	-2.333260084	0.046717932	0.01800729
G10090_6834	56224	Tspan5	-1.765562264	2.55E-67	3.16E-69
G10090_16837	22375	Wars	-0.098504057	0.332393232	0.18381359
G10090_12374	231044	Gbx1	1.403542681	0.76915104	0.591526033
G10090_2934	229584	Pogz	0.099124421	0.482072619	0.297371814
G10090_25705	12162	Bmp7	-0.575644097	6.44E-09	7.77E-10
G10090_22291	229474	Fhdc1	-0.076881133	0.401168357	0.233297724
G10090_12921	241035	Pkhd1	0.896535952	0.892523231	0.826094103
G10090_6753	100182	Akna	-0.696620321	0.160931844	0.075821444
G10090_20476	52892	Sco1	0.088100415	0.711766858	0.514779955
G10090_5519	665578	Gm7697	0.896535952	0.892523231	0.826094103
G10090_1809	235493	Fam214a	-1.086373951	7.49E-66	9.73E-68
G10090_4137	76857	Spopl	-0.170769623	0.17674992	0.084780509
G10090_20672	19291	Purb	0.215081341	0.007176992	0.002169807
G10090_2012	56690	Mlycd	-0.129135503	0.60195999	0.40826255
G10090_2865	227333	Dgkd	0.219632924	0.03066305	0.011124367
G10090_3640	14812	Grin2b	1.793122988	0.768721379	0.589040837
G10090_9262	214290	Tut7	-0.174327975	0.045031255	0.01726958
G10090_2286	76608	Hectd3	-0.411846262	5.78E-06	1.00E-06
G10090_13953	216971	Fam222b	0.534593154	2.80E-07	4.06E-08
G10090_7466	27368	Tbl2	0.047604042	0.850861253	0.69301313
G10090_9219	77827	Krba1	-0.126890004	0.391608505	0.226237303
G10090_5980	215476	Prr14l	0.071558431	0.631994596	0.43655024
G10090_13194	140917	Dclre1b	0.471833429	1.13E-05	2.03E-06
G10090_1818	229600	BC028528	-0.892299764	0.71690168	0.520093079
G10090_15655	223827	Gxylt1	0.465238845	2.81E-05	5.37E-06
G10090_12155	102414	Clk3	-0.510900228	8.26E-13	7.17E-14
G10090_12619	107932	Chd4	0.02732217	0.847969029	0.689194271
G10090_22476	73288	Vps50	0.207011014	0.055838413	0.021982722
G10090_642	67150	Rnf141	0.143200848	0.08156833	0.03410929
G10090_426	72278	Ccpg1	-0.32636895	0.000456817	0.000107247
G10090_7442	71371	Arid5b	-0.506177787	5.90E-18	3.69E-19
G10090_10380	100503670	Rpl5	0.074863746	0.38294615	0.219896657
G10090_33612	13665	Eif2s1	0.050098768	0.612235032	0.417703111
G10090_20343	328099	Prps1l3	0.24513406	0.011438469	0.003658399
G10090_20537	64661	Krtdap	-3.155383552	0	0
G10090_9515	72097	2010300C02Rik	-1.644087209	1.50E-06	2.38E-07
G10090_11357	216156	Wdr18	0.370159195	3.50E-05	6.82E-06
G10090_12989	106248	Qtrt2	0.208484023	0.188664316	0.092071122
G10090_24153	101835	AW146154	-0.206786384	0.454444302	0.274860683
G10090_7334	71963	Cdca4	0.335632913	4.57E-05	9.07E-06
G10090_26341	12643	Chad	0.660352504	0.861906066	0.706058431
G10090_2182	216292	Mettl25	0.292356747	0.377537604	0.215991853
G10090_29200	329659	E130311K13Rik	-0.783104264	0.007551167	0.002298173
G10090_29142	20714	Serpina3k	-1.554268536	0.71881749	0.522223107
G10090_22265	13803	Enc1	0.04176612	0.809581765	0.644201267
G10090_27829	319153	Hist1h3i	0.517610643	0.873068137	0.72233765
G10090_29864	236790	Ints6l	-1.224477391	2.34E-14	1.81E-15
G10090_17263	107849	Prl2c5	2.27830452	5.73E-15	4.27E-16
G10090_4224	108907	Nusap1	0.022692793	0.892523231	0.812546109
G10090_7275	320183	Msrb3	0.088085902	0.454301352	0.274566317
G10090_7472	52874	Pum3	0.101320412	0.336877255	0.186909931
G10090_13174	692132	Trappc3l	2.782578995	0.458790303	0.278460335
G10090_32524	244238	Mrgpre	1.245669136	4.84E-07	7.24E-08
G10090_3186	16826	Ldb2	1.188138661	0.663488593	0.466389098
G10090_6190	209239	Gan	-0.706863719	5.46E-05	1.10E-05
G10090_11462	68556	Uckl1	-0.078951773	0.558564933	0.363973065
G10090_28158	78651	Lsm6	0.029011626	0.892523231	0.779887606
G10090_20901	108911	Rcc2	0.123325332	0.110810855	0.048803431
G10090_28810	116873	Stim2	-0.051822103	0.748900881	0.55636952
G10090_23861	12825	Col3a1	-4.12453938	1.37E-06	2.16E-07
G10090_13701	17160	Man2b2	-0.080353071	0.529866205	0.33784616
G10090_15027	72958	Zfp493	-0.028174574	0.951643459	0.904771712
G10090_33724	70976	Ccdc105	-1.0270174	0.892523231	0.801280083
G10090_17496	13849	Ephx1	-0.537815464	7.18E-18	4.51E-19
G10090_22231	59033	Slc4a8	0.415854629	0.010335138	0.003264132
G10090_409	240725	Sulf1	1.866856457	3.88E-16	2.69E-17
G10090_2326	216881	Wscd1	0.625428539	0.748900881	0.556294598
G10090_8962	77057	Ston1	0.093947497	0.525919262	0.334264932
G10090_14102	24060	Slc35a1	0.20516682	0.167690694	0.079720164
G10090_25090	94043	Tm2d1	0.4463058	9.27E-05	1.93E-05
G10090_4016	11757	Prdx3	0.274622418	0.000500489	0.000118358
G10090_14704	105245424	Gm40881	0.597789104	0.706398041	0.508836115
G10090_21946	214505	Gnptg	0.233308958	0.126857559	0.057278572
G10090_26029	66445	Cyc1	-0.074822055	0.5049943	0.316296699
G10090_15298	75686	Nudt16	-0.107111142	0.818905764	0.65616458
G10090_4955	235626	Setd2	0.153248469	0.121344853	0.054338282
G10090_1553	219094	Khnyn	-0.268628568	0.003414177	0.000958571
G10090_16233	14934	Gypa	1.806789447	0.788016147	0.614554324
G10090_11952	104885	Tmem179	1.96795383	0.038709026	0.01454827
G10090_28344	12572	Cdk7	0.089199609	0.488496635	0.3026941
G10090_26938	21402	Skp1a	-0.027727428	0.793554952	0.625047659
G10090_16950	66815	Mcub	0.482857901	4.22E-05	8.33E-06
G10090_9580	56742	Psrc1	-0.555171678	1.43E-07	2.00E-08
G10090_1732	227624	Rabl6	-0.210928275	0.00983967	0.003088511
G10090_32444	94071	Clec2h	-0.059312546	0.964068427	0.922707623
G10090_6491	233040	Fbxo27	-0.473432441	0.788016147	0.614242422
G10090_22493	77485	Stk31	0.824646617	0.892523231	0.762754233
G10090_15354	71751	Map3k13	-0.217630682	0.52491516	0.333458203
G10090_33482	98396	Slc41a1	-0.498235662	1.36E-10	1.39E-11
G10090_19550	225363	Etf1	0.293097415	2.62E-06	4.31E-07
G10090_18994	329716	BC107364	-0.958290673	0.873624358	0.723697404
G10090_10620	15161	Hcfc1	0.511338399	9.84E-15	7.46E-16
G10090_7216	233246	Ano5	0.896535952	0.892523231	0.826094103
G10090_31313	21951	Tnks	-0.011869396	0.95983058	0.91683834
G10090_9112	217218	Atxn7l3	0.318135275	3.23E-05	6.26E-06
G10090_30957	75617	Rps25	0.127280918	0.180456561	0.086940401
G10090_1184	66660	Sltm	0.130278997	0.168709329	0.080248159
G10090_8179	68875	Tmcc2	1.163439451	2.61E-14	2.04E-15
G10090_31204	11739	Slc25a4	0.224192139	0.002984027	0.000829608
G10090_4504	67381	Med4	-0.265924768	0.008510105	0.002622988
G10090_31845	240038	Zfp994	0.131043385	0.340836073	0.190042286
G10090_16235	319277	Washc4	0.098049685	0.380283805	0.217954548
G10090_5109	73344	1700034J05Rik	0.896535952	0.892523231	0.826094103
G10090_14038	666808	Gm10410	2.409766794	0.385004996	0.221431281
G10090_8478	22095	Tshr	-0.06523302	0.988791502	0.984345664
G10090_14147	16814	Lbx1	0.843403182	0.892523231	0.770184638
G10090_14498	103768	Tubg2	-0.26872489	0.257119811	0.134097667
G10090_3788	545192	Baiap3	0.811371199	0.687802811	0.490220681
G10090_31271	12941	Pcdha5	3.958539589	0.101957044	0.044227462
G10090_1253	27008	Micall1	0.175410387	0.028856823	0.010389843
G10090_10223	20024	Sub1	-0.131838199	0.093949534	0.040254105
G10090_10404	241638	Lzts3	0.206212776	0.416081329	0.244735096
G10090_20137	11758	Prdx6	-0.090126876	0.249414098	0.129237052
G10090_5231	54445	Unc93b1	-0.31751505	0.019347063	0.006602859
G10090_11724	100502825	Rpl37rt	0.930220978	0.004871374	0.001417617
G10090_27087	66085	Eif3f	0.011421519	0.923659139	0.86955314
G10090_21000	238680	Cntnap3	3.598118711	0.145832918	0.067389641
G10090_28937	68943	Pink1	-0.616100447	3.34E-12	3.01E-13
G10090_2377	108168534	Gm46714	0.621605495	0.643329314	0.447839049
G10090_8844	18190	Nrxn2	-0.071439034	0.983665073	0.95024038
G10090_33898	670880	Gm9507	0.896535952	0.892523231	0.826094103
G10090_447	74440	Cmip	0.102323259	0.247974702	0.128377727
G10090_5096	109065	Dnaaf2	0.211925324	0.156055142	0.073161525
G10090_16755	264064	Cdk8	0.047602267	0.666812745	0.4699464
G10090_9651	235072	7-Sep	0.068483209	0.418558731	0.246595525
G10090_17909	57249	Gabrq	-1.386048007	0.642701242	0.447144472
G10090_10938	53331	Stx7	0.21865155	0.003301153	0.000924761
G10090_8653	70691	3830403N18Rik	0.896535952	0.892523231	0.826094103
G10090_31597	16425	Itih2	-1.64315278	0.537631621	0.344212179
G10090_26142	73739	Cby1	-0.25193299	0.05463087	0.021435452
G10090_30360	66354	Snw1	-0.124123831	0.137288081	0.062765651
G10090_28900	102637020	Gm33933	1.270100382	0.702546791	0.5048161
G10090_26943	66616	Snx9	-0.534060973	4.50E-13	3.84E-14
G10090_30371	226418	Yod1	-1.293489529	3.39E-49	6.57E-51
G10090_19524	226255	Atrnl1	-0.372674191	0.000359896	8.29E-05
G10090_344	381306	BC055324	-0.111095878	0.639986615	0.444523624
G10090_22034	22789	Zp3r	1.806789447	0.788016147	0.614554324
G10090_9106	75422	Mettl5	-0.469797019	0.000516674	0.0001226
G10090_25604	12525	Cd8a	-1.73336071	0.226776678	0.115042365
G10090_24364	330119	Adamts3	-1.963795251	0.048002662	0.018549167
G10090_1453	26874	Abcd2	1.793122988	0.768721379	0.589040837
G10090_16832	243535	BC048671	-1.0270174	0.892523231	0.801280083
G10090_17788	381924	Itgad	-2.561698421	0.338311105	0.18811189
G10090_4968	70120	Yars2	0.152983744	0.329076429	0.181584076
G10090_5363	218793	Ube2e2	-0.330521219	0.00308844	0.00086005
G10090_4586	102637912	Mark1-ps2	-3.263812452	0.300928244	0.162529704
G10090_7800	192195	Ash1l	0.011109255	0.946528368	0.898230027
G10090_1440	231207	Cpeb2	-0.518744677	7.02E-17	4.66E-18
G10090_23318	14616	Gja8	1.829526372	0.647540566	0.451585552
G10090_7132	72185	Dbndd1	0.221362749	0.809173793	0.643645191
G10090_20049	620913	Gm12185	-1.175972691	0.296231549	0.159461065
G10090_5406	14172	Fgf18	1.528635576	0.584120778	0.388545072
G10090_12162	245684	Cnksr2	0.149272923	0.77281193	0.595900643
G10090_2002	23797	Akt3	0.683049105	0.000357204	8.22E-05
G10090_5150	68775	Atp6v1c2	-2.094792821	1.74E-147	6.17E-150
G10090_27889	69064	Fuom	0.172256484	0.450757051	0.271599109
G10090_10513	233276	Tubgcp5	0.058709022	0.775196032	0.598214889
G10090_10428	666678	Gm8232	3.383887772	0.243024594	0.125217237
G10090_14187	76485	Glt8d1	0.273701305	0.121910358	0.054661254
G10090_23706	17385	Mmp11	2.175352393	0.00052946	0.000126027
G10090_4450	107173	Gpr137	-0.325707712	0.032911626	0.012054982
G10090_13399	75087	4930505A04Rik	2.637922399	0.288895478	0.154322177
G10090_32674	58205	Pdcd1lg2	0.824646617	0.892523231	0.762754233
G10090_10224	74200	Khdc4	0.197778557	0.01501531	0.004944118
G10090_18647	234730	Fuk	0.07706047	0.643083082	0.447630853
G10090_11131	20148	Dhrs3	-1.061761249	6.47E-12	5.97E-13
G10090_20190	15117	Has2	-0.430909526	0.287835166	0.153574658
G10090_2223	52468	Ctdsp2	-0.34220447	1.34E-06	2.12E-07
G10090_19678	252875	Mios	-0.041343162	0.867789298	0.713700975
G10090_12616	107766	Haao	-3.922375494	0.084265072	0.03546354
G10090_23567	329504	Lcmt2	0.458081585	0.000974086	0.000243229
G10090_5940	19128	Pros1	-0.561220791	6.46E-07	9.75E-08
G10090_27666	70362	Actl10	-1.560591856	0.716212107	0.519346987
G10090_14337	100604	Lrrc8c	1.349491212	2.63E-57	4.11E-59
G10090_8705	97086	Slc9b2	0.332595531	0.91442176	0.857561372
G10090_15210	17387	Mmp14	0.528329797	2.04E-13	1.70E-14
G10090_8549	26939	Polr3e	0.166105171	0.242319097	0.124812147
G10090_13604	76824	Mtfr1l	0.034531726	0.810399651	0.645408383
G10090_3697	16985	Lsp1	0.81223439	0.027949526	0.010008811
G10090_28081	52563	Cdc23	-0.059100038	0.707959069	0.510527545
G10090_23478	69564	Nmrk2	-0.666066925	0.892523231	0.75384466
G10090_5837	14601	Ghrh	1.354078946	0.548532441	0.354140903
G10090_15814	68152	Fam133b	0.5606082	3.40E-08	4.42E-09
G10090_9456	11639	Ak4	0.909628234	5.36E-43	1.22E-44
G10090_34009	22147	Tuba3b	0.896535952	0.892523231	0.826094103
G10090_32817	329575	Gm14325	-0.066166191	0.647283355	0.451332121
G10090_6046	76959	Chmp5	-0.088310023	0.25494736	0.132687551
G10090_2793	72508	Rps6kb1	0.138326278	0.121253325	0.054290359
G10090_10696	17992	Ndufa4	-0.786828887	6.56E-29	2.48E-30
G10090_7106	271697	Cdk15	0.448916642	0.861549191	0.705661079
G10090_19153	100042514	Sprr2a3	-0.405008468	1.09E-06	1.71E-07
G10090_31809	380959	Alg10b	0.167619927	0.274623598	0.145064602
G10090_7593	66449	Pam16	-0.255453601	0.081358105	0.033991585
G10090_7242	99003	Qser1	-0.049951941	0.753581339	0.564876656
G10090_18443	66508	Lamtor1	0.072638506	0.499470163	0.311893845
G10090_21979	239368	Erich5	-1.0270174	0.892523231	0.801280083
G10090_4458	16331	Inpp5d	0.005121447	0.988791502	0.976762239
G10090_7446	328365	Zmiz1	-0.536968502	8.92E-16	6.34E-17
G10090_798	226922	Kcnq5	-3.281533753	0.119102183	0.053102363
G10090_29964	13641	Efnb1	0.252594849	0.002453664	0.000670227
G10090_26993	76426	Fam209	-0.065452592	0.988791502	0.97344089
G10090_2756	381072	Abca17	-0.056718331	0.988791502	0.963159521
G10090_14500	75974	Dock11	0.92805806	3.13E-24	1.44E-25
G10090_32593	73385	Fam177a	0.268760492	0.000531381	0.000126576
G10090_5364	16204	Fabp6	-0.08599801	0.988791502	0.970545619
G10090_837	212627	Prpsap2	0.51333447	0.000253262	5.70E-05
G10090_497	74048	Vsir	-0.884807952	0.000107111	2.25E-05
G10090_26117	69987	Spaca9	-2.94976638	0.408948235	0.239085348
G10090_22494	18830	Pltp	-0.804648898	0.00055796	0.000133418
G10090_4132	72133	Trub1	-0.585008472	2.18E-06	3.55E-07
G10090_24698	23954	Nek3	0.045716754	0.892523231	0.825497224
G10090_25075	73274	Gpbp1	-0.056787193	0.582431734	0.386394513
G10090_17921	381511	Pdp1	-0.221154329	0.22689548	0.115120446
G10090_24597	20833	Ssrp1	0.065008135	0.420048736	0.247689627
G10090_19591	15239	Hgs	0.222960865	0.004037943	0.001150332
G10090_6738	79043	Spsb3	-0.671554871	6.88E-16	4.84E-17
G10090_33347	214579	Aldh5a1	-0.987211726	1.03E-10	1.05E-11
G10090_14798	19289	Igdcc3	-0.063471874	0.988791502	0.979385567
G10090_9550	18768	Pkib	-2.649320613	0.006487995	0.001942947
G10090_2439	12290	Cacna1e	-0.292245685	0.892909425	0.8266444
G10090_5791	73747	Shld1	-0.743628611	0.009785174	0.003069167
G10090_16608	20652	Soat1	1.40794124	2.61E-22	1.31E-23
G10090_804	100683	Trrap	0.269418244	0.000534867	0.000127467
G10090_10000	381217	Fam189a2	-0.890520922	6.32E-16	4.43E-17
G10090_1923	22419	Wnt5b	-0.687524777	0.160995111	0.075860462
G10090_26744	78709	Spink8	-3.735141133	0.121392813	0.054373647
G10090_17857	14728	Lilrb4a	2.438375549	0.017366363	0.005825244
G10090_10359	70853	Vwa3b	-0.081827008	0.988791502	0.974742261
G10090_6243	433864	Nom1	0.377749542	0.00017217	3.76E-05
G10090_28366	108168108	LOC108168108	-0.924232321	0.892473942	0.750085973
G10090_7641	70839	P2ry12	2.145594749	0.510927912	0.321679115
G10090_31548	67252	Cap2	-1.87722453	0.471297142	0.288139606
G10090_22042	18163	Ctnnd2	-2.86760956	0.035567825	0.013174399
G10090_18859	385377	Pnma5	1.419160096	0.751247084	0.560857667
G10090_32717	20556	Slfn2	-0.597276751	0.05259388	0.020554967
G10090_31641	67166	Arl8b	-0.465826932	1.68E-14	1.30E-15
G10090_17417	73046	Glrx5	0.105478828	0.349026107	0.195906651
G10090_97	66548	Adamtsl5	0.398504629	0.000124972	2.66E-05
G10090_32789	108978	4930555G01Rik	2.416954586	0.416426026	0.245076996
G10090_12478	226594	Rcsd1	0.804209434	0.003654387	0.001032494
G10090_19335	19241	Tmsb4x	0.467398235	7.00E-14	5.65E-15
G10090_19894	219072	Haus4	0.376329292	0.020318451	0.006978547
G10090_28096	67645	Armc12	-0.967801624	0.882408637	0.736981071
G10090_24090	381310	Stum	1.779369404	0.791992198	0.623017233
G10090_19588	18041	Nfs1	-0.051617228	0.671749125	0.474847202
G10090_144	74019	Traf3ip1	0.399330174	0.012439788	0.004013523
G10090_11174	67443	Map1lc3b	-0.156103953	0.060730329	0.02420389
G10090_22752	13726	Emd	0.203364462	0.05404307	0.021167719
G10090_6039	12388	Ctnnd1	0.449877074	6.35E-11	6.35E-12
G10090_2968	29861	Dpf1	0.14138027	0.87912314	0.732828923
G10090_1763	234825	Klhdc4	0.35520719	0.000561721	0.000134349
G10090_15019	20499	Slc12a7	0.650079835	2.30E-10	2.40E-11
G10090_283	104156	Etv5	0.496352866	1.07E-06	1.67E-07
G10090_3474	108012	Ap1s2	0.474869106	3.40E-05	6.60E-06
G10090_1981	67713	Dnajc19	-0.533446522	4.85E-05	9.69E-06
G10090_18249	69700	Col22a1	-0.065233188	0.988791502	0.984522541
G10090_19033	14964	H2-D1	-0.451639634	1.21E-10	1.23E-11
G10090_15151	327826	Frs2	0.059724767	0.614256689	0.419764911
G10090_18425	230622	Skint6	-3.800357855	0.001125893	0.000284742
G10090_13162	71983	Tmco6	-0.907188625	4.46E-09	5.29E-10
G10090_20910	415115	Neurl2	-0.369424583	0.710276087	0.513254821
G10090_28415	71745	Cul2	-0.154145911	0.126819449	0.05725411
G10090_9954	209018	Vps8	-0.862091143	1.75E-14	1.35E-15
G10090_20334	171267	Vmn1r84	1.779369404	0.791992198	0.623017233
G10090_2160	67501	Ccdc50	0.428151505	8.52E-08	1.16E-08
G10090_2983	271564	Vps13a	-0.354265909	0.00483118	0.001403118
G10090_7269	18799	Plcd1	-0.548284258	9.71E-10	1.07E-10
G10090_3566	67893	Tmem86a	-2.439011168	2.44E-68	2.94E-70
G10090_14851	66533	2310050C09Rik	-1.386883121	2.03E-43	4.53E-45
G10090_3565	320840	Negr1	1.793122988	0.768721379	0.589040837
G10090_10470	228765	Sdcbp2	-0.665575669	0.000944097	0.000235093
G10090_4323	70383	Cox10	-0.130176743	0.479118688	0.294745287
G10090_15857	22042	Tfrc	1.281122485	1.17E-46	2.38E-48
G10090_30246	231803	Mepce	0.211051841	0.02988313	0.010808937
G10090_33074	19087	Prkar2a	-0.030485337	0.832408945	0.67098418
G10090_8147	66679	Rae1	0.262719826	0.0015632	0.000407857
G10090_12740	14428	Galr2	2.52236186	0.046517026	0.017924529
G10090_15283	67092	Gatm	-0.019638319	0.988791502	0.976092215
G10090_27736	227526	Cdnf	-1.351726531	0.000132333	2.82E-05
G10090_9263	66361	Zfand1	-0.60260873	2.86E-06	4.73E-07
G10090_2166	237782	Smcr8	0.557273246	7.72E-17	5.15E-18
G10090_15028	380684	Nefh	-0.059815193	0.988791502	0.975748384
G10090_22530	109222	Rarres1	-2.442030674	1.70E-15	1.23E-16
G10090_12650	77889	Lbh	0.317702317	0.004083566	0.001165432
G10090_31335	103784	Wdr92	0.322209548	3.73E-05	7.29E-06
G10090_1674	69109	Ccnq	-0.068777632	0.834464702	0.673138577
G10090_16835	93722	Pcdhga10	0.419892944	0.135091258	0.061591289
G10090_32208	258411	Olfr290	0.896535952	0.892523231	0.826094103
G10090_2654	320351	Tmem251	0.590374818	5.19E-06	8.91E-07
G10090_20197	56640	Klk4	-2.524190867	0.014111276	0.004611734
G10090_10131	394435	Ugt1a6b	0.367961801	0.768721379	0.583722953
G10090_8795	76459	Car12	-0.214580223	0.033339548	0.012236516
G10090_2325	70394	Kptn	-0.726373125	1.14E-06	1.79E-07
G10090_16161	213484	Nudt18	-0.756537234	2.46E-19	1.40E-20
G10090_10435	72149	Strada	-0.487208653	0.001027596	0.000257648
G10090_9491	102641463	Gm17175	-1.0270174	0.892523231	0.801280083
G10090_10035	380863	Tmem171	1.281491391	0.002583682	0.000707368
G10090_3258	99412	Golga2	-0.403603149	3.38E-11	3.30E-12
G10090_2272	72634	Tdrkh	0.200771917	0.903500512	0.840600213
G10090_23467	68151	Wls	-0.006244171	0.967160695	0.927152322
G10090_29446	14230	Fkbp10	0.827665755	1.37E-11	1.30E-12
G10090_16562	27381	Tcl1b2	0.33964991	0.91237184	0.854647267
G10090_19226	213603	Slc44a3	1.032725797	0.001561298	0.000407272
G10090_14794	227334	Usp40	-0.234849612	0.037326091	0.013943103
G10090_20841	102641028	LOC102641028	0.849352852	0.539946648	0.346435651
G10090_1685	18795	Plcb1	-3.233180918	0.303252257	0.16417707
G10090_31392	57911	Gsdma	-2.883324598	1.41E-286	1.13E-289
G10090_31031	407243	Tmem189	0.285559204	0.000182842	4.02E-05
G10090_9279	66163	Mrpl4	-0.100079964	0.42906842	0.254579123
G10090_13773	70470	Rprd1b	0.211740033	0.026816298	0.009560046
G10090_3098	72230	Zfp558	0.433907636	0.281634475	0.149632026
G10090_8229	56322	Timm22	0.350574305	0.004768655	0.001381412
G10090_7516	11766	Ap1g2	0.115544424	0.407728498	0.238069034
G10090_17192	67422	Dhdds	-0.014619071	0.913316848	0.856002703
G10090_3662	104416	Bap1	0.108631712	0.305728506	0.165935336
G10090_1529	269700	Hectd4	-0.087229299	0.547857377	0.353519663
G10090_464	242505	Rasef	3.631854807	0.062010068	0.024795514
G10090_22134	69376	Zpbp2	1.269025937	0.549760626	0.355243564
G10090_9553	240444	Kcng2	-1.986153082	0.572779409	0.377731974
G10090_10951	21677	Tead2	1.141362976	2.02E-16	1.38E-17
G10090_3046	80297	Sptbn4	-2.703433103	2.73E-25	1.20E-26
G10090_21548	19262	Ptpra	-0.435434296	1.85E-09	2.11E-10
G10090_4111	20403	Itsn2	-0.260785156	9.78E-05	2.04E-05
G10090_33573	16495	Kcna7	0.79642514	0.246666748	0.127474824
G10090_16563	26943	Serinc3	-0.805543876	2.20E-52	3.95E-54
G10090_14090	67123	Ubap1	0.029447453	0.827540359	0.665497532
G10090_30637	102640527	Gm36566	0.522115594	0.892523231	0.799031029
G10090_6391	72778	Dnajc22	2.850464212	0.015718311	0.00520347
G10090_6009	235283	Gramd1b	-0.018483231	0.964068427	0.922761451
G10090_12152	18789	Papola	0.287057987	7.44E-06	1.30E-06
G10090_14016	229949	Ak5	-0.320508218	0.892909425	0.826660153
G10090_4185	194952	Jmjd4	0.63144564	1.79E-10	1.86E-11
G10090_9023	223337	Ugt3a2	0.896535952	0.892523231	0.826094103
G10090_1592	20410	Sorbs3	0.410376321	0.082103283	0.03436117
G10090_28186	14129	Fcgr1	1.793122988	0.768721379	0.589040837
G10090_10477	98828	Cdc123	-0.087637091	0.372556111	0.212097616
G10090_22507	22352	Vim	0.241039798	0.187140696	0.091089955
G10090_26682	15894	Icam1	0.555770126	1.70E-08	2.13E-09
G10090_2757	59092	Pcbp4	0.412933584	0.001833344	0.000485473
G10090_4486	16210	Impact	0.259891043	0.008167312	0.002507053
G10090_26790	24051	Sgcb	-0.039463731	0.796727847	0.628595073
G10090_2231	240754	Lax1	1.636618674	0.008995233	0.002792582
G10090_7758	195018	Zzef1	-0.341229826	0.000868062	0.00021447
G10090_16363	84505	Setdb1	0.139673071	0.154630319	0.072259886
G10090_26080	319164	Hist1h2ac	-0.436477789	0.6323827	0.436964838
G10090_21020	244218	Ctf2	-1.930380088	0.768721379	0.584917244
G10090_4045	107817	Jmjd6	0.419292003	1.08E-06	1.68E-07
G10090_12313	211623	Plac9a	0.778894588	0.224765357	0.113752023
G10090_32675	13185	Vps26c	0.197140868	0.020067167	0.006878466
G10090_31892	76233	Dnttip1	0.114805908	0.355777973	0.200693701
G10090_4012	244682	Cntn5	-1.0270174	0.892523231	0.801280083
G10090_6293	237625	Pla2g3	-1.927958071	0.001339859	0.000345369
G10090_103	67726	Fam114a2	-0.125894572	0.133096122	0.060483702
G10090_13605	276950	Slfn8	0.188236238	0.892523231	0.76149166
G10090_32391	381534	Ube2u	0.843379506	0.892523231	0.769622814
G10090_12489	15562	Htr4	1.791236424	0.791396048	0.61936327
G10090_29514	320590	Svopl	-0.934527464	0.60371372	0.409728252
G10090_27070	216049	Zfp365	0.241884603	0.022732757	0.007932602
G10090_24986	67417	Ears2	-0.096218034	0.692818823	0.494972501
G10090_4621	619288	Fam71a	1.507228879	0.343761856	0.192134028
G10090_3922	70797	Ankib1	0.159775399	0.104198379	0.045384501
G10090_586	14864	Gstm3	-1.0270174	0.892523231	0.801280083
G10090_30781	18129	Notch2	0.051103096	0.69456449	0.49649779
G10090_11843	670593	Gm9495	0.134182663	0.954762242	0.909703101
G10090_9366	51792	Ppp2r1a	-0.07567853	0.391282309	0.225892172
G10090_7115	230761	Zfp362	0.42414551	0.001064853	0.000268269
G10090_17980	100862446	LOC100862446	1.173201358	0.175743597	0.084217385
G10090_19441	73834	Atp6v1d	-0.314507135	2.81E-06	4.65E-07
G10090_5124	320873	Cdh10	2.019533698	0.007943641	0.002428398
G10090_6722	14813	Grin2c	-1.0270174	0.892523231	0.801280083
G10090_25885	104382	Barhl2	-1.930380088	0.768721379	0.584917244
G10090_4739	54645	Gripap1	-0.24899456	0.060710851	0.024192654
G10090_32107	12862	Cox6a2	-0.968562986	0.520008787	0.329121745
G10090_14687	20853	Stau1	0.045737246	0.685919058	0.488283507
G10090_1516	242557	Atg4c	0.244168065	0.045249097	0.017368654
G10090_12486	18203	Ntan1	-0.08560397	0.48781726	0.302161506
G10090_33942	67608	Narf	0.366774383	0.000316751	7.23E-05
G10090_1719	71787	Trnau1ap	-0.101468212	0.518682725	0.328045089
G10090_18166	26394	Lypla2	0.241084122	0.018944892	0.006449348
G10090_8081	434215	Lrrc32	0.813177709	0.000423006	9.87E-05
G10090_6490	240518	Peli3	0.04018984	0.902786818	0.839369155
G10090_18285	317750	Slc24a5	1.087434024	0.000146726	3.16E-05
G10090_30411	16193	Il6	0.512652455	0.892523231	0.809849217
G10090_13480	17930	Myom2	-0.458449555	0.775772844	0.598793146
G10090_836	18286	Odf2	0.344422666	3.57E-05	6.96E-06
G10090_5169	77505	Dnhd1	0.378088378	0.568784449	0.37401278
G10090_9666	226122	Ubtd1	-0.523626563	9.10E-08	1.25E-08
G10090_8906	100855	Tbc1d14	-0.915497872	1.17E-25	5.05E-27
G10090_21338	12164	Bmp8b	0.490808153	0.194265731	0.095527042
G10090_179	545902	Ptprh	1.793122988	0.768721379	0.589040837
G10090_13133	13841	Epha7	-3.731534212	0.122057495	0.05476912
G10090_23635	268783	Mtmr12	0.17074048	0.145071653	0.06696317
G10090_32600	623781	Gm14137	-0.887419868	8.11E-32	2.70E-33
G10090_2578	226356	Cfap221	2.055320201	0.233742338	0.119298046
G10090_12898	14969	H2-Eb1	-1.759738524	0.000576082	0.000137916
G10090_5667	242607	Slc1a7	-0.46603545	0.892523231	0.791384395
G10090_33738	12729	Clns1a	0.111732021	0.172914762	0.082608985
G10090_6529	76073	Pcgf5	0.003858103	0.988791502	0.968090687
G10090_4300	22339	Vegfa	1.009551491	2.20E-36	6.25E-38
G10090_1382	26936	Mprip	-0.199621875	0.00419668	0.001201555
G10090_10942	170625	Snx18	0.117194497	0.272397281	0.143717186
G10090_7561	73181	Nfatc4	-0.168688724	0.892523231	0.789449933
G10090_31148	13051	Cx3cr1	-0.458448444	0.712371287	0.515339357
G10090_11989	16909	Lmo2	-0.065232988	0.988791502	0.984311357
G10090_3812	50490	Nox4	1.950470935	0.456002167	0.276027821
G10090_24245	77836	Mlana	0.784330098	0.014584162	0.004782964
G10090_25793	330951	Gm16130	0.896535952	0.892523231	0.826094103
G10090_13371	70101	Cyp4f16	0.011259286	0.964956192	0.924061302
G10090_25277	100340	Smpdl3b	-0.054809498	0.778912831	0.603103479
G10090_24147	73212	3110082I17Rik	-0.263759173	0.089632988	0.038025184
G10090_11692	12428	Ccna2	-0.076918759	0.488865401	0.303258189
G10090_13418	319156	Hist1h4d	2.115083106	0.32808551	0.180868375
G10090_2430	66596	Gtf3a	0.102055661	0.397998317	0.231038315
G10090_8637	68055	Atp5s	-0.354107863	0.066977951	0.02713448
G10090_4682	100126824	Sco2	0.345138731	0.044572005	0.017052661
G10090_5372	27360	Add3	0.31164585	0.002981119	0.000828629
G10090_4610	16859	Lgals9	-0.23307903	0.014085638	0.004600938
G10090_13996	19288	Ptx3	-0.212833956	0.876061602	0.728222135
G10090_6156	23925	Kel	4.487533093	0.364258007	0.206623328
G10090_4716	100862085	Gm16867	0.242024216	0.383828363	0.220600856
G10090_18099	78834	Zfp623	0.347718426	0.016171552	0.005378491
G10090_1471	211961	Asxl3	5.378561924	0.000847678	0.000208852
G10090_24874	74393	Map10	-0.023714196	0.964956192	0.92410798
G10090_180	56057	Btg4	-1.0270174	0.892523231	0.801280083
G10090_31589	26901	Ss18l2	0.043794985	0.892523231	0.817805369
G10090_24459	100039210	Gm2102	0.896535952	0.892523231	0.826094103
G10090_14598	66048	Emc6	-0.002699649	0.988791502	0.973458105
G10090_24931	266815	Mill1	-0.0710141	0.622874076	0.427979671
G10090_10952	210027	Slc35f3	0.671941951	0.872905259	0.721803416
G10090_19503	15483	Hsd11b1	2.633002196	3.55E-19	2.05E-20
G10090_13485	246103	Atxn7	-0.146670091	0.292254381	0.156401837
G10090_25204	628693	Gm6904	1.791236424	0.791396048	0.61936327
G10090_20484	15024	H2-T10	-0.706797897	0.007501168	0.002281117
G10090_9413	18423	Otx1	0.06645363	0.892523231	0.779773002
G10090_25356	654462	Kncn	-1.0270174	0.892523231	0.801280083
G10090_10083	433653	Gimd1	0.896535952	0.892523231	0.826094103
G10090_4611	93877	Pcdhb6	2.409003063	0.407728498	0.238051822
G10090_6867	268564	Zbtb1	0.72319066	7.04E-16	4.96E-17
G10090_13446	21428	Mlx	0.164352907	0.077874351	0.032279477
G10090_5559	194268	9930104L06Rik	0.294232248	0.092094369	0.039287616
G10090_5653	110332	Pp2d1	-1.425354673	0.027410399	0.009792228
G10090_15271	12315	Calm3	0.413312528	8.08E-09	9.87E-10
G10090_7590	320435	Rinl	0.355364553	0.672727388	0.475808102
G10090_20805	229599	Ciart	-0.066578764	0.892473942	0.750520923
G10090_32162	76808	Rpl18a	0.231364122	0.003226535	0.000902012
G10090_27670	68554	Cebpzos	-0.053466811	0.788016147	0.613268573
G10090_1175	100042100	Gm3667	3.113968369	0.300346336	0.162069292
G10090_6869	12297	Cacnb3	0.15983566	0.124263655	0.055972314
G10090_4893	109181	Trip11	-0.476852543	1.22E-07	1.70E-08
G10090_11354	110595	Timp4	0.896535952	0.892523231	0.826094103
G10090_24462	22384	Eif4h	0.085553019	0.278700283	0.147685867
G10090_4635	235567	Dnajc13	0.350211543	1.49E-06	2.36E-07
G10090_5943	19364	Rad51d	-0.540347546	1.75E-06	2.81E-07
G10090_24930	239833	Lmln	0.818725264	0.013521533	0.004391926
G10090_26845	100039899	Tex13d	0.896535952	0.892523231	0.826094103
G10090_18877	619597	Gal3st2c	0.843379506	0.892523231	0.769622814
G10090_28795	100504346	Gm13304	-1.0270174	0.892523231	0.801280083
G10090_20544	22146	Tuba1c	0.363195813	1.34E-05	2.44E-06
G10090_30958	218203	Mylip	0.720775795	6.79E-08	9.15E-09
G10090_22532	18440	P2rx6	-1.0270174	0.892523231	0.801280083
G10090_8122	170952	Prima1	-0.091903734	0.988791502	0.970102305
G10090_24728	14670	Gnl1	0.088157126	0.401490035	0.233599631
G10090_3291	225912	Cyb561a3	-0.067273878	0.645835606	0.449990143
G10090_18737	11449	Chrng	-1.930380088	0.768721379	0.584917244
G10090_1999	72750	Fam117b	0.171944345	0.14851212	0.068814609
G10090_22915	435815	Aadacl4	-2.483613288	0.571953271	0.376982756
G10090_13331	102644	Oaf	0.573853534	0.000107703	2.26E-05
G10090_17044	16970	Lrmp	1.831298888	0.612182592	0.417472037
G10090_14167	102632142	Gm18905	-1.0270174	0.892523231	0.801280083
G10090_5288	218756	Slc4a7	0.086075803	0.600643152	0.407163283
G10090_5029	233046	Rasgrp4	0.148483721	0.751683101	0.561752075
G10090_12094	378462	Morn2	-0.303934366	0.537456503	0.344003099
G10090_24073	103554	Psme4	-0.116005955	0.165615952	0.078520966
G10090_14465	16797	Lat	-2.894452742	0.429161748	0.254809721
G10090_8976	245650	Gucy2f	-0.031968166	0.992336567	0.989668538
G10090_5430	257632	Nod2	0.134825872	0.174686005	0.083600659
G10090_10530	78334	Cdk19	-0.496312634	3.02E-09	3.53E-10
G10090_7342	97130	C77080	0.476030642	9.34E-13	8.13E-14
G10090_1701	19893	Rpgr	-0.071903609	0.872607658	0.721307743
G10090_13245	217149	Cisd3	0.037555723	0.840321335	0.680198324
G10090_1595	53608	Map3k6	-0.024340136	0.892523231	0.779660951
G10090_22379	12328	Caml	0.222301908	0.092609243	0.039563287
G10090_4596	64602	Ireb2	0.288146633	0.000622218	0.000149851
G10090_3277	338363	Tmem241	-0.199001332	0.632410354	0.437138927
G10090_25120	102638888	LOC102638888	0.042325936	0.952480882	0.905914258
G10090_11345	27407	Abcf2	0.240842614	0.000594048	0.000142658
G10090_16810	239447	Colec10	1.830451777	0.592689818	0.397059119
G10090_21820	57740	Stk32c	-0.372509659	0.716212107	0.519288512
G10090_8138	229615	Pias3	-0.125367124	0.328111903	0.180939234
G10090_11529	217219	Fam171a2	-0.359506263	0.122059823	0.054777147
G10090_17879	66185	Virma	0.025568264	0.888983145	0.74521818
G10090_8150	13642	Efnb2	-0.460270407	1.74E-11	1.68E-12
G10090_11032	18438	P2rx4	0.480635911	9.01E-09	1.10E-09
G10090_5295	246048	Chodl	-3.101678862	0.197025526	0.097177169
G10090_7019	14415	Gad1	-1.930380088	0.768721379	0.584917244
G10090_1076	69090	Ascc1	-0.291989029	0.001638227	0.00042987
G10090_8230	75458	Cklf	0.806989082	0.002693726	0.000741552
G10090_30806	108168952	108168952	-1.906718741	0.751247084	0.561340279
G10090_2645	74166	Tmem38a	-0.194733963	0.389220654	0.224401564
G10090_22124	69981	Tmem30a	-0.368347524	1.83E-07	2.59E-08
G10090_10234	15499	Hsf1	0.378492367	0.000131048	2.79E-05
G10090_2709	241589	D430041D05Rik	0.896535952	0.892523231	0.826094103
G10090_14262	208501	Ndufaf8	-0.326625069	0.049287637	0.01907954
G10090_31213	17122	Mxd4	0.330014489	0.029434697	0.010631582
G10090_12065	108167597	8430432A02Rik	-0.593513935	0.748900881	0.556399977
G10090_25167	11471	Actl7b	0.50618285	0.892523231	0.804540318
G10090_26280	98221	Eif3m	-0.031152441	0.809285942	0.643919579
G10090_12418	80986	Ckap2	0.065714624	0.702546791	0.504731947
G10090_31909	72345	Amer1	0.059966294	0.793385427	0.624868747
G10090_21577	319615	Zfp944	0.234690907	0.124055786	0.0558432
G10090_3406	75099	Lysmd4	-0.835894328	4.29E-09	5.06E-10
G10090_12525	20264	Scn10a	-1.0270174	0.892523231	0.801280083
G10090_26010	107767	Scamp1	-0.243803598	0.007127487	0.002152802
G10090_30316	67101	2310039H08Rik	-0.654979936	0.000149022	3.21E-05
G10090_3673	622320	Kctd21	0.114425188	0.547857377	0.353548371
G10090_1604	70461	Crtc3	0.284158615	0.00915516	0.002846945
G10090_28845	11479	Acvr1b	-0.362681853	2.58E-05	4.90E-06
G10090_15538	628100	Fbxo39	2.645587023	0.303800566	0.164620046
G10090_6143	232227	Iqsec1	0.570077289	8.01E-12	7.45E-13
G10090_16352	68904	Abhd13	0.02495632	0.876307102	0.729629305
G10090_2537	67894	Fam45a	0.241733051	0.010388687	0.003283422
G10090_5594	20744	Strbp	0.409147924	5.74E-09	6.87E-10
G10090_10182	233905	Zfp646	0.078224795	0.54651773	0.352231449
G10090_21924	102632688	Gm30694	2.377478487	0.565175668	0.370140645
G10090_16124	93739	Gabarapl2	-0.554004246	1.15E-15	8.26E-17
G10090_431	12839	Col9a1	1.793122988	0.768721379	0.589040837
G10090_7958	58810	Akr1a1	0.015205377	0.892523231	0.786083771
G10090_2094	11607	Agtr1a	-0.051345425	0.988791502	0.971778189
G10090_9397	66952	2310030G06Rik	-0.285487792	0.003486914	0.000980987
G10090_21855	67268	Myl12a	0.297194475	2.93E-05	5.62E-06
G10090_22501	240047	Mmp25	0.627911563	0.013400164	0.004348672
G10090_17705	193670	Rnf185	-0.522791626	3.90E-13	3.32E-14
G10090_14331	320683	Zfp629	0.022615798	0.907078726	0.845797336
G10090_4884	67127	Lce1a1	-1.671190913	1.39E-71	1.59E-73
G10090_29392	215723	Mfsd6l	-1.546314544	0.701713438	0.503319238
G10090_24696	67220	Plekho1	1.678189977	8.14E-16	5.76E-17
G10090_6055	12380	Cast	-0.499476055	4.96E-19	2.88E-20
G10090_32673	80978	Mrgprh	-0.946867512	0.875744022	0.727250325
G10090_11003	52331	Stbd1	0.119447275	0.326851109	0.180019591
G10090_8377	56838	Ccl28	-2.17861634	0.012640541	0.004081909
G10090_5809	448850	Znhit3	0.428749547	0.017669188	0.005948354
G10090_32364	12892	Cpox	-0.372650606	9.31E-09	1.14E-09
G10090_23869	69878	Snrpf	0.029104399	0.86864413	0.714652473
G10090_11954	94091	Trim11	0.234334864	0.008507977	0.002621845
G10090_18282	66480	Rpl15	0.031836718	0.781019214	0.605657369
G10090_5735	18391	Sigmar1	0.557624126	1.51E-13	1.25E-14
G10090_6049	71924	Tube1	-0.105051196	0.828071789	0.666161751
G10090_30059	667118	Zbed6	0.104466491	0.892523231	0.773383378
G10090_31877	20170	Hps6	0.378655037	0.025916379	0.00917844
G10090_25100	244911	C2cd4a	-1.0270174	0.892523231	0.801280083
G10090_7654	15202	Gml2	-0.759882577	1.03E-05	1.85E-06
G10090_17142	228491	Zfp770	0.339178604	0.015518614	0.005126709
G10090_5848	237542	Osbpl8	0.211835444	0.04078444	0.015421609
G10090_20479	12447	Ccne1	0.329111453	0.004123212	0.001177454
G10090_10781	12402	Cbl	0.126619733	0.717484972	0.520762504
G10090_4292	233107	Kctd15	-0.228662887	0.036070833	0.013389602
G10090_20596	100039596	Tcf24	0.14619495	0.852557375	0.694893882
G10090_5824	18618	Pemt	0.43333137	0.301483865	0.162926496
G10090_23847	231842	Amz1	0.934935679	0.003433485	0.000965171
G10090_15606	381668	Fbrsl1	0.680595847	2.76E-12	2.47E-13
G10090_30980	213208	Il20rb	-0.276002471	0.278934366	0.147868244
G10090_3304	97820	4833439L19Rik	-0.165726231	0.026549884	0.009446844
G10090_13726	71785	Pdgfd	1.919302947	0.000140925	3.02E-05
G10090_12598	78560	Adgra2	-0.00724419	0.991240186	0.988008066
G10090_7308	73246	Rassf6	-0.098690236	0.593874525	0.398704599
G10090_16915	77996	Cutal	0.333256179	0.338311105	0.188104615
G10090_28804	224273	Crybg3	-1.129025607	1.63E-54	2.74E-56
G10090_30579	71743	Coasy	-0.399399587	3.85E-05	7.55E-06
G10090_3995	66170	Chchd5	-0.577442977	1.18E-06	1.85E-07
G10090_8097	74199	Vit	0.288681905	0.924186662	0.870631312
G10090_18153	54698	Crtam	0.831253099	0.892523231	0.759062283
G10090_3493	434689	Gm10220	-1.072153539	0.726525922	0.53081569
G10090_10595	78287	Rbsn	-0.635636872	7.01E-16	4.94E-17
G10090_10868	71913	Tmem79	-1.308670037	1.95E-75	2.03E-77
G10090_3333	170735	Arr3	-1.0270174	0.892523231	0.801280083
G10090_5236	56696	Gpr132	1.89579728	5.60E-07	8.41E-08
G10090_19922	54195	Gucy1b1	1.033247602	0.507752232	0.318953564
G10090_32559	94227	Pi15	-0.734938795	5.48E-18	3.40E-19
G10090_8882	19144	Klk6	-2.205139089	3.32E-104	2.18E-106
G10090_7676	12412	Cbx1	0.349099469	3.94E-05	7.74E-06
G10090_14532	101966	D8Ertd738e	0.025576041	0.892523231	0.765809062
G10090_26242	68936	Smim11	0.098726334	0.599073157	0.405780793
G10090_1828	227723	Prrc2b	0.250659123	0.001572883	0.000410654
G10090_25897	59042	Cope	0.014024436	0.899041153	0.834445553
G10090_10163	56449	Ybx3	-0.865000372	4.00E-40	9.84E-42
G10090_15160	240660	Slc35g1	0.782229782	9.05E-08	1.24E-08
G10090_33343	12299	Cacng1	-1.0270174	0.892523231	0.801280083
G10090_825	667278	Mup-ps16	2.78944028	0.414840885	0.243811867
G10090_18752	74519	Cyp2j9	-0.210443611	0.547759975	0.353422845
G10090_12439	667736	Gm8787	-0.065233047	0.988791502	0.984374218
G10090_5636	319885	Zcchc7	-0.401133443	1.14E-05	2.07E-06
G10090_5663	101055744	Gm29720	2.445584583	0.110190734	0.048435765
G10090_16125	76787	Ppfia3	-1.055797579	8.93E-33	2.85E-34
G10090_7188	22228	Ucp2	-0.384561697	9.08E-07	1.40E-07
G10090_28516	67160	Eef1g	-0.001993	0.988791502	0.976990067
G10090_14720	20186	Nr1h4	-2.913494125	0.380229306	0.21787981
G10090_31347	12951	Crx	0.709779258	0.742677045	0.548368875
G10090_461	230721	Pabpc4	0.194870731	0.009912048	0.003114632
G10090_3198	14198	Fhit	-0.533862339	0.226098386	0.114620668
G10090_13957	28185	Tomm70a	0.238791541	0.00161661	0.000423437
G10090_10121	66322	Krt88	-1.647006904	0.530544995	0.33837001
G10090_2258	20624	Eftud2	0.358229619	1.03E-07	1.43E-08
G10090_32349	18053	Ngfr	0.612176308	0.110774196	0.048765334
G10090_20526	57748	Jmy	-0.709983187	7.16E-22	3.66E-23
G10090_13188	64297	Gprc5b	0.828480044	5.31E-19	3.09E-20
G10090_2177	328035	Fads6	0.953862299	0.001119888	0.000283159
G10090_14448	103733	Tubg1	0.133779645	0.1809916	0.087343123
G10090_612	71834	Zbtb43	-0.611090347	2.74E-14	2.14E-15
G10090_30263	22330	Vcl	0.0614261	0.508204674	0.319295917
G10090_27420	102634727	Gm29485	0.194163827	0.906217496	0.844268528
G10090_28833	675947	LOC675947	1.346143513	0.16155179	0.076168975
G10090_24818	320265	Fam19a1	-1.0270174	0.892523231	0.801280083
G10090_4312	241547	Harbi1	-0.79746814	3.53E-11	3.46E-12
G10090_31925	71994	Cnn3	0.038651092	0.70284563	0.505191656
G10090_23714	11845	Arf6	-0.319339612	1.90E-08	2.40E-09
G10090_17513	75761	Apol7a	-0.860622661	1.20E-11	1.14E-12
G10090_1982	11518	Add1	0.081833358	0.324765479	0.178425014
G10090_2910	50926	Hnrnpdl	-0.353259258	7.92E-05	1.63E-05
G10090_26320	237387	Lrrc3	0.131732446	0.729824403	0.534603369
G10090_14154	13711	Elf5	-2.109168198	3.75E-61	5.41E-63
G10090_31020	94284	Ugt1a6a	-0.805684563	0.001921664	0.000511828
G10090_26353	56371	Fzr1	-0.158103816	0.109415377	0.048038615
G10090_29088	68035	Rbm42	0.034065908	0.818558966	0.655684848
G10090_5859	229933	Clca2	-0.456127632	6.64E-05	1.35E-05
G10090_24287	102631730	4930512M02Rik	-0.725329205	0.373638176	0.212970127
G10090_6874	70435	Inf2	-0.129022906	0.186657175	0.090760597
G10090_20617	102640717	Gm36718	0.257650194	0.935088828	0.883736773
G10090_29518	193736	Zbtb12	-0.285706207	0.492435304	0.306148783
G10090_28671	22629	Ywhah	0.96665959	1.37E-38	3.56E-40
G10090_8945	66323	1700001K19Rik	-0.065233105	0.988791502	0.984435072
G10090_22432	27374	Prmt5	0.359556071	1.15E-05	2.08E-06
G10090_19215	67025	Rpl11	-0.033767731	0.812373146	0.647690952
G10090_1310	56876	Nsmf	-0.288705408	0.042911426	0.016343703
G10090_12539	240215	Slc4a9	-0.03618352	0.975933989	0.938755224
G10090_20096	68018	Col4a3bp	0.419015207	1.94E-08	2.45E-09
G10090_18191	15461	Hras	0.258198861	0.001931646	0.000514708
G10090_15603	11438	Chrna4	1.825049864	0.619288874	0.424797946
G10090_7619	76257	Slc38a3	-0.06955437	0.972717325	0.93465665
G10090_9547	11804	Aplp2	0.919572635	4.29E-27	1.73E-28
G10090_21955	69639	Exosc8	-0.174078364	0.23020173	0.117060121
G10090_20706	78382	Lce6a	-2.462369906	1.42E-173	3.66E-176
G10090_6317	242509	Bnc2	-0.093579992	0.650025147	0.45424788
G10090_27613	17131	Smad7	0.999935508	1.06E-15	7.60E-17
G10090_24022	114615	Elac1	-0.583451741	1.23E-06	1.94E-07
G10090_10694	244216	Zfp771	0.504523902	0.003514034	0.000989824
G10090_30507	223774	Alg12	-0.8011897	6.82E-10	7.46E-11
G10090_23476	66930	Fank1	1.258368603	0.060203766	0.023949258
G10090_14671	105245369	Gm40835	-0.571569213	0.185594206	0.090084483
G10090_7414	54723	Tfip11	0.18486173	0.033916356	0.012477323
G10090_3860	102638083	Ccdc188	-0.065233154	0.988791502	0.984487276
G10090_19453	12511	Cd6	0.896535952	0.892523231	0.826094103
G10090_13122	227331	Gigyf2	0.073608774	0.486166516	0.300749654
G10090_13944	57390	Psors1c2	-2.809996738	2.14E-36	6.09E-38
G10090_17848	67226	Tmem19	0.152907886	0.141009459	0.064878387
G10090_23056	19112	Prl8a6	0.861187522	0.557924299	0.363172622
G10090_10425	101206	Tada3	-0.158797959	0.212846761	0.106636459
G10090_20777	56429	Dpt	-5.171242368	0.002453135	0.000669943
G10090_15140	67770	Caap1	0.125406223	0.42608861	0.252201753
G10090_10239	624584	Scgb2b10	0.896535952	0.892523231	0.826094103
G10090_319	26921	Map4k4	0.464154618	8.19E-15	6.18E-16
G10090_5749	258352	Olfr692	0.896535952	0.892523231	0.826094103
G10090_19972	629055	Gm6943	0.896535952	0.892523231	0.826094103
G10090_22730	15930	Ido1	-1.573094179	0.202017848	0.100136414
G10090_6053	69241	Polr2d	0.861903148	9.21E-13	8.02E-14
G10090_1543	80912	Pum1	0.177492073	0.026584256	0.009462115
G10090_22030	19248	Ptpn12	0.616559128	4.68E-14	3.71E-15
G10090_7122	71856	Wfdc3	-1.946739702	0.037970156	0.014227134
G10090_5522	20363	Selenop	-0.739444284	9.35E-07	1.45E-07
G10090_17090	238662	Spata31d1b	1.806789447	0.788016147	0.614554324
G10090_4597	244713	Zfp317	0.172968048	0.16622112	0.078874446
G10090_30139	19718	Rfc2	0.185058383	0.054724247	0.021484612
G10090_23620	21934	Tnfrsf11a	-1.475643922	1.21E-08	1.51E-09
G10090_12472	212123	Dcaf15	0.20847786	0.061396753	0.02450696
G10090_19902	12512	Cd63	0.688644342	3.45E-32	1.12E-33
G10090_28434	68212	Tmbim4	-0.169311496	0.112504166	0.049665045
G10090_19778	72775	Fance	-0.341633257	0.022818068	0.007964982
G10090_14261	66154	Tmem14c	0.123796188	0.189515009	0.092573003
G10090_8505	231134	Dok7	-1.181476442	0.154761318	0.072329956
G10090_2823	30928	Zbtb18	-0.149975771	0.383489058	0.220318094
G10090_8015	192161	Pcdha9	0.205722381	0.988113818	0.957109906
G10090_1156	269437	Plch1	0.896535952	0.892523231	0.826094103
G10090_11167	329731	Fam19a3	-0.467104922	0.892523231	0.79125776
G10090_6294	14701	Gng12	0.04172442	0.688887709	0.491612275
G10090_8792	408022	Primpol	-0.141713064	0.257102459	0.13407391
G10090_26409	51812	Mcrs1	-0.098428647	0.541207194	0.347677867
G10090_19713	12562	Cdh5	2.171686665	0.010920494	0.00346962
G10090_18720	18509	Pax7	0.942418176	0.806861318	0.640836482
G10090_9779	230098	Arhgef39	0.140261919	0.704363547	0.506766223
G10090_11225	72736	Tmx1	0.519176638	4.47E-09	5.30E-10
G10090_22973	100043474	Olfr1564	2.39186621	0.630161118	0.434815137
G10090_10574	20310	Cxcl2	3.099757156	3.77E-16	2.61E-17
G10090_1876	64657	Mrps10	-0.230533699	0.01884363	0.006410453
G10090_7550	19708	Dpf2	-0.228202592	0.002658177	0.000730044
G10090_16379	108167576	Gm46066	-0.178108268	0.802675288	0.636180202
G10090_1468	13367	Diaph1	-0.326716912	8.88E-07	1.37E-07
G10090_31951	52120	Hgsnat	-0.077587691	0.563119483	0.367907306
G10090_14374	15182	Hdac2	0.105621857	0.211778189	0.106064759
G10090_13465	56196	Tdp2	-0.085159726	0.560020413	0.365173031
G10090_3095	232801	Lilra5	-1.0270174	0.892523231	0.801280083
G10090_3711	233033	Samd4b	0.053128545	0.618153641	0.423382732
G10090_30947	231672	Fbxw8	0.189742272	0.018555948	0.006289342
G10090_15521	75083	Usp50	2.39186621	0.630161118	0.434815137
G10090_23498	74237	Tubgcp2	-0.018677564	0.900568882	0.836481719
G10090_18367	225875	Lrfn4	0.828113381	6.78E-19	3.99E-20
G10090_5931	16656	Hivep3	0.297003724	0.106660666	0.046621712
G10090_23664	100042450	Smim17	0.936783282	0.794214315	0.625703309
G10090_4479	12550	Cdh1	-0.588625871	2.92E-20	1.60E-21
G10090_18149	20901	Strap	-0.09358302	0.238857351	0.122509869
G10090_15769	66411	Tbcb	-0.16303279	0.115582486	0.051314895
G10090_5323	20359	Sema6b	1.225640929	0.239482208	0.122926254
G10090_10829	55984	Camkk1	0.185165119	0.612532895	0.418061322
G10090_21959	229512	Smg5	0.281099571	0.000148767	3.20E-05
G10090_12377	15926	Idh1	0.43439963	4.65E-10	5.00E-11
G10090_29116	19249	Ptpn13	-0.483577474	1.21E-11	1.15E-12
G10090_27240	12042	Bcl10	0.539438183	4.26E-13	3.64E-14
G10090_29447	102640376	Gm36448	0.896535952	0.892523231	0.826094103
G10090_19536	102637973	Gm34653	-2.171311892	0.191869706	0.094085414
G10090_22453	11622	Ahr	-0.021631421	0.892523231	0.794800033
G10090_14694	13033	Ctsd	-0.323694379	1.87E-08	2.37E-09
G10090_6229	13592	Ebf2	3.371231518	0.219947935	0.110873589
G10090_26157	67041	Oxct1	-0.041227943	0.687870347	0.490492756
G10090_12187	66296	Haus2	0.059755055	0.707279124	0.509754001
G10090_1966	218490	Btf3	-0.003195575	0.988791502	0.959712438
G10090_2247	381835	Sbk3	-1.64143469	0.107610038	0.047129023
G10090_15792	69787	Anxa13	0.325517358	0.915463579	0.85900973
G10090_4661	78252	Nxpe2	0.580075931	0.784865146	0.609582638
G10090_11395	240186	Zfp438	0.332995456	0.389220654	0.224457034
G10090_17078	233895	Prr14	0.128777862	0.26838734	0.141209572
G10090_27101	58802	Kcnmb4	-1.831256629	0.191154804	0.093658309
G10090_936	58186	Rad18	-0.019480938	0.920471757	0.865446702
G10090_25340	22192	Ube2m	0.13683638	0.162839448	0.076925128
G10090_18186	69453	Prss56	-2.046468596	0.397263435	0.230458698
G10090_32914	78258	Mroh9	-1.0270174	0.892523231	0.801280083
G10090_31971	215999	Mcu	-0.108340051	0.410593078	0.240211396
G10090_12848	12722	Clca3a1	-0.297737993	0.755281733	0.567809876
G10090_16334	433702	Ncbp1	0.034275267	0.779201241	0.603489823
G10090_32386	50911	Exosc9	-0.077909867	0.553849464	0.359377858
G10090_32199	100041379	Zfp980	-0.065233214	0.988791502	0.984549218
G10090_12174	547253	Parp14	0.484088297	0.000408308	9.49E-05
G10090_16985	50525	Spag6l	0.896535952	0.892523231	0.826094103
G10090_710	11423	Ache	-0.978758169	0.869112652	0.716622552
G10090_28690	66824	Pycard	-1.028368964	2.27E-42	5.28E-44
G10090_365	12585	Cdr2	0.561025156	1.70E-07	2.41E-08
G10090_33061	66950	Tmem206	0.193519428	0.204385071	0.101531946
G10090_19255	67678	Lsm3	0.022412479	0.90228904	0.838337543
G10090_24228	20932	Surf4	0.1582744	0.017498508	0.005875879
G10090_31056	223453	Dap	0.439243571	5.88E-08	7.88E-09
G10090_4368	20684	Sp100	-0.745208792	0.000456026	0.000106983
G10090_15494	12978	Csf1r	1.803716759	4.30E-20	2.38E-21
G10090_14213	14852	Gspt1	0.064042769	0.472338301	0.289088009
G10090_26857	54124	Cks1b	0.524266886	1.06E-09	1.17E-10
G10090_14721	23928	Lamc3	-1.085082071	0.003167773	0.000884244
G10090_8712	100216474	Ttll2	-3.258000674	0.262006674	0.137143773
G10090_25983	59048	C1galt1c1	0.16276169	0.281554022	0.149562991
G10090_10528	14581	Gfi1	-2.516894484	0.560879879	0.366059066
G10090_7158	66929	Asf1b	0.637835672	5.60E-09	6.69E-10
G10090_12083	64113	Moap1	0.456210519	0.71881749	0.522194187
G10090_20022	16155	Il10rb	-0.205295772	0.04806521	0.018576086
G10090_32151	230073	Ddx58	0.66390452	2.82E-15	2.06E-16
G10090_10672	58193	Extl2	-0.078136756	0.748900881	0.555899041
G10090_14716	70425	Csnk1g3	0.101046679	0.2838349	0.151050631
G10090_14248	193116	Slu7	-0.063996082	0.545316624	0.351258487
G10090_7348	19820	Rlim	0.100432215	0.3253116	0.178855317
G10090_13059	18549	Pcsk2	-2.656249744	0.201139104	0.0996318
G10090_24571	67326	1700037H04Rik	-0.066175034	0.66427473	0.467473699
G10090_3965	271813	Agbl2	-0.540598968	0.404950713	0.236122797
G10090_4933	70257	Atp5mpl	0.078199597	0.514263949	0.324367845
G10090_4021	70382	Kctd2	-0.335885241	0.012139194	0.003902652
G10090_13966	16765	Stmn1	0.372661568	4.57E-05	9.09E-06
G10090_29739	18417	Cldn11	-0.065233105	0.988791502	0.984435072
G10090_1693	17925	Myo9b	0.35612327	5.34E-06	9.19E-07
G10090_1892	100038725	Cep85l	0.363644427	0.459073721	0.278684876
G10090_18966	72504	Taf4b	0.169840212	0.243415085	0.125460209
G10090_33421	70356	St13	0.346354873	9.38E-09	1.15E-09
G10090_7534	24105	Rbck1	-0.193624447	0.026323612	0.009355204
G10090_19504	72978	Cnih3	-2.067871023	0.075651503	0.031184985
G10090_3288	442801	Arhgef15	1.781091592	8.67E-08	1.19E-08
G10090_10397	72077	Gcnt3	0.860368019	0.010389452	0.003284258
G10090_21336	73945	Otud4	0.161895249	0.067528746	0.027386461
G10090_18816	76742	Snx27	-0.16197265	0.089519545	0.037971937
G10090_11420	233071	Arhgap33	-0.38759738	0.007843269	0.002394124
G10090_32591	15427	Hoxc9	1.04345638	0.001142788	0.000289718
G10090_16064	215257	Il1f9	-1.641623768	1.58E-108	9.57E-111
G10090_24947	242838	Lrrd1	1.779369404	0.791992198	0.623017233
G10090_13969	319909	Ism1	0.427178055	0.678828147	0.481365695
G10090_21664	107869	Cth	0.134277014	0.29254911	0.15667552
G10090_7432	68421	Lmbrd1	-0.04287435	0.743142941	0.55003677
G10090_1632	14171	Fgf17	-0.083276895	0.987817809	0.956681855
G10090_7065	78830	Slc25a12	-0.608763318	8.64E-11	8.74E-12
G10090_15255	12267	C3ar1	1.108415831	0.42846064	0.254144979
G10090_33116	12520	Cd81	-0.385957409	1.04E-08	1.28E-09
G10090_17063	116701	Fgfrl1	0.942543672	4.19E-09	4.95E-10
G10090_21048	73569	Vgll3	-0.084851408	0.313649925	0.171098088
G10090_20924	70466	Ckap2l	-0.104595259	0.294134342	0.157871265
G10090_21595	21983	Tpbg	0.556916468	1.26E-05	2.29E-06
G10090_8998	105245047	Gm40556	-0.853449925	0.633293888	0.438099822
G10090_32295	20588	Smarcc1	0.276778902	0.000585084	0.000140305
G10090_12395	66671	Ccnh	-0.087618329	0.566198159	0.371561337
G10090_26015	67849	Cdca5	0.275338978	0.122965724	0.055218863
G10090_3060	338370	Nalcn	2.807001975	0.496233411	0.309106207
G10090_4235	70584	Pak4	-0.273234616	0.002191207	0.000591893
G10090_23105	232970	Phldb3	-0.951028238	2.18E-34	6.53E-36
G10090_13622	98910	Usp6nl	-0.724387184	7.23E-24	3.39E-25
G10090_30106	258426	Olfr995	0.896535952	0.892523231	0.826094103
G10090_25617	66462	Rex1bd	0.019698812	0.93597702	0.885218699
G10090_9751	19155	Npepps	-0.262529167	4.82E-05	9.62E-06
G10090_29745	71868	Thegl	0.934405766	0.795253047	0.62670362
G10090_888	67050	Nkap	-0.223987172	0.029907813	0.010819576
G10090_27551	67887	Saraf	-0.383328201	6.29E-08	8.45E-09
G10090_30289	140475	Bsnd	1.779369404	0.791992198	0.623017233
G10090_9218	67963	Npc2	0.193581866	0.019992469	0.00684943
G10090_3472	69774	Ms4a6b	2.828080115	0.263408832	0.138055702
G10090_11956	16680	Krt84	-0.477392242	0.000381566	8.82E-05
G10090_5056	18148	Npm1	0.168115973	0.026677846	0.009500005
G10090_4616	237082	Nxt2	-0.138846402	0.310685772	0.169143703
G10090_14743	20667	Sox12	-0.464960446	0.013931984	0.004542779
G10090_16878	228889	Ddx27	0.291665973	0.00140395	0.000363175
G10090_7728	385354	Frmd7	-0.366043119	0.676353905	0.479069507
G10090_21031	21928	Tnfaip2	1.101375245	7.55E-31	2.62E-32
G10090_4084	13206	Ddx4	-1.15625791	0.013616497	0.004429782
G10090_11950	12405	Cbln2	1.779369404	0.791992198	0.623017233
G10090_2196	21781	Tfdp1	0.314024748	2.35E-06	3.83E-07
G10090_14567	668158	Ccdc85c	-0.869087756	2.00E-14	1.55E-15
G10090_21575	330222	Sdk1	0.397805587	0.451809994	0.272387954
G10090_11009	240753	Plekha6	-0.530532663	8.52E-08	1.16E-08
G10090_22871	17425	Foxk1	0.010567152	0.927767701	0.874641709
G10090_19666	546133	Gm5917	-0.469480076	0.684445113	0.486523367
G10090_16192	69514	Lce3e	-1.503171887	1.17E-11	1.11E-12
G10090_10189	230661	Tesk2	0.579721898	0.000397986	9.23E-05
G10090_11905	11883	Arsa	-0.444255953	3.27E-07	4.78E-08
G10090_29582	243270	Hcar1	1.791236424	0.791396048	0.61936327
G10090_11300	20963	Syk	0.435150815	0.007579159	0.002307869
G10090_25264	66440	Cdc26	-0.004565236	0.988791502	0.959982672
G10090_31788	56087	Dnah10	0.909674979	0.137287499	0.062744884
G10090_10668	16420	Itgb6	0.242395872	0.016084408	0.005338466
G10090_4815	20475	Six5	0.313798296	0.164370245	0.077873941
G10090_11028	239719	Mkl2	0.57351776	8.78E-12	8.21E-13
G10090_1913	244666	Sprtn	0.320847236	0.000406563	9.44E-05
G10090_10183	234593	Ndrg4	0.245814532	0.038028608	0.01425121
G10090_2728	11431	Acp1	-0.099086768	0.303678661	0.164512152
G10090_19093	208144	Dhx37	0.181331497	0.115058748	0.051007055
G10090_15082	17827	Mtx1	-0.019126191	0.897146554	0.831609334
G10090_9613	76573	Spatc1l	-0.070414015	0.982754804	0.948934662
G10090_2215	223267	Ggact	0.790761115	5.27E-06	9.06E-07
G10090_8146	242125	Mab21l3	0.35134286	0.008307591	0.00255344
G10090_20381	56012	Pgam2	-0.731245892	0.007662141	0.002334452
G10090_5531	28000	Prpf19	0.333071675	6.14E-06	1.07E-06
G10090_11488	19212	Pter	-0.27865813	0.078477551	0.032565423
G10090_7688	13495	Drg2	0.154222225	0.163256865	0.077187689
G10090_6594	22122	Tsta3	0.39843649	6.60E-05	1.34E-05
G10090_30974	78654	1700066C05Rik	1.57261226	0.1186431	0.052870531
G10090_25796	69706	Lrr1	0.36777965	0.438182093	0.261490509
G10090_29409	11555	Adrb2	-0.091178976	0.41478434	0.243588813
G10090_2195	51885	Tubgcp4	0.2158258	0.005953136	0.001764725
G10090_16698	207375	Fam120c	0.017106052	0.964096255	0.923008691
G10090_30174	100042784	Prdm11	-1.286155043	0.621862023	0.426989867
G10090_27655	100045792	Ect2l	-0.287772965	0.892523231	0.752382664
G10090_10970	26404	Map3k12	0.2616115	0.161656037	0.076227822
G10090_27276	17341	Bhlha15	-1.18276413	0.000200264	4.43E-05
G10090_7167	97387	Strn4	0.089570701	0.345686969	0.193538034
G10090_26307	241989	Pabpc4l	0.223169828	0.931426245	0.879171816
G10090_15933	276846	Pigs	0.166186278	0.076826765	0.031788113
G10090_11858	667370	Ifit3b	0.913066	0.768721379	0.588132635
G10090_14124	56636	Fgf21	-0.958844183	0.051174387	0.019947502
G10090_7811	72774	Neil1	-0.476820973	0.001057175	0.000266274
G10090_29934	670358	Gm9484	-2.356797729	1.01E-07	1.40E-08
G10090_33568	108169182	Gm46982	0.940714979	0.807444496	0.641526818
G10090_8604	83434	Rsph6a	1.791236424	0.791396048	0.61936327
G10090_2880	22029	Traf1	0.255227071	0.892523231	0.789110817
G10090_7222	56249	Actr8	0.028497199	0.888199869	0.744409146
G10090_22832	67128	Ube2g1	-0.249390611	0.000341364	7.84E-05
G10090_18098	226781	Slc30a10	-1.0270174	0.892523231	0.801280083
G10090_23831	75665	Bicdl1	-1.841526045	6.51E-97	4.88E-99
G10090_29949	408193	Otud6a	-1.0270174	0.892523231	0.801280083
G10090_8693	226976	Kansl3	0.223594596	0.008302032	0.002551257
G10090_25952	13007	Csrp1	-0.384984285	4.10E-06	6.97E-07
G10090_3172	50779	Rgs6	-0.958294966	0.873391732	0.723105002
G10090_30988	75465	Dynlrb2	-1.0270174	0.892523231	0.801280083
G10090_3642	14107	Fat1	0.753717488	3.57E-17	2.33E-18
G10090_5396	83993	Tbx19	-0.653572828	0.892523231	0.769436881
G10090_1573	228608	Smox	0.069274777	0.587799485	0.391967479
G10090_25242	66707	Nkapl	0.390258271	0.686579809	0.488983389
G10090_27116	15254	Hint1	0.021197759	0.892523231	0.819610084
G10090_25421	66925	Sdhd	0.125882331	0.169373812	0.080622361
G10090_10870	26411	Map4k1	-1.07551467	0.004649983	0.001343577
G10090_4730	269016	Sh3rf2	-1.117755036	1.49E-44	3.19E-46
G10090_10610	54383	Phc2	0.44970641	2.94E-10	3.09E-11
G10090_19501	21848	Trim24	-0.950155964	1.40E-32	4.51E-34
G10090_8552	68275	Rpa1	0.149263774	0.083905268	0.035278515
G10090_11457	236920	Stard8	1.044769075	1.35E-07	1.89E-08
G10090_8850	56380	Arid3b	0.746747207	0.000896056	0.000222207
G10090_5116	228140	Tnks1bp1	0.026635022	0.833687482	0.672348614
G10090_11356	69076	Triap1	-0.04272128	0.84569969	0.686486963
G10090_23844	320604	Ccdc169	0.681616844	0.508718377	0.319715558
G10090_9187	11302	Aatk	0.896535952	0.892523231	0.826094103
G10090_11147	654470	Tctn1	-0.030499682	0.892523231	0.815700251
G10090_19938	30046	Zfp292	0.24279404	0.023958287	0.00840822
G10090_16338	66493	Mrpl51	-0.116262049	0.308494978	0.16780955
G10090_3635	633057	Gm7102	-0.312200482	0.678711241	0.481208869
G10090_3226	230161	Acnat1	1.830452228	0.591925526	0.396039182
G10090_13783	22362	Vpreb1	0.596064584	0.824303369	0.66204561
G10090_8515	14962	Cfb	-0.145482953	0.914787426	0.858066288
G10090_12145	109648	Npy	3.841984247	0.006782736	0.00203936
G10090_18412	66446	Exosc7	-0.272913197	0.042909628	0.016340564
G10090_11200	72477	Tmem87b	0.035185784	0.825154926	0.662965559
G10090_19622	67911	Zfp169	-0.280427498	0.024318337	0.008552665
G10090_4404	245578	Pcdh11x	-0.065233188	0.988791502	0.984522541
G10090_11611	72900	Ndufv2	-0.318479712	3.79E-05	7.43E-06
[truncated: 15,482 more rows]
