# Supplementary material for: SerpinB7 deficiency contributes to development of psoriasis via calcium-mediated keratinocyte differentiation dysfunction
Source: Cell Death Dis. 2022 Jul 21;13(7):635. doi: 10.1038/s41419-022-05045-8 (PMC9304369; doi:10.1038/s41419-022-05045-8)
Supplement: Supplementary file 12 — Table 2 [file 41419_2022_5045_MOESM12_ESM.xlsx]

## Sheet: Diff_PROTEIN
Protein_ID	Description	ratio	ratio_KO1/WT1	pvalue_KO1/WT1	qvalue_KO1/WT1	ratio_KO1/WT2	pvalue_KO1/WT2	qvalue_KO1/WT2	ratio_KO2/WT1	pvalue_KO2/WT1	qvalue_KO2/WT1	ratio_KO2/WT2	pvalue_KO2/WT2	qvalue_KO2/WT2	ratio_KO3/WT1	pvalue_KO3/WT1	qvalue_KO3/WT1	ratio_KO3/WT2	pvalue_KO3/WT2	qvalue_KO3/WT2
tr|Q8VET2|Q8VET2_MOUSE	Olfactory receptor OS=Mus musculus OX=10090 GN=Olfr1394 PE=2 SV=1	0.334648	0.265024	0.00539946	0.0533844	0.390346	0.0222978	0.127271	0.255281	0.00719928	0.0603436	0.381566	0.039696	0.151729	0.289771	0.00379962	0.0485363	0.425901	0.0242976	0.219814
sp|Q9D6Z0|ALKB7_MOUSE	Alpha-ketoglutarate-dependent dioxygenase alkB homolog 7, mitochondrial OS=Mus musculus OX=10090 GN=Alkbh7 PE=1 SV=1	0.362198	0.55935	0.0620938	0.298639	0.358939	0.0183982	0.110858	0.638861	0.132887	0.424905	0.416036	0.0521948	0.184283	0.1	0.00049995	0.0106439	0.1	0.00039996	0.0123408
tr|A0A1C9IC75|A0A1C9IC75_MOUSE	ABCC4-N1 OS=Mus musculus OX=10090 GN=Abcc4 PE=2 SV=1	0.369546	0.234484	0.219578	0.582169	0.55118	0.353365	0.679994	0.222799	0.124688	0.410716	0.516408	0.193681	0.448202	0.211155	0.123088	0.437242	0.481248	0.129887	0.529412
sp|Q91VJ2|CAVN3_MOUSE	Caveolae-associated protein 3 OS=Mus musculus OX=10090 GN=Cavin3 PE=1 SV=1	0.409732	0.422676	0.0039996	0.0422938	0.315954	0.00049995	0.00704896	0.517062	0.00369963	0.0366918	0.380652	0.00129987	0.011011	0.476852	0.00679932	0.0724996	0.345196	0.00049995	0.0141291
tr|A0A1W2P6X7|A0A1W2P6X7_MOUSE	Plasma membrane calcium-transporting ATPase 1 (Fragment) OS=Mus musculus OX=10090 GN=Atp2b1 PE=1 SV=1	0.422673	0.229541	0.00509949	0.051131	0.559117	0.080292	0.306897	0.413368	0.0271973	0.154545	1.0218	0.948305	0.978327	0.1	0.00059994	0.0121645	0.212208	0.00379962	0.0614384
tr|Q8BJ95|Q8BJ95_MOUSE	RIKEN cDNA F830045P16 OS=Mus musculus OX=10090 GN=F830045P16Rik PE=2 SV=1	0.450154	0.299248	0.00919908	0.079184	0.465538	0.0393961	0.188764	0.409131	0.0263974	0.151346	0.645912	0.218378	0.480793	0.345197	0.00869913	0.0835509	0.535896	0.0533947	0.340012
tr|Q0VDM6|Q0VDM6_MOUSE	Folh1 protein OS=Mus musculus OX=10090 GN=Folh1 PE=1 SV=1	0.474575	0.546061	0.0668933	0.310049	0.679385	0.179982	0.487922	0.364316	0.020398	0.12698	0.459982	0.0693931	0.228696	0.355873	0.010199	0.0934589	0.441835	0.0269973	0.232388
tr|F6Y6Q2|F6Y6Q2_MOUSE	Phosphoethanolamine/phosphocholine phosphatase (Fragment) OS=Mus musculus OX=10090 GN=Phospho1 PE=1 SV=1	0.488543	0.3109	0.00909909	0.078535	0.728917	0.238476	0.563129	0.230654	0.00539946	0.0487095	0.54879	0.124088	0.339421	0.33297	0.00769923	0.0779318	0.779027	0.347465	0.778268
tr|J3KML0|J3KML0_MOUSE	Doublecortin domain-containing 2b OS=Mus musculus OX=10090 GN=Dcdc2b PE=1 SV=1	0.511959	0.556555	0.0622938	0.299017	0.400955	0.0236976	0.130705	0.515529	0.0568943	0.255544	0.376902	0.0377962	0.146217	0.710806	0.216178	0.567764	0.511009	0.0435956	0.305984
sp|O10439|CAPSP_ADEM1	Penton protein OS=Murine adenovirus A serotype 1 OX=10530 GN=L2 PE=3 SV=1	0.519288	0.552251	0.0617938	0.29787	0.305208	0.0131987	0.0884575	0.830953	0.474053	0.788454	0.46604	0.0723928	0.235424	0.619575	0.108489	0.411229	0.341698	0.0119988	0.1354
sp|Q8BHX1|HAUS1_MOUSE	HAUS augmin-like complex subunit 1 OS=Mus musculus OX=10090 GN=Haus1 PE=1 SV=2	0.532843	0.46265	0.0386961	0.22286	0.229165	0.00769923	0.0600427	0.912297	0.719028	0.915883	0.458584	0.0691931	0.228391	0.759129	0.306569	0.662842	0.375232	0.0153985	0.16176
tr|A0A140T8P3|A0A140T8P3_MOUSE	Immunoglobulin kappa chain variable 15-103 (Fragment) OS=Mus musculus OX=10090 GN=Igkv15-103 PE=4 SV=2	0.540095	0.361265	0.0170983	0.127429	0.539559	0.0638936	0.262605	0.434655	0.0329967	0.175918	0.658789	0.235676	0.505123	0.500441	0.040196	0.232704	0.745859	0.278172	0.710872
sp|Q8BIZ6|SNIP1_MOUSE	Smad nuclear-interacting protein 1 OS=Mus musculus OX=10090 GN=Snip1 PE=1 SV=1	0.550275	0.813017	0.405159	0.772694	0.476837	0.0417958	0.198181	0.940366	0.810919	0.945641	0.559699	0.132287	0.353521	0.322801	0.00639936	0.0704702	0.188927	0.00249975	0.0453577
tr|Q3TQ28|Q3TQ28_MOUSE	Uncharacterized protein OS=Mus musculus OX=10090 GN=Slc39a14 PE=2 SV=1	0.558937	0.798064	0.348665	0.722558	0.523532	0.0541946	0.23499	0.610253	0.110789	0.385408	0.40626	0.0486951	0.175122	0.61374	0.10229	0.398515	0.401772	0.0193981	0.188577
tr|Q8C4Z8|Q8C4Z8_MOUSE	SAM domain-containing protein (Fragment) OS=Mus musculus OX=10090 GN=Stim2 PE=2 SV=2	0.578336	0.781707	0.315768	0.688952	0.218813	0.00689931	0.0555686	1.12689	0.639736	0.879844	0.320109	0.0224978	0.0997869	0.799245	0.39836	0.749213	0.223254	0.00449955	0.0685886
sp|Q6R891|NEB2_MOUSE	Neurabin-2 OS=Mus musculus OX=10090 GN=Ppp1r9b PE=1 SV=1	0.579863	0.468647	0.0425957	0.235753	0.356755	0.0211979	0.122748	0.760043	0.313369	0.655558	0.587151	0.155784	0.394057	0.742523	0.273773	0.6324	0.564058	0.0676932	0.379593
sp|Q61823|PDCD4_MOUSE	Programmed cell death protein 4 OS=Mus musculus OX=10090 GN=Pdcd4 PE=1 SV=1	0.580837	0.730027	0.0131987	0.104461	0.54215	0.0277972	0.145645	0.60277	0.00049995	0.00820869	0.454092	0.030497	0.124782	0.664057	0.0839916	0.357398	0.491927	0.105289	0.474583
sp|Q5DTV4|ZC12C_MOUSE	Probable ribonuclease ZC3H12C OS=Mus musculus OX=10090 GN=Zc3h12c PE=1 SV=2	0.590904	0.362626	0.0185981	0.134374	0.779223	0.359564	0.685124	0.354129	0.0182982	0.117694	0.772238	0.430557	0.698671	0.406194	0.0166983	0.132817	0.871014	0.588741	0.896374
sp|Q9D695|SPB7_MOUSE	Serpin B7 OS=Mus musculus OX=10090 GN=Serpinb7 PE=2 SV=1	0.598984	0.547149	0.0336966	0.20615	0.593155	0.00329967	0.0314083	0.627254	0.110689	0.385408	0.698884	0.0864914	0.265714	0.538004	0.00029997	0.00736888	0.589456	0.00159984	0.0344046
sp|Q7TQD2|TPPP_MOUSE	RIKEN cDNA 2900041A09, isoform CRA_a OS=Mus musculus OX=10090 GN=Tppp PE=1 SV=1	0.603315	0.709311	0.0730927	0.327609	0.759231	0.164484	0.4628	0.426854	0.00689931	0.0585204	0.462714	0.00539946	0.0328755	0.610752	0.116688	0.426123	0.651028	0.0412959	0.29803
tr|Q543V3|Q543V3_MOUSE	Insulin receptor substrate 1 OS=Mus musculus OX=10090 GN=Irs1 PE=1 SV=1	0.60933	0.563392	0.00939906	0.0806879	0.352225	0.00049995	0.00704896	0.865727	0.445855	0.768984	0.5483	0.019998	0.0910387	0.81732	0.292071	0.649525	0.509015	0.00419958	0.065742
sp|Q8CGA0|PPM1F_MOUSE	Protein phosphatase 1F OS=Mus musculus OX=10090 GN=Ppm1f PE=1 SV=1	0.611225	0.469625	0.0358964	0.213275	0.687028	0.177882	0.485735	0.360782	0.019798	0.124459	0.535619	0.111689	0.318037	0.656254	0.145885	0.473388	0.958043	0.861514	0.972925
tr|Q8BZE7|Q8BZE7_MOUSE	Uncharacterized protein (Fragment) OS=Mus musculus OX=10090 GN=Pnisr PE=2 SV=1	0.627084	0.895564	0.630137	0.888819	0.788224	0.356864	0.68301	0.604138	0.106189	0.377845	0.539605	0.115488	0.325088	0.497776	0.0394961	0.230376	0.437196	0.0260974	0.228648
tr|A0A0A6YW92|A0A0A6YW92_MOUSE	DALR anticodon-binding domain-containing protein 3 OS=Mus musculus OX=10090 GN=Dalrd3 PE=1 SV=1	0.627556	0.74923	0.242476	0.614317	0.575858	0.0759924	0.295233	0.69281	0.19868	0.529841	0.540383	0.116388	0.327189	0.683115	0.177482	0.518563	0.523942	0.0490951	0.324943
tr|D6RI55|D6RI55_MOUSE	Set1/Ash2 histone methyltransferase complex subunit ASH2 OS=Mus musculus OX=10090 GN=Ash2l PE=1 SV=1	0.627675	0.487071	0.040096	0.227841	0.58375	0.0836916	0.313329	0.509202	0.0547945	0.249014	0.619317	0.185981	0.436394	0.713444	0.220678	0.572052	0.853265	0.538146	0.877941
sp|Q4FZG9|NUA4L_MOUSE	NADH dehydrogenase [ubiquinone] 1 alpha subcomplex subunit 4-like 2 OS=Mus musculus OX=10090 GN=Ndufa4l2 PE=3 SV=1	0.633014	0.800306	0.580542	0.871782	1.00849	0.971403	0.992378	0.410086	0.00779922	0.0639456	0.518908	0.00069993	0.00670233	0.472446	0.0423958	0.240268	0.58785	0.00049995	0.0141291
tr|E9QAJ7|E9QAJ7_MOUSE	Transcription factor ETV6 (Fragment) OS=Mus musculus OX=10090 GN=Etv6 PE=1 SV=1	0.63488	0.209871	0.00239976	0.0285424	0.905937	0.691031	0.893806	0.175947	0.00279972	0.0294593	0.770756	0.427857	0.697627	0.329107	0.00739926	0.0763475	1.41766	0.209879	0.643233
tr|H9BUG1|H9BUG1_9CRYT	Actin (Fragment) OS=Cryptosporidium tyzzeri OX=756076 PE=3 SV=1	0.63569	0.816007	0.265173	0.636237	0.583678	0.059894	0.249214	0.798939	0.243776	0.578378	0.582027	0.0910909	0.275082	0.602139	0.079792	0.346217	0.431349	0.0843916	0.427107
sp|Q6DID5|PWP3A_MOUSE	PWWP domain-containing DNA repair factor 3A OS=Mus musculus OX=10090 GN=Pwwp3a PE=1 SV=1	0.640287	0.455998	0.0327967	0.202194	1.06113	0.818118	0.947818	0.470948	0.040096	0.202285	1.11216	0.737326	0.887041	0.223193	0.00189981	0.0286858	0.518296	0.0469953	0.317965
sp|P29387|GBB4_MOUSE	Guanine nucleotide-binding protein subunit beta-4 OS=Mus musculus OX=10090 GN=Gnb4 PE=1 SV=4	0.645914	0.547737	0.00849915	0.0746686	1.2102	0.350065	0.676305	0.399456	0.00019998	0.0041605	0.875104	0.569143	0.797525	0.267255	0.00019998	0.00550548	0.575727	0.0112989	0.12933
sp|Q91VF2|HNMT_MOUSE	Histamine N-methyltransferase OS=Mus musculus OX=10090 GN=Hnmt PE=1 SV=1	0.650516	0.460826	0.0442956	0.241808	0.815291	0.287871	0.616179	0.423448	0.0326967	0.175049	0.758735	0.245775	0.516751	0.523109	0.0459954	0.252165	0.921686	0.670233	0.927632
tr|D3Z724|D3Z724_MOUSE	Predicted gene 5965 OS=Mus musculus OX=10090 GN=Gm5965 PE=4 SV=1	0.653796	0.478563	0.00159984	0.0209819	0.70595	0.0860914	0.317841	0.633897	0.0276972	0.156412	0.950069	0.823418	0.926073	0.466609	0.00649935	0.071203	0.687688	0.142686	0.555014
tr|Q3V328|Q3V328_MOUSE	Polypyrimidine tract-binding protein 2 OS=Mus musculus OX=10090 GN=Ptbp2 PE=1 SV=1	0.653804	0.730328	0.0230977	0.157276	0.401117	0.00019998	0.00390603	0.968321	0.777622	0.939907	0.599748	0.00309969	0.0216369	0.824113	0.0943906	0.385877	0.399196	9.999e-05	0.00399148
sp|Q8R3U1|PLAT3_MOUSE	Phospholipase A and acyltransferase 3 OS=Mus musculus OX=10090 GN=Plaat3 PE=1 SV=2	0.655321	0.580504	0.0105989	0.089308	0.699187	0.0756924	0.294426	0.536951	0.00529947	0.0483539	0.656401	0.0856914	0.263764	0.6625	0.0391961	0.229044	0.796385	0.243476	0.679074
sp|Q921X9|PDIA5_MOUSE	Protein disulfide-isomerase A5 OS=Mus musculus OX=10090 GN=Pdia5 PE=1 SV=1	0.658155	0.687374	0.186881	0.539851	0.653077	0.149185	0.439466	0.758464	0.310269	0.65316	0.731297	0.349865	0.630179	0.574257	0.0734927	0.333379	0.544461	0.0574943	0.353772
sp|Q8BGA3|LRRT2_MOUSE	Leucine-rich repeat transmembrane neuronal protein 2 OS=Mus musculus OX=10090 GN=Lrrtm2 PE=2 SV=1	0.661076	0.641204	0.149885	0.484717	0.851482	0.560544	0.830566	0.493237	0.0471953	0.225795	0.664696	0.243276	0.513653	0.565911	0.0677932	0.318613	0.749925	0.285971	0.71878
tr|Q58E61|Q58E61_MOUSE	Igh protein OS=Mus musculus OX=10090 GN=Igh PE=2 SV=1	0.663755	0.38505	0.0154985	0.118125	0.705917	0.220378	0.539032	0.462255	0.00079992	0.011854	0.888279	0.224378	0.489781	0.535299	0.00149985	0.0240089	1.00573	0.959504	0.99302
sp|P07744|K2C4_MOUSE	Keratin, type II cytoskeletal 4 OS=Mus musculus OX=10090 GN=Krt4 PE=1 SV=2	0.667611	0.663958	0.138286	0.466877	0.861718	0.554845	0.826891	0.498318	0.049695	0.233212	0.656326	0.233077	0.50157	0.577459	0.0753925	0.337207	0.747887	0.283172	0.716284
tr|A1E2B8|A1E2B8_MOUSE	Inducible heat shock protein 70 OS=Mus musculus OX=10090 PE=3 SV=1	0.669531	0.503483	0.0452955	0.244343	0.550365	0.0682932	0.273644	0.671856	0.169483	0.486075	0.745298	0.376462	0.652855	0.739508	0.266973	0.622548	0.806675	0.410059	0.818964
sp|P10648|GSTA2_MOUSE	Glutathione S-transferase A2 OS=Mus musculus OX=10090 GN=Gsta2 PE=1 SV=3	0.670311	0.600453	0.0216978	0.151458	0.652549	0.0577942	0.243812	0.569386	0.00029997	0.00570211	0.626355	0.00619938	0.0366285	0.755682	0.059894	0.295857	0.817438	0.20038	0.632641
sp|Q9QY61|IRX4_MOUSE	Iroquois-class homeodomain protein IRX-4 OS=Mus musculus OX=10090 GN=Irx4 PE=2 SV=1	0.670969	0.759965	0.266873	0.63768	0.73521	0.248275	0.573088	0.632575	0.127787	0.416417	0.621038	0.187781	0.439487	0.649755	0.138386	0.463732	0.627274	0.113389	0.490528
tr|Q05D10|Q05D10_MOUSE	Solute carrier organic anion transporter family member OS=Mus musculus OX=10090 GN=Slco2b1 PE=2 SV=1	0.672433	0.46338	0.0338966	0.206779	1.26662	0.364464	0.68907	0.253857	0.00709929	0.0599777	0.704187	0.30317	0.583956	0.361225	0.0105989	0.0962951	0.985323	0.952505	0.992474
tr|D3Z358|D3Z358_MOUSE	NF-kappa-B inhibitor beta (Fragment) OS=Mus musculus OX=10090 GN=Nfkbib PE=1 SV=8	0.673253	0.640346	0.116988	0.427448	0.417531	0.0267973	0.143106	0.968949	0.90021	0.971551	0.641156	0.213179	0.47392	0.830895	0.475152	0.801585	0.540643	0.0551945	0.348233
sp|Q8BT07|CEP55_MOUSE	Centrosomal protein of 55 kDa OS=Mus musculus OX=10090 GN=Cep55 PE=1 SV=2	0.67607	0.496903	0.0420958	0.234612	0.790868	0.365563	0.689969	0.576377	0.0881912	0.340349	0.930951	0.818818	0.924003	0.487324	0.0357964	0.216302	0.773998	0.337566	0.76659
tr|Q9QWQ7|Q9QWQ7_MOUSE	PTP-RL10b OS=Mus musculus OX=10090 GN=Ptpn21 PE=2 SV=1	0.67617	0.55719	0.0625937	0.299017	0.417254	0.0263974	0.141681	0.355774	0.0188981	0.121065	0.270371	0.0139986	0.0689353	1.40585	0.217178	0.569424	1.05058	0.840316	0.968381
sp|P34884|MIF_MOUSE	MCG3124, isoform CRA_b OS=Mus musculus OX=10090 GN=Mif PE=1 SV=1	0.678958	0.83207	0.0820918	0.352366	0.579981	0.00029997	0.00491259	0.741886	0.00189981	0.0215909	0.510264	9.999e-05	0.00138834	0.830714	0.0235976	0.165989	0.578836	9.999e-05	0.00399148
tr|Q6QMT3|Q6QMT3_MOUSE	CSRP2 (Fragment) OS=Mus musculus OX=10090 PE=4 SV=1	0.678996	0.750917	0.254575	0.628029	0.587164	0.0857914	0.317652	0.725449	0.246175	0.581265	0.575655	0.147685	0.381426	0.805932	0.413059	0.760185	0.628862	0.114189	0.491126
sp|O35343|IMA3_MOUSE	Importin subunit alpha OS=Mus musculus OX=10090 GN=Kpna4 PE=1 SV=1	0.680147	0.770374	0.308969	0.681182	0.544857	0.0676932	0.272952	0.872025	0.591641	0.854741	0.625889	0.192681	0.446698	0.7432	0.274673	0.633333	0.524537	0.0491951	0.325244
tr|G3UZU4|G3UZU4_MOUSE	General transcription factor II-I (Fragment) OS=Mus musculus OX=10090 GN=Gtf2i PE=1 SV=1	0.684518	0.784919	0.330167	0.701056	0.486743	0.0439956	0.203496	0.629754	0.125187	0.411091	0.396309	0.0456954	0.167541	1.11772	0.659334	0.892306	0.691666	0.189681	0.618109
tr|A0A087WQA8|A0A087WQA8_MOUSE	COP9 signalosome complex subunit 5 (Fragment) OS=Mus musculus OX=10090 GN=Cops5 PE=1 SV=1	0.684654	0.648701	0.494551	0.827886	0.888609	0.391261	0.71257	0.505235	0.159384	0.469551	0.71245	0.109289	0.313299	0.566877	0.471353	0.799185	0.786052	0.158984	0.582577
tr|Q3UN88|Q3UN88_MOUSE	Mast cell protease 4 OS=Mus musculus OX=10090 GN=Mcpt4 PE=1 SV=1	0.685948	0.421179	0.00169983	0.0219774	0.624053	0.00209979	0.0217364	0.417221	9.999e-05	0.00250446	0.668023	0.00089991	0.00811826	0.87352	0.143486	0.471593	1.11169	0.49535	0.86144
sp|P12960|CNTN1_MOUSE	Contactin-1 OS=Mus musculus OX=10090 GN=Cntn1 PE=1 SV=1	0.68647	0.75469	0.407659	0.775257	0.955202	0.887911	0.972618	0.456591	0.0372963	0.193353	0.586464	0.155684	0.393961	0.603559	0.0951905	0.387496	0.762318	0.312769	0.74097
sp|Q61414|K1C15_MOUSE	Keratin, type I cytoskeletal 15 OS=Mus musculus OX=10090 GN=Krt15 PE=1 SV=2	0.692779	0.543963	9.999e-05	0.00230555	0.643206	9.999e-05	0.00224872	0.493999	9.999e-05	0.00250446	0.622663	9.999e-05	0.00138834	0.837663	9.999e-05	0.003397	1.01518	0.655734	0.921086
sp|Q923B1|DBR1_MOUSE	Lariat debranching enzyme OS=Mus musculus OX=10090 GN=Dbr1 PE=1 SV=2	0.692896	0.823795	0.128187	0.449359	0.651973	0.00479952	0.0415937	0.73072	0.0866913	0.33639	0.585741	0.00229977	0.0170997	0.763399	0.157084	0.488442	0.601749	0.0315968	0.253211
tr|Q3TJI8|Q3TJI8_MOUSE	Corticosteroid 11-beta-dehydrogenase isozyme 1 OS=Mus musculus OX=10090 GN=Hsd11b1 PE=1 SV=1	0.693626	0.6135	0.0932907	0.377597	0.649078	0.130987	0.409302	0.720045	0.237376	0.573203	0.773089	0.432257	0.699251	0.683948	0.178182	0.520132	0.722096	0.236876	0.670327
sp|Q8VE47|UBA5_MOUSE	Ubiquitin-like modifier-activating enzyme 5 OS=Mus musculus OX=10090 GN=Uba5 PE=1 SV=2	0.693969	0.663101	0.0474953	0.251954	0.604694	0.0241976	0.132547	0.662853	0.0433957	0.213699	0.612373	0.0479952	0.173287	0.849277	0.389461	0.740552	0.771515	0.187481	0.614728
tr|Q09J72|Q09J72_MOUSE	Myelin basic protein (Fragment) OS=Mus musculus OX=10090 GN=Mbp PE=2 SV=1	0.694007	0.65515	0.132787	0.45968	0.650445	0.135786	0.417357	0.594582	0.0991901	0.365303	0.599059	0.167883	0.41257	0.836275	0.490251	0.810361	0.82853	0.469053	0.849643
tr|Q4VA90|Q4VA90_MOUSE	RAB27b, member RAS oncogene family OS=Mus musculus OX=10090 GN=Rab27b PE=2 SV=1	0.69404	0.980554	0.941506	0.986008	0.594644	0.10209	0.353989	0.763865	0.319468	0.660929	0.4701	0.0743926	0.239851	0.844196	0.513149	0.824477	0.51088	0.0433957	0.305925
tr|Q3U574|Q3U574_MOUSE	Uncharacterized protein OS=Mus musculus OX=10090 GN=Timeless PE=2 SV=1	0.697036	0.933718	0.778222	0.938717	0.591402	0.0942906	0.337764	0.868022	0.580342	0.850928	0.557937	0.131187	0.351759	0.754347	0.29837	0.655327	0.476791	0.0329967	0.260011
sp|Q9CQF8|RT63_MOUSE	Ribosomal protein 63, mitochondrial OS=Mus musculus OX=10090 GN=Mrpl57 PE=1 SV=1	0.6987	0.748598	0.258874	0.631337	0.616855	0.110789	0.371059	0.647748	0.142186	0.441037	0.541662	0.117388	0.328986	0.898504	0.670933	0.898777	0.73883	0.266073	0.702526
tr|Q3UH86|Q3UH86_MOUSE	PID domain-containing protein OS=Mus musculus OX=10090 GN=Numbl PE=2 SV=1	0.699188	0.542861	0.0570943	0.283122	0.733933	0.250175	0.574566	0.574122	0.0871913	0.337919	0.787699	0.463554	0.724913	0.662587	0.152985	0.482763	0.893924	0.659034	0.922055
sp|Q3V140|ACRBP_MOUSE	Acrosin-binding protein OS=Mus musculus OX=10090 GN=Acrbp PE=1 SV=1	0.70031	0.865849	0.534747	0.850985	0.63059	0.114389	0.378353	0.695346	0.20168	0.534493	0.513918	0.0968903	0.286898	0.866451	0.576042	0.862443	0.629707	0.115088	0.492015
sp|Q8BML1|MICA2_MOUSE	[F-actin]-monooxygenase MICAL2 OS=Mus musculus OX=10090 GN=Mical2 PE=1 SV=1	0.700632	0.560436	0.0711929	0.323176	0.991346	0.963504	0.991012	0.428663	0.106989	0.378792	0.781442	0.320668	0.6044	0.516324	0.0628937	0.304551	0.925579	0.687331	0.933245
sp|O35381|AN32A_MOUSE	Acidic leucine-rich nuclear phosphoprotein 32 family member A OS=Mus musculus OX=10090 GN=Anp32a PE=1 SV=1	0.702449	0.781835	9.999e-05	0.00230555	0.63209	9.999e-05	0.00224872	0.57625	9.999e-05	0.00250446	0.561597	9.999e-05	0.00138834	0.892319	0.009999	0.0926903	0.770603	0.00039996	0.0123408
tr|D6RD07|D6RD07_MOUSE	Pyruvate dehydrogenase phosphatase regulatory subunit, mitochondrial OS=Mus musculus OX=10090 GN=Pdpr PE=1 SV=1	0.703097	0.61449	0.00229977	0.0278722	0.751964	0.0684932	0.274101	0.585397	0.00039996	0.00699875	0.734379	0.040196	0.152817	0.686045	0.00569943	0.0651203	0.846306	0.187581	0.614728
tr|A0A2R8VI36|A0A2R8VI36_MOUSE	Lactosylceramide 4-alpha-galactosyltransferase (Fragment) OS=Mus musculus OX=10090 GN=A4galt PE=4 SV=1	0.705077	0.562851	0.0636936	0.301342	0.523388	0.0539946	0.234601	0.608585	0.109789	0.384231	0.574301	0.145985	0.378413	1.01732	0.943606	0.988002	0.944014	0.816018	0.964276
sp|P27005|S10A8_MOUSE	Protein S100 OS=Mus musculus OX=10090 GN=S100a8 PE=1 SV=1	0.70688	0.846372	0.130387	0.453685	0.578342	0.0122988	0.0839233	0.799502	0.416058	0.740213	0.676705	0.00179982	0.0143693	0.779034	0.0284972	0.186487	0.561322	0.00569943	0.0810741
tr|A0A087WNS5|A0A087WNS5_MOUSE	Reticulophagy regulator 2 (Fragment) OS=Mus musculus OX=10090 GN=Retreg2 PE=1 SV=1	0.707173	0.961953	0.876512	0.97093	0.517587	0.0577942	0.243812	0.801748	0.40166	0.731092	0.437779	0.0609939	0.208103	0.991566	0.971203	0.99474	0.532404	0.0521948	0.335685
tr|A0A494BA87|A0A494BA87_MOUSE	Cytosolic iron-sulfur assembly component 3 OS=Mus musculus OX=10090 GN=Ciao3 PE=1 SV=1	0.710248	0.626603	0.205079	0.564101	0.675067	0.0547945	0.236628	0.595156	0.09959	0.365564	0.651022	0.080192	0.253056	0.825598	0.610039	0.872193	0.888045	0.537946	0.877941
sp|P21619|LMNB2_MOUSE	Lamin-B2 OS=Mus musculus OX=10090 GN=Lmnb2 PE=1 SV=2	0.710519	0.854593	0.205679	0.564536	0.645054	0.0567943	0.241348	0.792751	0.00059994	0.0094847	0.677898	0.00029997	0.00339099	0.679241	0.10449	0.403735	0.613575	0.0462954	0.314897
tr|D3YZU5|D3YZU5_MOUSE	SH3 and multiple ankyrin repeat domains protein 1 OS=Mus musculus OX=10090 GN=Shank1 PE=1 SV=1	0.710602	0.839929	0.478752	0.818905	1.33028	0.29987	0.629402	0.353922	0.0181982	0.117287	0.568846	0.141686	0.370728	0.45365	0.0255974	0.173373	0.716986	0.228277	0.660928
sp|Q9JIS3|SMCO4_MOUSE	Single-pass membrane and coiled-coil domain-containing protein 4 OS=Mus musculus OX=10090 GN=Smco4 PE=3 SV=2	0.711387	0.363126	0.0155984	0.118604	0.918319	0.733627	0.91445	0.366012	0.0205979	0.12748	0.939333	0.844316	0.934115	0.477216	0.0327967	0.205365	1.20432	0.473053	0.853017
sp|P52875|TM165_MOUSE	Transmembrane protein 165 OS=Mus musculus OX=10090 GN=Tmem165 PE=1 SV=2	0.712156	0.322861	0.0125987	0.10173	0.839558	0.512549	0.801383	0.492678	0.0468953	0.225034	1.30013	0.424358	0.695681	0.366549	0.0110989	0.0990064	0.951167	0.837616	0.968277
tr|F7ABL5|F7ABL5_MOUSE	Leucine-rich repeat and coiled-coil domain-containing protein 1 (Fragment) OS=Mus musculus OX=10090 GN=Lrrcc1 PE=1 SV=1	0.715189	0.700932	0.394161	0.763806	0.602656	0.157984	0.451879	0.772627	0.30377	0.646072	0.680944	0.128287	0.347044	0.821778	0.60104	0.869082	0.712195	0.29987	0.733258
sp|P50608|FMOD_MOUSE	Fibromodulin OS=Mus musculus OX=10090 GN=Fmod PE=2 SV=1	0.71612	0.737733	0.115388	0.425266	1.03499	0.864514	0.964929	0.564629	0.00959904	0.0756902	0.805861	0.357064	0.636142	0.479938	0.00149985	0.0240089	0.673573	0.049895	0.327859
tr|D6RFB8|D6RFB8_MOUSE	DNA polymerase OS=Mus musculus OX=10090 GN=Pold1 PE=1 SV=1	0.71615	0.746367	0.117988	0.427448	0.647712	0.0370963	0.179768	0.772035	0.183882	0.507761	0.680157	0.110989	0.316891	0.77727	0.192581	0.541856	0.673359	0.049795	0.327539
sp|Q9DBJ1|PGAM1_MOUSE	Phosphoglycerate mutase OS=Mus musculus OX=10090 GN=Pgam1 PE=1 SV=1	0.716696	0.766654	9.999e-05	0.00230555	0.634551	9.999e-05	0.00224872	0.709451	9.999e-05	0.00250446	0.529248	9.999e-05	0.00138834	0.917872	0.0190981	0.146786	0.7424	9.999e-05	0.00399148
tr|A0A0A0MQH5|A0A0A0MQH5_MOUSE	Microtubule-actin cross-linking factor 1 (Fragment) OS=Mus musculus OX=10090 GN=Macf1 PE=1 SV=6	0.716989	1.20152	0.329267	0.700076	0.432033	0.0512949	0.226414	0.956463	0.812919	0.945641	0.370334	0.115288	0.324668	0.971645	0.870213	0.961871	0.369944	0.0616938	0.364176
tr|A0A1W2P7C3|A0A1W2P7C3_MOUSE	Triadin (Fragment) OS=Mus musculus OX=10090 GN=Trdn PE=4 SV=1	0.719487	0.397756	0.0212979	0.149647	0.99138	0.975102	0.994136	0.317607	0.0128987	0.0924625	0.803343	0.49985	0.751894	0.518132	0.0461954	0.253045	1.2887	0.341366	0.771789
tr|E9Q1Z0|E9Q1Z0_MOUSE	Keratin 90 OS=Mus musculus OX=10090 GN=Krt90 PE=1 SV=1	0.720377	0.641723	0.138686	0.466877	0.693287	0.20388	0.520247	0.413525	0.0273973	0.15513	0.453372	0.0670933	0.222495	1.02034	0.935606	0.983439	1.10002	0.70293	0.937377
tr|Q31113|Q31113_MOUSE	MHC class II H2-M beta 2 chain OS=Mus musculus OX=10090 GN=H2-DMb2 PE=2 SV=1	0.725366	0.775901	0.172683	0.520985	0.77087	0.186681	0.497843	0.728269	0.108289	0.381003	0.732801	0.192081	0.445792	0.675741	0.0471953	0.256323	0.668616	0.0457954	0.3135
tr|A1L0U3|A1L0U3_MOUSE	Histone H3 (Fragment) OS=Mus musculus OX=10090 GN=Hist1h3e PE=2 SV=1	0.72606	0.814743	0.29717	0.672058	0.802122	0.0937906	0.336351	0.672552	0.00609939	0.0536595	0.520028	0.00019998	0.00246578	0.743172	0.0240976	0.167842	0.803742	0.0891911	0.437866
sp|Q8BI72|CARF_MOUSE	CDKN2A-interacting protein OS=Mus musculus OX=10090 GN=Cdkn2aip PE=1 SV=1	0.728247	0.795931	0.108789	0.410417	0.717138	0.111789	0.373428	0.718893	0.0124988	0.0905097	0.67876	0.285571	0.564165	0.756447	0.183182	0.528925	0.702315	0.029697	0.244112
tr|Q3TRQ6|Q3TRQ6_MOUSE	Uncharacterized protein (Fragment) OS=Mus musculus OX=10090 GN=Erlec1 PE=2 SV=1	0.728273	0.934232	0.767023	0.936869	0.584407	0.0815918	0.309458	0.911219	0.715928	0.914782	0.578457	0.149585	0.384931	0.838129	0.49545	0.814642	0.523192	0.0486951	0.324292
tr|D3YUW7|D3YUW7_MOUSE	Cingulin OS=Mus musculus OX=10090 GN=Cgn PE=1 SV=1	0.728708	0.723499	0.00279972	0.0321615	0.629593	0.00049995	0.00704896	0.805999	0.145285	0.445054	0.70907	0.019998	0.0910387	0.806446	0.049695	0.266277	0.697639	0.00239976	0.044556
tr|D6RFN6|D6RFN6_MOUSE	Caspase-2 OS=Mus musculus OX=10090 GN=Casp2 PE=1 SV=1	0.729543	0.710032	0.287971	0.664853	0.659565	0.192581	0.504932	0.816015	0.435956	0.758293	0.769248	0.424658	0.695786	0.738148	0.264674	0.619674	0.684248	0.180682	0.609653
tr|D3YW26|D3YW26_MOUSE	Transcriptional adaptor 2B OS=Mus musculus OX=10090 GN=Tada2b PE=1 SV=1	0.729953	0.855624	0.507649	0.833625	0.761399	0.30127	0.630269	0.684845	0.186981	0.512114	0.618456	0.185481	0.43601	0.772979	0.335966	0.690195	0.686415	0.183482	0.612468
tr|Z4YL55|Z4YL55_MOUSE	Codanin-1 OS=Mus musculus OX=10090 GN=Cdan1 PE=1 SV=1	0.730538	0.731412	0.230277	0.597392	0.80771	0.422558	0.738958	0.427623	0.0317968	0.171381	0.479228	0.0786921	0.249309	0.921622	0.743826	0.924613	1.01563	0.949705	0.992111
tr|Q7TQ39|Q7TQ39_MOUSE	Gag protein OS=Mus musculus OX=10090 GN=gag PE=4 SV=1	0.730538	0.65952	0.230277	0.597392	0.719479	0.0185981	0.111641	0.782917	0.627637	0.873433	0.859883	0.268073	0.544068	0.654533	0.291871	0.649525	0.706897	0.0113989	0.130008
tr|A0A1B0GSE5|A0A1B0GSE5_MOUSE	Ubiquitin carboxyl-terminal hydrolase CYLD OS=Mus musculus OX=10090 GN=Cyld PE=1 SV=1	0.730682	0.72453	0.207779	0.567373	0.715637	0.213579	0.531409	0.757732	0.308669	0.651923	0.759521	0.407659	0.683032	0.718489	0.229177	0.581085	0.708184	0.213179	0.647439
tr|F6UYN4|F6UYN4_MOUSE	Kinesin light chain 1 (Fragment) OS=Mus musculus OX=10090 GN=Klc1 PE=1 SV=1	0.731921	1.37437	0.243776	0.6159	0.480108	0.0433957	0.202608	0.848733	0.523248	0.817111	0.30088	0.0189981	0.0877374	1.0288	0.908909	0.976207	0.358637	0.0134987	0.147378
tr|F6XNB6|F6XNB6_MOUSE	Kinesin-like protein KIF1B (Fragment) OS=Mus musculus OX=10090 GN=Kif1b PE=1 SV=1	0.733529	0.610146	0.0915908	0.374514	0.77676	0.335766	0.660672	0.604512	0.106589	0.378425	0.78099	0.448955	0.71348	0.717389	0.227677	0.579352	0.911375	0.712129	0.942081
sp|Q8VDD9|PHIP_MOUSE	PH-interacting protein OS=Mus musculus OX=10090 GN=Phip PE=1 SV=2	0.734252	0.92041	0.738126	0.928765	0.78107	0.364664	0.68907	0.79685	0.391561	0.723566	0.686234	0.277272	0.55491	0.661105	0.151585	0.48096	0.559845	0.0659934	0.374002
sp|Q9CQL6|RM35_MOUSE	39S ribosomal protein L35, mitochondrial OS=Mus musculus OX=10090 GN=Mrpl35 PE=2 SV=1	0.734941	0.865202	0.553845	0.861521	0.858547	0.557544	0.82834	0.724648	0.244576	0.579008	0.729728	0.346565	0.627769	0.618782	0.107789	0.410172	0.612736	0.10039	0.463288
sp|Q9JHF7|HPGDS_MOUSE	Hematopoietic prostaglandin D synthase OS=Mus musculus OX=10090 GN=Hpgds PE=1 SV=3	0.736171	0.848888	0.0262974	0.174234	0.647186	0.0294971	0.151934	0.786724	0.00119988	0.0158013	0.59973	0.0306969	0.125519	0.87705	0.19698	0.548676	0.657447	0.0580942	0.355069
sp|Q9DCD5|TJAP1_MOUSE	Tight junction-associated protein 1 OS=Mus musculus OX=10090 GN=Tjap1 PE=1 SV=1	0.736424	0.493199	0.0349965	0.21087	0.864771	0.449855	0.76081	0.569559	0.185781	0.51014	1.00501	0.981302	0.991359	0.543301	0.0364964	0.218465	0.942701	0.755124	0.951986
sp|P15864|H12_MOUSE	Histone cluster 1, H1c OS=Mus musculus OX=10090 GN=H1f2 PE=1 SV=1	0.736867	0.962384	0.59844	0.877868	0.401762	9.999e-05	0.00224872	0.763122	0.00429957	0.0414824	0.293278	9.999e-05	0.00138834	1.40968	0.0132987	0.113706	0.590979	9.999e-05	0.00399148
sp|Q9CZY3|UB2V1_MOUSE	Ubiquitin-conjugating enzyme E2 variant 1 OS=Mus musculus OX=10090 GN=Ube2v1 PE=2 SV=1	0.737031	0.947242	0.817118	0.953927	0.678395	0.166783	0.465579	0.846416	0.516848	0.814898	0.615167	0.182382	0.431274	0.778552	0.348065	0.699889	0.556415	0.0640936	0.368356
sp|Q9CQJ4|RING2_MOUSE	E3 ubiquitin-protein ligase RING2 OS=Mus musculus OX=10090 GN=Rnf2 PE=1 SV=1	0.738234	0.698356	0.070193	0.320689	0.693366	0.0760924	0.295263	0.804665	0.257174	0.595566	0.790274	0.320668	0.6044	0.733942	0.110989	0.415525	0.708802	0.0850915	0.428274
sp|Q6ZPU9|KBP_MOUSE	KIF-binding protein OS=Mus musculus OX=10090 GN=Kifbp PE=1 SV=2	0.740711	0.645947	0.121688	0.433475	0.675623	0.161084	0.458078	0.751062	0.293771	0.637985	0.797207	0.485651	0.740275	0.770362	0.331167	0.684932	0.804067	0.40476	0.814694
tr|D6RJ39|D6RJ39_MOUSE	BRISC complex subunit Abraxas 2 (Fragment) OS=Mus musculus OX=10090 GN=Abraxas2 PE=1 SV=2	0.740901	0.853968	0.505749	0.833625	0.658906	0.142486	0.428262	1.01566	0.948505	0.985057	0.795275	0.481652	0.737901	0.633682	0.121388	0.435075	0.487914	0.0359964	0.274354
tr|Q8R539|Q8R539_MOUSE	WD-repeat protein p122 OS=Mus musculus OX=10090 GN=Wdr6 PE=2 SV=1	0.741379	0.84454	0.410159	0.775973	0.841632	0.40476	0.723537	0.628382	0.0254975	0.148452	0.633226	0.0643936	0.216123	0.753669	0.146885	0.474776	0.746823	0.139986	0.547179
sp|Q9R257|HEBP1_MOUSE	Heme-binding protein 1 OS=Mus musculus OX=10090 GN=Hebp1 PE=1 SV=2	0.742247	0.499796	0.00339966	0.0377628	0.676052	0.0535946	0.233339	0.730189	0.111189	0.386168	1.00577	0.978702	0.99068	0.654791	0.0355964	0.216302	0.886885	0.533647	0.875909
tr|D3YU80|D3YU80_MOUSE	Cold-inducible RNA-binding protein (Fragment) OS=Mus musculus OX=10090 GN=Cirbp PE=1 SV=1	0.74319	0.731275	0.216278	0.578463	0.828277	0.459254	0.765863	0.721971	0.240276	0.575851	0.829854	0.558244	0.789178	0.632672	0.120788	0.433899	0.715093	0.224978	0.657334
tr|Q91Z52|Q91Z52_MOUSE	SH3-domain binding protein 2 OS=Mus musculus OX=10090 GN=Sh3bp2 PE=2 SV=1	0.743329	0.864999	0.430657	0.78927	0.758512	0.166283	0.465579	0.619028	0.0219978	0.134193	0.549985	0.020498	0.0929832	0.889945	0.537746	0.838113	0.777509	0.20058	0.632644
tr|B7Z217|B7Z217_HUMAN	cDNA FLJ55679, highly similar to Mus musculus cytoplasmic FMR1 interacting protein 2 (Cyfip2), mRNA OS=Homo sapiens OX=9606 PE=2 SV=1	0.744296	0.591942	0.080292	0.347404	1.03382	0.89841	0.974595	0.433113	0.0325967	0.174661	0.767634	0.421858	0.694062	0.597657	0.0910909	0.377301	1.04161	0.868813	0.973016
sp|Q9EPT5|SO2A1_MOUSE	Solute carrier organic anion transporter family member OS=Mus musculus OX=10090 GN=Slco2a1 PE=2 SV=1	0.745188	0.67007	0.186981	0.539896	0.756682	0.333767	0.659161	0.815191	0.432657	0.756261	0.9342	0.829017	0.929262	0.608862	0.09959	0.39683	0.686123	0.183182	0.612235
tr|D6RHQ6|D6RHQ6_MOUSE	Ubiquitinyl hydrolase 1 OS=Mus musculus OX=10090 GN=Usp16 PE=1 SV=1	0.745749	0.840654	0.464254	0.810382	0.737633	0.250975	0.575643	0.750955	0.293471	0.637984	0.668689	0.249075	0.520718	0.787243	0.369463	0.722081	0.689321	0.187181	0.614679
tr|Q8VDF7|Q8VDF7_MOUSE	Hexim1 protein OS=Mus musculus OX=10090 GN=Hexim1 PE=2 SV=1	0.745863	0.667286	0.139886	0.467865	0.789666	0.361364	0.686914	0.707742	0.219378	0.551858	0.849951	0.610439	0.822682	0.669687	0.161884	0.494379	0.790848	0.374163	0.798189
tr|D6RDS0|D6RDS0_MOUSE	cDNA sequence BC017158 OS=Mus musculus OX=10090 GN=BC017158 PE=1 SV=1	0.746768	0.644153	0.117388	0.427448	0.808425	0.411559	0.730783	0.608917	0.109989	0.3843	0.775527	0.436156	0.701519	0.729707	0.247875	0.600371	0.91388	0.721328	0.94319
tr|A2BH69|A2BH69_MOUSE	Protein LSM14 homolog A (Fragment) OS=Mus musculus OX=10090 GN=Lsm14a PE=1 SV=3	0.747141	0.864707	0.559244	0.863556	0.546675	0.0693931	0.276663	0.623847	0.121788	0.406617	0.400245	0.0466953	0.170036	1.25538	0.392261	0.742332	0.791997	0.377062	0.799514
tr|Q3UXG8|Q3UXG8_MOUSE	Plus3 domain-containing protein (Fragment) OS=Mus musculus OX=10090 GN=Rtf1 PE=2 SV=1	0.747384	0.69058	0.168083	0.515444	0.746311	0.273073	0.598324	0.583928	0.0920908	0.350527	0.640401	0.212279	0.473237	0.87714	0.607939	0.872193	0.945941	0.822418	0.96523
tr|A0A2Z4F0F6|A0A2Z4F0F6_MUHV1	M141 protein OS=Murid herpesvirus 1 (strain K181) OX=69156 GN=m141 PE=4 SV=1	0.747905	0.656959	0.141186	0.469908	0.909593	0.714629	0.906288	0.634695	0.129587	0.419287	0.891789	0.718628	0.878614	0.585472	0.0808919	0.349328	0.808919	0.415558	0.821555
sp|Q8VDV8|MITD1_MOUSE	MIT domain-containing protein 1 OS=Mus musculus OX=10090 GN=Mitd1 PE=1 SV=1	0.748169	0.913314	0.691631	0.91345	0.898167	0.665633	0.881119	0.591494	0.0967903	0.359628	0.590304	0.158184	0.398549	0.754903	0.29927	0.656175	0.740829	0.269273	0.705875
tr|A0A1L1SSV6|A0A1L1SSV6_MOUSE	Maspardin (Fragment) OS=Mus musculus OX=10090 GN=Spg21 PE=1 SV=1	0.74846	0.62321	9.999e-05	0.00230555	0.769444	0.0558944	0.239275	0.771784	0.00249975	0.0267884	0.943222	0.572243	0.799867	0.668313	0.00339966	0.0446782	0.714784	0.0144986	0.154595
tr|A0A2Z2CEU0|A0A2Z2CEU0_MOUSE	Otoferlin OS=Mus musculus OX=10090 GN=Otof PE=2 SV=1	0.748836	0.837555	0.462754	0.809091	0.701233	0.19708	0.511272	0.85565	0.544246	0.833197	0.726997	0.341966	0.624039	0.747259	0.283872	0.64246	0.624324	0.110889	0.485433
tr|B2RUG3|B2RUG3_MOUSE	Solute carrier family 27 (Fatty acid transporter), member 3 OS=Mus musculus OX=10090 GN=Slc27a3 PE=2 SV=1	0.749194	0.767242	9.999e-05	0.00230555	0.630499	9.999e-05	0.00224872	0.86132	0.128687	0.41807	0.699442	0.00259974	0.018826	0.854394	0.00119988	0.0207687	0.682268	9.999e-05	0.00399148
sp|Q60696|PMEL_MOUSE	Melanocyte protein PMEL OS=Mus musculus OX=10090 GN=Pmel PE=1 SV=1	0.749469	0.429064	0.0276972	0.179962	1.12143	0.654035	0.874753	0.394966	0.0243976	0.143752	1.04761	0.881912	0.950358	0.416758	0.0179982	0.14036	1.08699	0.743326	0.949145
tr|Q80WW5|Q80WW5_MOUSE	Arvcf protein OS=Mus musculus OX=10090 GN=Arvcf PE=2 SV=1	0.749902	0.751211	0.161484	0.506332	0.690997	0.0846915	0.315408	0.644191	0.0323968	0.174027	0.592502	0.0467953	0.170206	0.955928	0.80262	0.942514	0.864583	0.449755	0.838898
tr|Q3TNN4|Q3TNN4_MOUSE	Solute carrier family 25 member 44 OS=Mus musculus OX=10090 GN=Slc25a44 PE=1 SV=1	0.749916	0.875319	0.568043	0.865893	0.548699	0.0654935	0.267631	0.920106	0.745825	0.928393	0.58532	0.154785	0.39287	0.965862	0.888111	0.967785	0.604188	0.0934907	0.448241
sp|P17751|TPIS_MOUSE	Triosephosphate isomerase OS=Mus musculus OX=10090 GN=Tpi1 PE=1 SV=4	0.751571	0.758474	9.999e-05	0.00230555	0.712303	9.999e-05	0.00224872	0.823949	9.999e-05	0.00250446	0.796176	9.999e-05	0.00138834	0.733774	9.999e-05	0.003397	0.684752	9.999e-05	0.00399148
sp|Q91WE3|RPP25_MOUSE	Ribonuclease P protein subunit p25 OS=Mus musculus OX=10090 GN=Rpp25 PE=2 SV=1	0.754113	1.02496	0.915408	0.979561	0.856944	0.540846	0.818101	0.631988	0.127187	0.415309	0.536218	0.112289	0.318467	0.803876	0.409459	0.757203	0.670693	0.163884	0.590702
tr|Q3ZB14|Q3ZB14_MOUSE	Early growth response protein 3 OS=Mus musculus OX=10090 GN=Egr3 PE=2 SV=1	0.754209	0.838941	0.488251	0.825785	0.615815	0.113489	0.376351	0.841195	0.50265	0.807593	0.626618	0.193581	0.448133	0.925068	0.752225	0.927681	0.677614	0.171883	0.600457
sp|P15089|CBPA3_MOUSE	Carboxypeptidase A3, mast cell OS=Mus musculus OX=10090 GN=Cpa3 PE=2 SV=1	0.755327	0.589562	0.00029997	0.00560207	0.791592	0.00839916	0.0640925	0.627962	0.00089991	0.0129162	0.841873	0.00269973	0.0193309	0.7016	9.999e-05	0.003397	0.979371	0.69673	0.935844
tr|A0A571BE53|A0A571BE53_MOUSE	Nucleus accumbens-associated protein 1 (Fragment) OS=Mus musculus OX=10090 GN=Nacc1 PE=4 SV=1	0.75795	0.680856	0.152585	0.490221	0.87672	0.59654	0.84782	0.665323	0.160584	0.471997	0.869413	0.662134	0.851901	0.636938	0.124288	0.438446	0.818451	0.442656	0.836005
sp|Q6IFX2|K1C42_MOUSE	Keratin, type I cytoskeletal 42 OS=Mus musculus OX=10090 GN=Krt42 PE=1 SV=1	0.758095	0.623129	0.00019998	0.00399148	0.460837	0.00579942	0.0486101	0.690521	0.00129987	0.0164728	0.540981	0.0212979	0.0955263	1.26136	0.0418958	0.23828	0.971737	0.889011	0.978479
sp|Q8BZ33|TENS4_MOUSE	Tensin-4 OS=Mus musculus OX=10090 GN=Tns4 PE=2 SV=2	0.759753	0.719019	0.0106989	0.0897951	0.661358	0.00029997	0.00491259	0.868295	0.109589	0.383952	0.718355	0.00269973	0.0193309	0.817242	0.225077	0.577106	0.77425	0.139386	0.547178
tr|A2AK37|A2AK37_MOUSE	Expressed sequence AA467197 (Fragment) OS=Mus musculus OX=10090 GN=AA467197 PE=1 SV=8	0.761275	0.557938	0.0645935	0.303575	1.19555	0.494551	0.790951	0.336335	0.0154985	0.104308	0.731377	0.349965	0.630179	0.556494	0.0641936	0.30758	1.18996	0.50125	0.863845
sp|Q64261|CDK6_MOUSE	Cyclin-dependent kinase 6 OS=Mus musculus OX=10090 GN=Cdk6 PE=1 SV=1	0.76138	0.777685	0.09979	0.391739	0.691315	0.049895	0.222076	0.715614	0.00049995	0.00820869	0.681752	0.0126987	0.0640654	0.832693	0.383562	0.735678	0.869221	0.49705	0.86144
tr|Q924A9|Q924A9_MOUSE	Inositol-1-monophosphatase (Fragment) OS=Mus musculus OX=10090 GN=Impa2 PE=3 SV=1	0.761441	0.620919	0.0990901	0.38971	0.968391	0.90181	0.97505	0.523223	0.059694	0.264217	0.828115	0.554645	0.787225	0.636847	0.124288	0.438446	0.991152	0.971503	0.994612
tr|Z4YKA3|Z4YKA3_MOUSE	Heterochromatin protein 1-binding protein 3 OS=Mus musculus OX=10090 GN=Hp1bp3 PE=1 SV=1	0.761661	0.873625	0.00079992	0.011854	0.657282	9.999e-05	0.00224872	0.617078	0.00019998	0.0041605	0.493194	9.999e-05	0.00138834	1.10362	0.0727927	0.332804	0.825173	0.0167983	0.171118
sp|Q8VE38|OXND1_MOUSE	Oxidoreductase NAD-binding domain-containing protein 1 OS=Mus musculus OX=10090 GN=Oxnad1 PE=1 SV=2	0.761762	0.662519	0.137786	0.466877	0.613328	0.10359	0.356672	0.905272	0.69553	0.90415	0.850475	0.611739	0.823257	0.799963	0.40086	0.751667	0.739017	0.266573	0.703265
sp|Q810A5|K895L_MOUSE	Uncharacterized protein KIAA0895-like OS=Mus musculus OX=10090 GN=Kiaa0895l PE=2 SV=1	0.761816	0.460873	0.0330967	0.203454	1.17584	0.519648	0.804214	0.244434	0.00639936	0.0556849	0.632872	0.20248	0.460063	0.580059	0.0774923	0.340635	1.47682	0.170983	0.59905
tr|Q91ZQ7|Q91ZQ7_MOUSE	Eosinophil-associated ribonuclease 13 OS=Mus musculus OX=10090 PE=3 SV=1	0.763762	0.734716	0.0981902	0.387602	0.829188	0.331367	0.658097	0.791549	0.227877	0.560652	0.907235	0.670533	0.855683	0.620522	0.0210979	0.155244	0.69936	0.0744926	0.398146
sp|Q60989|XIAP_MOUSE	E3 ubiquitin-protein ligase XIAP OS=Mus musculus OX=10090 GN=Xiap PE=1 SV=2	0.764056	0.638675	0.117688	0.427448	0.742488	0.269673	0.594752	0.771583	0.334967	0.672756	0.910291	0.766623	0.901466	0.704269	0.206779	0.559381	0.81703	0.438556	0.832979
tr|F6SD17|F6SD17_MOUSE	Calcium uniporter regulatory subunit MCUb, mitochondrial (Fragment) OS=Mus musculus OX=10090 GN=Mcub PE=1 SV=1	0.765166	0.720131	0.20368	0.561945	0.765919	0.311369	0.639663	0.73033	0.256274	0.594776	0.788275	0.465053	0.725482	0.769562	0.329567	0.683202	0.816779	0.437856	0.832979
tr|E9QA68|E9QA68_MOUSE	Zinc finger protein 362 (Fragment) OS=Mus musculus OX=10090 GN=Zfp362 PE=1 SV=1	0.765684	0.571991	0.0883912	0.366356	0.7594	0.333367	0.659161	0.58876	0.0948905	0.356719	0.793246	0.476452	0.733808	0.808953	0.421258	0.765891	1.07175	0.781522	0.95955
tr|A0A0A0MQI4|A0A0A0MQI4_MOUSE	Disabled homolog 1 (Fragment) OS=Mus musculus OX=10090 GN=Dab1 PE=1 SV=1	0.766473	0.726422	0.224378	0.589996	0.618549	0.113289	0.375883	0.686065	0.189281	0.515539	0.592841	0.161084	0.401578	1.06771	0.794021	0.941136	0.907252	0.69733	0.935844
tr|Q8BUB8|Q8BUB8_MOUSE	Uncharacterized protein (Fragment) OS=Mus musculus OX=10090 GN=Klf7 PE=2 SV=1	0.767125	0.909284	0.677032	0.909195	0.743352	0.262474	0.586475	0.670121	0.167083	0.481788	0.55595	0.129587	0.348787	0.949468	0.834217	0.9496	0.774578	0.338266	0.766953
sp|Q99NB8|UBQL4_MOUSE	Ubiquilin-4 OS=Mus musculus OX=10090 GN=Ubqln4 PE=1 SV=1	0.767225	0.723057	0.207179	0.566492	0.608434	0.0989901	0.347199	0.747287	0.287471	0.630955	0.63814	0.209979	0.469421	1.0254	0.920308	0.979994	0.861037	0.559344	0.887091
sp|Q8CD10|MICU2_MOUSE	Calcium uptake protein 2, mitochondrial OS=Mus musculus OX=10090 GN=Micu2 PE=1 SV=2	0.767532	0.644935	0.0029997	0.0340303	0.732429	0.0019998	0.0209733	0.561768	0.00159984	0.0192433	0.649301	0.00159984	0.0131508	0.943928	0.484852	0.807496	1.07283	0.224278	0.656189
sp|Q3UQA7|SELH_MOUSE	Selenoprotein H OS=Mus musculus OX=10090 GN=Selenoh PE=1 SV=2	0.768478	0.879517	0.578442	0.870936	0.637584	0.120588	0.391359	0.901475	0.683432	0.899986	0.663184	0.241376	0.511543	0.887258	0.638136	0.8845	0.641848	0.127287	0.522819
sp|P35279|RAB6A_MOUSE	RAB6, member RAS oncogene family, isoform CRA_a OS=Mus musculus OX=10090 GN=Rab6a PE=2 SV=1	0.76979	0.841071	0.478452	0.818905	0.69391	0.190081	0.502711	0.907653	0.70493	0.90917	0.759938	0.408959	0.684672	0.776704	0.344066	0.697116	0.639464	0.125287	0.517936
tr|H3BKC6|H3BKC6_MOUSE	NAC-alpha domain-containing protein 1 (Fragment) OS=Mus musculus OX=10090 GN=Nacad PE=1 SV=1	0.769799	0.591926	0.247475	0.620339	0.778098	0.49535	0.790951	1.00284	0.990401	0.998058	1.33778	0.381162	0.658302	0.392839	0.0149985	0.122815	0.515314	0.0459954	0.314532
tr|D0V735|D0V735_MOUSE	Keratin 24 variant 2 OS=Mus musculus OX=10090 GN=Krt24 PE=2 SV=1	0.769883	0.724197	0.00279972	0.0321615	0.641165	0.00229977	0.0235395	0.854153	0.0152985	0.103838	0.774202	0.0118988	0.0610423	0.862119	0.0244976	0.169519	0.763465	0.00969903	0.11913
tr|Q6PDZ4|Q6PDZ4_MOUSE	Lcmt1 protein OS=Mus musculus OX=10090 GN=Lcmt1 PE=2 SV=1	0.770041	0.917309	0.70453	0.917772	0.74241	0.259574	0.583151	0.890524	0.649735	0.884967	0.73141	0.349965	0.630179	0.74052	0.269273	0.625399	0.598074	0.0886911	0.436418
tr|G5E895|G5E895_MOUSE	Aldo-keto reductase family 1, member B10 (aldose reductase) OS=Mus musculus OX=10090 GN=Akr1b10 PE=1 SV=1	0.770061	0.679675	0.153685	0.492022	0.823847	0.450555	0.76081	0.70384	0.213579	0.545215	0.865778	0.652635	0.844614	0.700236	0.19968	0.552932	0.846992	0.520048	0.872741
tr|E9Q1Q0|E9Q1Q0_MOUSE	Solute carrier family 4 (anion exchanger), member 1, adaptor protein OS=Mus musculus OX=10090 GN=Slc4a1ap PE=1 SV=1	0.770304	0.634198	0.0410959	0.231668	0.835452	0.112189	0.373868	0.665598	0.145685	0.445638	0.877866	0.211979	0.472733	0.700374	0.361264	0.71363	0.908336	0.336366	0.765045
tr|D3YTP0|D3YTP0_MOUSE	Metalloreductase STEAP3 (Fragment) OS=Mus musculus OX=10090 GN=Steap3 PE=1 SV=8	0.770621	0.731082	0.217778	0.579804	0.84073	0.49645	0.791312	0.688728	0.192381	0.519651	0.803759	0.50075	0.752228	0.726135	0.241776	0.595552	0.833292	0.480352	0.856268
tr|B0V2M7|B0V2M7_MOUSE	Lysine-specific demethylase 4B (Fragment) OS=Mus musculus OX=10090 GN=Kdm4b PE=1 SV=1	0.771126	0.90838	0.676132	0.908901	0.775182	0.332167	0.658457	0.694905	0.20128	0.534098	0.601797	0.169783	0.414845	0.889236	0.643436	0.885788	0.757257	0.30227	0.733788
tr|Q5EBQ8|Q5EBQ8_MOUSE	Hectd1 protein (Fragment) OS=Mus musculus OX=10090 GN=Hectd1 PE=2 SV=1	0.77116	0.935709	0.780722	0.940325	0.994886	0.985701	0.99694	0.73155	0.258474	0.59663	0.789341	0.467853	0.727163	0.570337	0.0705929	0.32625	0.605137	0.0941906	0.449287
tr|Q3TDR9|Q3TDR9_MOUSE	Septin-type G domain-containing protein OS=Mus musculus OX=10090 GN=Sept9 PE=2 SV=1	0.771287	0.908178	0.589141	0.87436	0.791997	0.425957	0.740992	0.646358	0.0331967	0.176837	0.573706	0.0557944	0.193884	0.911723	0.619138	0.875262	0.795759	0.351565	0.780997
tr|E0CY91|E0CY91_MOUSE	Ubiquitin-like protein 5 OS=Mus musculus OX=10090 GN=Ubl5 PE=4 SV=1	0.772151	0.794515	0.220678	0.583873	0.692489	0.0730927	0.287111	0.791548	0.227877	0.560652	0.703612	0.142786	0.372386	0.880819	0.50305	0.819011	0.769923	0.184382	0.612468
tr|A2NV53|A2NV53_MOUSE	IL-6 receptor (Mutated) OS=Mus musculus OX=10090 PE=2 SV=1	0.772316	0.769705	0.287171	0.66359	0.958254	0.871413	0.96722	0.690282	0.194381	0.521571	0.872109	0.669533	0.855433	0.599167	0.0919908	0.379306	0.744379	0.275472	0.707969
tr|H3BJ70|H3BJ70_MOUSE	Protein argonaute-1 (Fragment) OS=Mus musculus OX=10090 GN=Ago1 PE=1 SV=1	0.773106	0.797507	0.107989	0.408123	0.799146	0.205079	0.521227	0.683036	0.0548945	0.249014	0.700216	0.0444956	0.164654	0.826031	0.292971	0.650854	0.832698	0.208279	0.641715
sp|Q8R016|BLMH_MOUSE	Bleomycin hydrolase OS=Mus musculus OX=10090 GN=Blmh PE=1 SV=1	0.773678	0.941134	0.751325	0.933553	0.661508	0.208679	0.526188	0.954852	0.478652	0.790496	0.722081	0.0775922	0.246999	0.772479	0.00679932	0.0724996	0.590013	0.0563944	0.351063
sp|P12382|PFKAL_MOUSE	ATP-dependent 6-phosphofructokinase, liver type OS=Mus musculus OX=10090 GN=Pfkl PE=1 SV=4	0.774322	0.783278	9.999e-05	0.00230555	0.723894	9.999e-05	0.00224872	0.784343	9.999e-05	0.00250446	0.730284	9.999e-05	0.00138834	0.850351	0.0049995	0.0602487	0.773785	0.00029997	0.00997869
sp|Q8BG22|CLCA2_MOUSE	Calcium-activated chloride channel regulator 2 OS=Mus musculus OX=10090 GN=Clca2 PE=2 SV=1	0.774346	0.763317	0.144586	0.476432	0.691961	0.0681932	0.273587	0.724441	0.10209	0.370061	0.666175	0.0964904	0.286111	0.945351	0.762624	0.931777	0.854831	0.413359	0.820622
tr|A0A1L1STC6|A0A1L1STC6_MOUSE	Nesprin-1 OS=Mus musculus OX=10090 GN=Syne1 PE=1 SV=1	0.774681	0.846431	0.146185	0.476857	0.827128	0.169383	0.470574	0.59182	0.00339966	0.0341409	0.661093	0.0109989	0.058154	0.820426	0.319468	0.674515	0.901189	0.725027	0.94428
sp|Q8C561|LMBD2_MOUSE	G-protein coupled receptor-associated protein LMBRD2 OS=Mus musculus OX=10090 GN=Lmbrd2 PE=1 SV=1	0.774879	0.628871	0.0605939	0.29386	0.984706	0.913409	0.977046	0.612504	0.0009999	0.014036	0.970642	0.824118	0.926697	0.567778	0.00039996	0.00893197	0.884771	0.431157	0.828459
sp|Q8BI21|RNF38_MOUSE	E3 ubiquitin-protein ligase RNF38 OS=Mus musculus OX=10090 GN=Rnf38 PE=2 SV=1	0.775041	0.869893	0.551245	0.860411	0.669716	0.153385	0.444697	0.688801	0.192481	0.519651	0.538153	0.113889	0.322004	1.06527	0.80122	0.942514	0.818414	0.442556	0.836005
tr|Q3U5D1|Q3U5D1_MOUSE	POU domain protein OS=Mus musculus OX=10090 GN=Pou2f3 PE=2 SV=1	0.776059	0.832114	0.0949905	0.381737	0.722702	0.00159984	0.0175872	0.753684	0.00169983	0.0199574	0.664892	0.00609939	0.0362052	0.982522	0.915208	0.978316	0.70044	0.00249975	0.0453577
sp|P83877|TXN4A_MOUSE	Thioredoxin-like protein 4A OS=Mus musculus OX=10090 GN=Txnl4a PE=1 SV=1	0.776322	0.860994	0.608539	0.880419	0.426822	0.00869913	0.0656753	1.29716	0.263674	0.60256	0.652322	0.158784	0.398802	0.950569	0.670033	0.898489	0.47006	9.999e-05	0.00399148
tr|A0A1D5RME6|A0A1D5RME6_MOUSE	Pleckstrin homology domain-containing family A member 6 (Fragment) OS=Mus musculus OX=10090 GN=Plekha6 PE=1 SV=1	0.776958	0.679331	0.154785	0.494304	0.860251	0.552545	0.826057	0.614369	0.114389	0.394411	0.789516	0.467953	0.727163	0.75907	0.306369	0.662642	0.959213	0.865713	0.972925
sp|Q920R0|ALS2_MOUSE	Alsin OS=Mus musculus OX=10090 GN=Als2 PE=1 SV=3	0.777143	0.8982	0.582542	0.872528	0.655883	0.0407959	0.194161	1.16368	0.423458	0.74734	0.862498	0.530347	0.773539	0.6262	0.0973903	0.391863	0.456392	0.00169983	0.0355961
tr|Q6GT24|Q6GT24_MOUSE	Peroxiredoxin-6 OS=Mus musculus OX=10090 GN=Prdx6 PE=1 SV=1	0.77724	0.692176	9.999e-05	0.00230555	0.712499	9.999e-05	0.00224872	0.698911	9.999e-05	0.00250446	0.666237	9.999e-05	0.00138834	0.941525	0.20078	0.553485	0.95209	0.224078	0.656189
tr|Q99LX3|Q99LX3_MOUSE	Cyp27a1 protein OS=Mus musculus OX=10090 GN=Cyp27a1 PE=2 SV=1	0.778065	0.970872	0.909009	0.977744	0.984702	0.956804	0.988373	0.731216	0.257474	0.595829	0.75262	0.392961	0.671063	0.610789	0.10059	0.39683	0.618192	0.10489	0.473783
tr|Q3UAZ7|Q3UAZ7_MOUSE	Uncharacterized protein (Fragment) OS=Mus musculus OX=10090 GN=Hmgb2 PE=2 SV=1	0.778496	0.926569	0.0365963	0.214835	0.67659	9.999e-05	0.00224872	0.744907	9.999e-05	0.00250446	0.555043	9.999e-05	0.00138834	1.03651	0.419758	0.765272	0.731358	9.999e-05	0.00399148
sp|Q99LC2|CSTF1_MOUSE	Cleavage stimulation factor subunit 1 OS=Mus musculus OX=10090 GN=Cstf1 PE=1 SV=1	0.779082	0.787247	0.193181	0.548619	0.742918	0.133987	0.414928	0.902749	0.585541	0.853069	0.865619	0.538046	0.778722	0.7082	0.0988901	0.395994	0.667757	0.0451955	0.310725
tr|Q8CGA1|Q8CGA1_MOUSE	Interleukin-1 OS=Mus musculus OX=10090 GN=Il1rn PE=2 SV=1	0.779271	0.741122	9.999e-05	0.00230555	0.635912	9.999e-05	0.00224872	0.835595	0.00079992	0.011854	0.709557	9.999e-05	0.00138834	0.944896	0.323968	0.678198	0.808545	0.00329967	0.0557539
sp|O70496|CLCN7_MOUSE	Chloride channel protein OS=Mus musculus OX=10090 GN=Clcn7 PE=1 SV=1	0.779783	0.673564	0.0864914	0.363195	1.05579	0.69663	0.895607	0.550786	0.020398	0.12698	0.871235	0.310069	0.591386	0.597677	0.0760924	0.338362	0.929651	0.571643	0.889179
tr|Q3TLF0|Q3TLF0_MOUSE	Uncharacterized protein OS=Mus musculus OX=10090 GN=Yy1 PE=2 SV=1	0.782103	0.796372	0.130787	0.454481	0.700593	0.010399	0.0748795	0.933708	0.755824	0.930222	0.831348	0.267473	0.543572	0.762767	0.187781	0.536866	0.667829	0.0222978	0.207603
sp|Q9QXT0|CNPY2_MOUSE	Protein canopy homolog 2 OS=Mus musculus OX=10090 GN=Cnpy2 PE=1 SV=1	0.782148	1.02613	0.912909	0.978585	0.735794	0.258074	0.582239	0.662156	0.156984	0.465487	0.481837	0.080292	0.253122	1.04163	0.867213	0.96178	0.745339	0.277372	0.71079
tr|A0A0U1RPF2|A0A0U1RPF2_MOUSE	Hsp70-binding protein 1 (Fragment) OS=Mus musculus OX=10090 GN=Hspbp1 PE=1 SV=1	0.782327	0.720707	0.226377	0.592085	0.481885	0.0450955	0.206469	0.95938	0.869613	0.963547	0.650973	0.224778	0.490152	1.12823	0.635136	0.88262	0.752786	0.292771	0.725588
tr|O88592|O88592_MOUSE	Superoxide dismutase [Cu-Zn] OS=Mus musculus OX=10090 GN=Sod3 PE=2 SV=1	0.782877	0.660817	0.0384962	0.222109	0.726895	0.117988	0.385863	0.953061	0.79942	0.944796	1.07583	0.748625	0.893162	0.606942	0.0172983	0.136064	0.673712	0.0509949	0.332325
tr|Q6ZWQ5|Q6ZWQ5_MOUSE	Sorting nexin 12, isoform CRA_c OS=Mus musculus OX=10090 GN=Snx12 PE=1 SV=1	0.782928	0.824179	0.020398	0.144758	0.655249	0.00019998	0.00390603	0.731448	0.0476952	0.226997	0.694005	0.00319968	0.0221652	0.996449	0.981602	0.996228	0.796235	0.10129	0.464755
tr|Q2M2R0|Q2M2R0_MOUSE	Metallothionein (Fragment) OS=Mus musculus OX=10090 GN=Mt4 PE=2 SV=1	0.784145	0.914249	0.69573	0.914892	0.616785	0.105089	0.359083	0.756109	0.305269	0.64819	0.517656	0.0988901	0.291334	1.13558	0.616438	0.873573	0.764495	0.317868	0.744724
tr|Q6PDX1|Q6PDX1_MOUSE	Rin3 protein OS=Mus musculus OX=10090 GN=Rin3 PE=2 SV=1	0.784193	0.81444	0.389461	0.759391	0.828996	0.462554	0.769089	0.894512	0.661334	0.888508	0.923989	0.80182	0.915976	0.616758	0.10489	0.404791	0.626465	0.112889	0.489824
tr|A0A0G2JGR9|A0A0G2JGR9_MOUSE	Serine/threonine-protein kinase DCLK1 (Fragment) OS=Mus musculus OX=10090 GN=Dclk1 PE=1 SV=1	0.784306	0.8221	0.30357	0.676282	0.976581	0.90291	0.97505	0.712312	0.169183	0.485869	0.864207	0.535246	0.777382	0.606759	0.0172983	0.136064	0.723881	0.105189	0.474467
tr|A0A2R8VHP3|A0A2R8VHP3_MOUSE	Predicted pseudogene 5478 OS=Mus musculus OX=10090 GN=Gm5478 PE=1 SV=1	0.784691	0.857501	0.39676	0.765322	0.503494	0.00019998	0.00390603	0.999496	0.9986	0.999657	0.682255	0.0140986	0.0692675	1.03937	0.742026	0.924613	0.626033	0.0347965	0.269388
tr|A0A0H2UKC0|A0A0H2UKC0_MOUSE	Signal-transducing adaptor protein 1 OS=Mus musculus OX=10090 GN=Stap1 PE=1 SV=1	0.784739	0.714083	0.19658	0.55266	1.095	0.716928	0.907995	0.536987	0.0665933	0.284693	0.835636	0.573043	0.800459	0.603396	0.0950905	0.387496	0.923332	0.753025	0.951448
tr|D3Z1Z2|D3Z1Z2_MOUSE	Long-chain-fatty-acid--CoA ligase ACSBG1 (Fragment) OS=Mus musculus OX=10090 GN=Acsbg1 PE=1 SV=1	0.785098	0.633681	0.130387	0.453685	0.745891	0.29557	0.624688	0.599661	0.10299	0.371636	0.716306	0.324068	0.607565	0.926625	0.756324	0.929404	1.08842	0.738626	0.94731
tr|Q6PCN6|Q6PCN6_MOUSE	Microrchidia 2A OS=Mus musculus OX=10090 GN=Morc2a PE=2 SV=1	0.78514	0.787782	0.29757	0.672058	0.86927	0.308569	0.637603	0.584673	0.185781	0.51014	0.671791	0.030497	0.124782	0.843858	0.610639	0.87227	0.953466	0.708229	0.939779
sp|O70481|UBR1_MOUSE	E3 ubiquitin-protein ligase UBR1 OS=Mus musculus OX=10090 GN=Ubr1 PE=1 SV=2	0.785644	1.12127	0.326167	0.697433	0.928488	0.591041	0.844514	0.702564	0.435056	0.75763	0.588852	0.192981	0.447231	0.752498	0.584942	0.866098	0.620193	0.244176	0.679838
tr|Q3TDN4|Q3TDN4_MOUSE	Non-specific protein-tyrosine kinase (Fragment) OS=Mus musculus OX=10090 GN=Tyk2 PE=2 SV=1	0.788053	0.708969	0.00809919	0.072349	0.984081	0.910209	0.975578	0.64695	0.00259974	0.0275823	0.911668	0.49625	0.748746	0.61896	0.00289971	0.0393215	0.857689	0.264674	0.70131
tr|Q8BWX1|Q8BWX1_MOUSE	Atx10homo_assoc domain-containing protein OS=Mus musculus OX=10090 GN=Atxn10 PE=2 SV=1	0.788664	0.596741	0.0826917	0.353279	0.992644	0.979102	0.994912	0.54516	0.0705929	0.294306	0.920279	0.791621	0.910186	0.630521	0.118288	0.429509	1.04664	0.852915	0.972085
tr|A0A0R4J0D4|A0A0R4J0D4_MOUSE	Na(+)/H(+) exchange regulatory cofactor NHE-RF4 OS=Mus musculus OX=10090 GN=Pdzd3 PE=1 SV=1	0.789163	0.75579	0.263674	0.634068	0.58344	0.0834917	0.312947	0.993824	0.979902	0.995273	0.77856	0.443256	0.708407	0.916977	0.728227	0.920242	0.706388	0.211079	0.645664
sp|Q8BGK6|YLAT2_MOUSE	Y+L amino acid transporter 2 OS=Mus musculus OX=10090 GN=Slc7a6 PE=1 SV=1	0.789301	0.743944	0.242376	0.614307	0.976253	0.929307	0.9822	0.619686	0.117988	0.399995	0.825243	0.548845	0.784749	0.680089	0.173983	0.515172	0.890589	0.648235	0.917818
sp|Q8BZ03|KPCD2_MOUSE	Serine/threonine-protein kinase D2 OS=Mus musculus OX=10090 GN=Prkd2 PE=1 SV=1	0.789416	0.779213	0.176982	0.52709	0.747862	0.142186	0.427964	0.759634	0.158784	0.468431	0.739818	0.205379	0.462865	0.873466	0.474353	0.800996	0.836505	0.522448	0.873299
tr|A0A1L1STF0|A0A1L1STF0_MOUSE	Ubiquitin carboxyl-terminal hydrolase MINDY-2 OS=Mus musculus OX=10090 GN=Mindy2 PE=1 SV=1	0.789675	0.625798	0.10429	0.399579	0.586835	0.0841916	0.314279	1.14825	0.589041	0.854266	1.09272	0.777022	0.904095	0.663533	0.154485	0.484148	0.620917	0.107289	0.477864
sp|Q76LS9|MINY1_MOUSE	Fam63a protein OS=Mus musculus OX=10090 GN=Mindy1 PE=2 SV=1	0.789823	0.846651	0.482352	0.821006	0.645753	0.128187	0.404512	0.939705	0.808519	0.94527	0.727346	0.342566	0.624598	0.896864	0.665933	0.896513	0.682618	0.178582	0.60606
tr|Q8BTQ6|Q8BTQ6_MOUSE	Uncharacterized protein (Fragment) OS=Mus musculus OX=10090 GN=Mrpl18 PE=2 SV=1	0.790142	0.976296	0.917408	0.979561	0.786507	0.355364	0.681391	0.945189	0.825117	0.949383	0.772729	0.431657	0.699251	0.698552	0.19838	0.550654	0.561577	0.0669933	0.377325
tr|Q05DR9|Q05DR9_MOUSE	Maz protein OS=Mus musculus OX=10090 GN=Maz PE=2 SV=1	0.790422	0.794235	0.429057	0.789249	0.543736	0.0788921	0.303911	0.98352	0.944306	0.984408	0.683298	0.272173	0.5489	1.03242	0.89691	0.969841	0.705322	0.209779	0.643233
sp|P02798|MT2_MOUSE	Metallothionein-2 OS=Mus musculus OX=10090 GN=Mt2 PE=1 SV=2	0.790573	0.722535	0.0457954	0.246208	0.313748	0.00019998	0.00390603	1.67769	0.0113989	0.08446	0.732825	0.0390961	0.149884	0.907044	0.39736	0.74859	0.3896	0.00019998	0.00701798
sp|Q9JJ78|TOPK_MOUSE	Lymphokine-activated killer T-cell-originated protein kinase OS=Mus musculus OX=10090 GN=Pbk PE=1 SV=1	0.790617	0.680263	0.186481	0.539229	1.26702	0.412859	0.732225	0.524955	0.060294	0.265585	0.992241	0.979902	0.991074	0.447492	0.0242976	0.168317	0.83173	0.477552	0.855751
tr|A0A0U1RPQ6|A0A0U1RPQ6_MOUSE	Glutamate receptor ionotropic, kainate 5 OS=Mus musculus OX=10090 GN=Grik5 PE=1 SV=1	0.790642	0.792058	0.339266	0.711389	0.688807	0.177782	0.485669	0.822941	0.453855	0.777121	0.726268	0.341266	0.623652	0.917528	0.730227	0.921508	0.79625	0.387561	0.805237
tr|D3YUZ8|D3YUZ8_MOUSE	Disks large homolog 2 OS=Mus musculus OX=10090 GN=Dlg2 PE=1 SV=1	0.790798	0.833023	0.450755	0.800779	0.641801	0.127487	0.4029	0.803318	0.40446	0.731808	0.628085	0.19578	0.451263	1.03942	0.873413	0.962306	0.799141	0.393561	0.808312
sp|Q8BZA9|TIGAR_MOUSE	9630033F20Rik protein OS=Mus musculus OX=10090 GN=Tigar PE=1 SV=1	0.790991	0.821383	0.159584	0.502843	0.753011	0.0887911	0.324062	0.792034	0.0546945	0.248991	0.732965	0.0653935	0.218331	0.862071	0.208479	0.559746	0.784484	0.20238	0.635809
sp|Q9D1I2|CAR19_MOUSE	RIKEN cDNA 1110007C09, isoform CRA_a OS=Mus musculus OX=10090 GN=Card19 PE=1 SV=1	0.791335	0.741822	0.0180982	0.131655	0.945854	0.647435	0.872054	0.724121	0.0138986	0.0969109	0.932202	0.494551	0.747417	0.622859	0.00139986	0.0232231	0.781152	0.0624938	0.364852
sp|P43275|H11_MOUSE	Histone H1.1 OS=Mus musculus OX=10090 GN=H1-1 PE=1 SV=2	0.791501	0.929966	0.678832	0.909906	0.633321	0.0280972	0.146257	0.915486	0.637636	0.878761	0.63276	0.0633937	0.21423	0.974886	0.882712	0.965334	0.662588	0.0411959	0.297645
sp|Q91XU0|WRIP1_MOUSE	ATPase WRNIP1 OS=Mus musculus OX=10090 GN=Wrnip1 PE=1 SV=2	0.791764	0.614858	0.0932907	0.377597	0.617467	0.10439	0.357883	0.863494	0.567243	0.845109	0.880005	0.690431	0.866398	0.886431	0.635336	0.88262	0.888327	0.640436	0.914579
tr|Q8VHX3|Q8VHX3_MOUSE	C-KIT (Fragment) OS=Mus musculus OX=10090 PE=4 SV=1	0.792166	0.837407	0.473953	0.816608	0.986919	0.962304	0.99037	0.70674	0.218078	0.550357	0.845263	0.59714	0.814421	0.632637	0.120688	0.433899	0.744028	0.274973	0.707969
tr|A0A075B5N3|A0A075B5N3_MOUSE	Immunoglobulin kappa variable 8-28 OS=Mus musculus OX=10090 GN=Igkv8-28 PE=1 SV=7	0.792439	0.552466	0.0918908	0.37502	0.856586	0.590641	0.844509	0.718328	0.234877	0.569535	1.13026	0.70143	0.870495	0.587697	0.0829917	0.354798	0.909303	0.70333	0.937377
tr|Q3UZ32|Q3UZ32_MOUSE	Uncharacterized protein OS=Mus musculus OX=10090 PE=2 SV=1	0.793407	0.787073	0.321668	0.69313	0.827093	0.455054	0.762843	0.679667	0.180982	0.503893	0.724809	0.337966	0.620106	0.850221	0.530947	0.833474	0.891581	0.651635	0.919371
sp|Q80SZ7|GBG5_MOUSE	Guanine nucleotide-binding protein subunit gamma OS=Mus musculus OX=10090 GN=Gng5 PE=1 SV=1	0.794582	0.870256	0.553445	0.861264	0.986861	0.926507	0.981523	0.691215	0.0366963	0.191695	0.781264	0.167183	0.411642	0.681002	0.0416958	0.237778	0.756896	0.10069	0.464002
tr|D3Z3V5|D3Z3V5_MOUSE	Zinc finger protein 689 OS=Mus musculus OX=10090 GN=Zfp689 PE=4 SV=1	0.794699	1.10504	0.673833	0.907281	0.913908	0.723128	0.910736	0.711747	0.224378	0.556112	0.597362	0.165983	0.409635	0.788984	0.373763	0.726041	0.651152	0.139886	0.547179
tr|A0A1D5RMF3|A0A1D5RMF3_MOUSE	Kinesin-like protein KIFC3 (Fragment) OS=Mus musculus OX=10090 GN=Kifc3 PE=1 SV=1	0.794894	0.742851	0.243676	0.615891	0.989818	0.970303	0.991731	0.55664	0.0764924	0.309998	0.752689	0.393161	0.671063	0.741464	0.270773	0.627741	0.9859	0.954005	0.992867
sp|Q9D6K5|SYJ2B_MOUSE	Synaptojanin-2-binding protein OS=Mus musculus OX=10090 GN=Synj2bp PE=1 SV=1	0.795218	0.772049	0.288571	0.664853	0.811086	0.416858	0.73364	0.865573	0.574043	0.849493	0.922811	0.79762	0.913302	0.68337	0.177482	0.518563	0.71642	0.226877	0.658666
sp|Q99P58|RB27B_MOUSE	RAB27b, member RAS oncogene family, isoform CRA_a OS=Mus musculus OX=10090 GN=Rab27b PE=1 SV=1	0.795369	0.796124	0.213379	0.575285	0.61059	0.020298	0.119267	1.0403	0.834917	0.953047	0.809585	0.369363	0.646826	0.85858	0.420558	0.765272	0.65703	0.0389961	0.287276
sp|Q6P5G6|UBXN7_MOUSE	UBX domain-containing protein 7 OS=Mus musculus OX=10090 GN=Ubxn7 PE=1 SV=2	0.795507	0.793277	0.176982	0.52709	0.801256	0.0510949	0.225687	0.641611	0.0162984	0.107873	0.616054	0.00349965	0.0237537	0.945566	0.815218	0.946187	0.975277	0.80282	0.964276
sp|E9Q7G0|NUMA1_MOUSE	Nuclear mitotic apparatus protein 1 OS=Mus musculus OX=10090 GN=Numa1 PE=1 SV=1	0.79551	0.872128	0.00129987	0.0175896	0.771628	9.999e-05	0.00224872	0.817132	0.00189981	0.0215909	0.729733	0.00029997	0.00339099	0.833494	0.00679932	0.0724996	0.748944	0.00139986	0.0312619
sp|Q921W0|CHM1A_MOUSE	Charged multivesicular body protein 1a OS=Mus musculus OX=10090 GN=Chmp1a PE=1 SV=1	0.796034	0.786712	0.0242976	0.163701	0.991653	0.90451	0.975526	0.785827	0.112389	0.389911	0.895007	0.321068	0.6044	0.583969	9.999e-05	0.003397	0.733036	0.00019998	0.00701798
sp|O54724|CAVN1_MOUSE	Caveolae-associated protein 1 OS=Mus musculus OX=10090 GN=Cavin1 PE=1 SV=1	0.79624	0.655863	9.999e-05	0.00230555	0.785745	0.00029997	0.00491259	0.760233	0.00069993	0.0108243	0.868756	0.0122988	0.0626913	0.776347	0.00129987	0.0221394	0.930496	0.39736	0.809034
tr|H3BJW0|H3BJW0_MOUSE	CCN family member 2 OS=Mus musculus OX=10090 GN=Ccn2 PE=1 SV=1	0.797319	0.701234	0.190281	0.54304	0.712638	0.222378	0.540871	0.865451	0.573743	0.849393	0.892557	0.720328	0.87907	0.80036	0.40196	0.752217	0.811673	0.423358	0.824266
sp|Q8C7H1|MMAA_MOUSE	Methylmalonic aciduria type A homolog, mitochondrial OS=Mus musculus OX=10090 GN=Mmaa PE=1 SV=1	0.797625	0.750407	0.253675	0.627025	0.738173	0.258674	0.582359	0.630407	0.126187	0.4131	0.629318	0.19798	0.454039	1.02816	0.910609	0.976605	1.00928	0.971003	0.994612
sp|Q9Z2L7|CRLF3_MOUSE	Cytokine receptor-like factor 3 OS=Mus musculus OX=10090 GN=Crlf3 PE=1 SV=1	0.797652	0.572228	0.0709929	0.322957	0.996563	0.990901	0.998089	0.72397	0.243376	0.577859	1.27951	0.450655	0.714581	0.443274	0.0235976	0.165989	0.770367	0.331067	0.760073
sp|Q8BZF2|NIPA4_MOUSE	Magnesium transporter NIPA4 OS=Mus musculus OX=10090 GN=Nipal4 PE=1 SV=1	0.797732	0.595139	0.0840916	0.356399	0.851202	0.526447	0.809441	0.789426	0.373263	0.705444	1.14581	0.671433	0.856318	0.578765	0.0763924	0.338362	0.82605	0.461954	0.846509
tr|I7HPW1|I7HPW1_MOUSE	Bromodomain containing 2 (Fragment) OS=Mus musculus OX=10090 GN=Brd2 PE=1 SV=1	0.797958	0.810627	0.249475	0.623639	0.714347	0.0937906	0.336351	0.809028	0.268473	0.607202	0.723412	0.176382	0.423123	0.920747	0.660134	0.892469	0.809589	0.277072	0.710707
sp|Q91WC9|DGLB_MOUSE	Sn1-specific diacylglycerol lipase beta OS=Mus musculus OX=10090 GN=Daglb PE=1 SV=2	0.798198	0.66062	0.0372963	0.217743	0.8384	0.363564	0.688811	0.661727	0.0426957	0.21123	0.850601	0.489051	0.743884	0.785264	0.210079	0.561412	0.992577	0.967303	0.994612
sp|Q9JKX4|AATF_MOUSE	Protein AATF OS=Mus musculus OX=10090 GN=Aatf PE=1 SV=1	0.798547	0.967096	0.883812	0.971695	0.672603	0.159384	0.454864	1.14256	0.60264	0.858963	0.806407	0.505149	0.755064	0.709916	0.214679	0.56589	0.492704	0.0380962	0.283921
tr|Q6NS54|Q6NS54_MOUSE	Na(+)/H(+) exchange regulatory cofactor NHE-RF OS=Mus musculus OX=10090 GN=Slc9a3r2 PE=1 SV=1	0.798551	0.69807	0.0644936	0.303552	0.840871	0.370963	0.693991	0.798781	0.243076	0.577576	0.974518	0.909009	0.963146	0.672402	0.0449955	0.249467	0.806663	0.270873	0.707024
sp|P97431|IRF6_MOUSE	Interferon regulatory factor 6 OS=Mus musculus OX=10090 GN=Irf6 PE=1 SV=2	0.799431	0.882939	0.0380962	0.220977	0.770546	0.00169983	0.0185587	0.792141	0.0079992	0.0650011	0.692263	0.00069993	0.00670233	0.892084	0.276072	0.634957	0.766611	0.00159984	0.0344046
tr|H3BJ37|H3BJ37_MOUSE	Catechol O-methyltransferase domain-containing protein 1 OS=Mus musculus OX=10090 GN=Comtd1 PE=1 SV=1	0.800045	0.666227	0.139886	0.467865	0.911237	0.709929	0.90343	0.583612	0.0918908	0.350183	0.810068	0.512149	0.760543	0.77345	0.336766	0.691121	1.05568	0.827117	0.966178
tr|A0A494BAE4|A0A494BAE4_MOUSE	E3 ubiquitin-protein ligase NEDD4-like (Fragment) OS=Mus musculus OX=10090 GN=Nedd4l PE=1 SV=1	0.801084	0.664006	0.138086	0.466877	1.43241	0.192581	0.504932	0.370027	0.0210979	0.130195	0.81006	0.512149	0.760543	0.485296	0.0353965	0.215929	1.0447	0.858914	0.972925
tr|A0A571BDN3|A0A571BDN3_MOUSE	Neuron navigator 3 OS=Mus musculus OX=10090 GN=Nav3 PE=4 SV=1	0.80131	1.00134	0.994301	0.998182	0.776612	0.331867	0.658271	0.755337	0.30367	0.646072	0.594501	0.162584	0.403741	0.947081	0.827317	0.949408	0.732995	0.255274	0.691001
tr|A0A0A0MQA2|A0A0A0MQA2_MOUSE	Mitogen-activated protein kinase-binding protein 1 OS=Mus musculus OX=10090 GN=Mapkbp1 PE=1 SV=1	0.801577	0.766818	0.281672	0.657063	0.947133	0.831517	0.951962	0.483374	0.0434957	0.214024	0.605884	0.173083	0.419218	0.898633	0.671433	0.898801	1.10762	0.685631	0.932001
tr|Q3TLN7|Q3TLN7_MOUSE	Alpha-carbonic anhydrase domain-containing protein (Fragment) OS=Mus musculus OX=10090 GN=Car9 PE=2 SV=1	0.801724	0.662763	0.137886	0.466877	1.03005	0.911509	0.975831	0.606354	0.107789	0.380569	0.95634	0.886211	0.951676	0.609523	0.09999	0.39683	0.94532	0.820418	0.964651
sp|Q9D7P9|SPB12_MOUSE	Serpin B12 OS=Mus musculus OX=10090 GN=Serpinb12 PE=2 SV=1	0.8019	0.76405	9.999e-05	0.00230555	0.750967	0.00029997	0.00491259	0.925615	0.0288971	0.160912	0.878333	0.00029997	0.00339099	0.79534	0.00049995	0.0106439	0.697093	9.999e-05	0.00399148
tr|Q3TZ29|Q3TZ29_MOUSE	Anion exchange protein (Fragment) OS=Mus musculus OX=10090 GN=Slc4a1 PE=2 SV=1	0.802321	0.87688	0.661934	0.901173	0.575067	0.00239976	0.0243677	0.814775	0.237476	0.573228	0.808655	0.580942	0.804352	0.879862	0.270973	0.627749	0.85869	0.414659	0.821415
tr|Q7TSW3|Q7TSW3_MOUSE	Neuraminidase 1 protein (Fragment) OS=Mus musculus OX=10090 GN=Neu-1 PE=4 SV=1	0.802456	0.735982	0.223278	0.588072	1.0902	0.729627	0.914109	0.683633	0.184982	0.509038	1.02766	0.932407	0.971656	0.515405	0.0450955	0.249588	0.761861	0.311669	0.740248
sp|Q9D6U8|F162A_MOUSE	Protein FAM162A OS=Mus musculus OX=10090 GN=Fam162a PE=1 SV=1	0.802956	0.837765	0.284972	0.661138	1.10558	0.290171	0.618599	0.670618	0.00239976	0.0262453	0.697308	0.0105989	0.0564129	0.781488	0.0442956	0.246657	0.724977	0.116088	0.494634
sp|Q8BWG8|ARRB1_MOUSE	Beta-arrestin-1 OS=Mus musculus OX=10090 GN=Arrb1 PE=1 SV=1	0.803233	0.656826	0.158184	0.50016	0.573307	0.0878912	0.321881	0.833464	0.481252	0.792574	0.738263	0.362864	0.64271	1.07831	0.759524	0.929983	0.939227	0.80262	0.964276
sp|Q8R4S0|PP14C_MOUSE	Protein phosphatase 1 regulatory subunit 14C OS=Mus musculus OX=10090 GN=Ppp1r14c PE=1 SV=1	0.803438	0.8824	0.508849	0.834572	0.557853	0.010199	0.0735224	0.937111	0.729127	0.920707	0.601865	0.0409959	0.154844	1.12862	0.523148	0.830878	0.712782	0.090091	0.440253
sp|P21844|CMA1_MOUSE	Chymase OS=Mus musculus OX=10090 GN=Cma1 PE=1 SV=2	0.803537	0.528711	0.00029997	0.00560207	0.795753	0.10269	0.354529	0.557799	0.00529947	0.0483539	0.843081	0.392161	0.669893	0.842991	0.405759	0.756005	1.25289	0.107789	0.479088
tr|A0A087WQH8|A0A087WQH8_MOUSE	Probable UDP-sugar transporter protein SLC35A4 OS=Mus musculus OX=10090 GN=Slc35a4 PE=1 SV=1	0.803874	0.341277	0.0129987	0.103649	1.11663	0.662434	0.878887	0.483626	0.0435956	0.214024	1.60583	0.189681	0.441989	0.299149	0.00439956	0.0544573	0.97674	0.922508	0.987771
tr|B3KQC6|B3KQC6_HUMAN	cDNA FLJ90224 fis, clone NT2RM1000789, highly similar to Mus musculus transcription factor 7-like 2, T-cell specific, HMG-box (Tcf7l2), mRNA OS=Homo sapiens OX=9606 PE=2 SV=1	0.803919	0.85646	0.511449	0.836586	0.647644	0.130687	0.409278	0.885927	0.635836	0.877693	0.679853	0.266573	0.542576	0.999445	0.9985	0.999726	0.754185	0.29557	0.727199
sp|Q91WD1|RPC4_MOUSE	DNA-directed RNA polymerase III subunit RPC4 OS=Mus musculus OX=10090 GN=Polr3d PE=2 SV=2	0.804004	0.797355	0.372963	0.742785	0.646861	0.138186	0.420491	0.867953	0.580042	0.850879	0.714567	0.321268	0.6044	0.99322	0.976402	0.995245	0.80407	0.40486	0.814694
tr|B1AS14|B1AS14_MOUSE	Prostamide/prostaglandin F synthase (Fragment) OS=Mus musculus OX=10090 GN=Prxl2b PE=1 SV=1	0.804277	0.710775	0.190081	0.54304	0.680053	0.162684	0.460373	0.83536	0.486651	0.795233	0.811096	0.514349	0.762363	0.914877	0.720828	0.918398	0.873501	0.59684	0.899528
tr|A0A1B0GR51|A0A1B0GR51_MOUSE	E3 ubiquitin-protein ligase RNF170 (Fragment) OS=Mus musculus OX=10090 GN=Rnf170 PE=1 SV=1	0.804363	0.628073	0.111289	0.415561	0.850709	0.530147	0.811613	0.858678	0.552845	0.837528	1.18029	0.60304	0.818121	0.556389	0.0641936	0.30758	0.752037	0.291271	0.724334
sp|P57787|MOT4_MOUSE	Solute carrier family 16 (Monocarboxylic acid transporters), member 3, isoform CRA_a OS=Mus musculus OX=10090 GN=Slc16a3 PE=1 SV=1	0.804364	0.777075	0.176282	0.52709	0.802513	0.259474	0.583151	0.718639	0.0931907	0.353199	0.753251	0.234277	0.503135	0.873938	0.475552	0.801836	0.900765	0.585741	0.894701
tr|G3UZ04|G3UZ04_MOUSE	Myotubularin-related protein 12 OS=Mus musculus OX=10090 GN=Mtmr12 PE=1 SV=1	0.804886	0.845463	0.476352	0.818086	0.693221	0.179682	0.487922	0.665277	0.160584	0.471997	0.553563	0.127787	0.346572	1.13947	0.609339	0.872193	0.932325	0.779322	0.959245
tr|Q3UHE7|Q3UHE7_MOUSE	Uncharacterized protein OS=Mus musculus OX=10090 GN=Kif21a PE=2 SV=1	0.804985	0.808043	0.00449955	0.0463526	0.65105	0.00109989	0.0134837	0.758779	0.0119988	0.0875844	0.620104	0.00929907	0.0505904	1.09247	0.221178	0.572856	0.899463	0.19518	0.624871
sp|Q9CQJ0|THEM5_MOUSE	Acyl-coenzyme A thioesterase THEM5 OS=Mus musculus OX=10090 GN=Them5 PE=2 SV=1	0.805255	0.863468	0.127087	0.446483	0.65596	0.00029997	0.00491259	0.721741	0.00029997	0.00570211	0.553381	9.999e-05	0.00138834	1.1928	0.0973903	0.391863	0.844179	0.0123988	0.138204
tr|Q3UPE0|Q3UPE0_MOUSE	Uncharacterized protein OS=Mus musculus OX=10090 GN=Tcea1 PE=2 SV=1	0.805264	0.879227	0.256874	0.630062	0.728481	0.00109989	0.0134837	0.817269	0.0986901	0.364777	0.776427	0.00219978	0.0166865	0.872715	0.350965	0.70268	0.757467	0.010199	0.122445
tr|Q8BZ87|Q8BZ87_MOUSE	Uncharacterized protein (Fragment) OS=Mus musculus OX=10090 GN=Trp53bp1 PE=2 SV=1	0.805293	1.00078	0.9966	0.998464	0.86666	0.455554	0.763081	0.779041	0.19968	0.531842	0.682893	0.113989	0.322144	0.806878	0.262274	0.617223	0.695508	0.0705929	0.386025
sp|Q91XL2|LNX2_MOUSE	Ligand of Numb protein X 2 OS=Mus musculus OX=10090 GN=Lnx2 PE=1 SV=2	0.805324	1.5608	0.114689	0.423419	0.7582	0.289371	0.618131	0.70667	0.217978	0.550357	0.348369	0.029697	0.12245	0.981911	0.940306	0.98643	0.475989	0.0327967	0.259248
sp|P61600|NAA20_MOUSE	N-alpha-acetyltransferase 20 OS=Mus musculus OX=10090 GN=Naa20 PE=1 SV=1	0.805539	0.784198	0.486151	0.824058	0.881654	0.352765	0.679994	0.771466	0.540146	0.830411	0.887899	0.377762	0.654399	0.707407	0.468153	0.797913	0.800609	0.139586	0.547179
tr|E9Q9N6|E9Q9N6_MOUSE	Non-specific serine/threonine protein kinase OS=Mus musculus OX=10090 GN=Mark2 PE=1 SV=1	0.805572	0.824775	0.0623938	0.299017	0.663646	0.00649935	0.0534252	0.689127	0.00129987	0.0164728	0.730842	0.0376962	0.145919	1.00742	0.932507	0.982501	0.917627	0.615938	0.905825
sp|Q8R0L1|STAP2_MOUSE	Signal-transducing adaptor protein 2 OS=Mus musculus OX=10090 GN=Stap2 PE=1 SV=1	0.805668	0.517014	0.0478952	0.252815	0.827952	0.465453	0.772335	0.675015	0.175182	0.494428	1.09699	0.769023	0.902184	0.66089	0.151585	0.48096	1.05614	0.825617	0.966178
tr|Q8C7C4|Q8C7C4_MOUSE	Uncharacterized protein (Fragment) OS=Mus musculus OX=10090 PE=2 SV=1	0.805687	0.901444	0.00159984	0.0209819	0.606532	9.999e-05	0.00224872	0.732104	9.999e-05	0.00250446	0.463131	9.999e-05	0.00138834	1.28829	0.00549945	0.0635172	0.842613	0.00209979	0.040764
tr|Q8CIG5|Q8CIG5_MOUSE	Vps8 protein OS=Mus musculus OX=10090 GN=Vps8 PE=2 SV=1	0.805731	0.753187	0.258874	0.631337	0.944419	0.823518	0.94966	0.592208	0.0974903	0.360968	0.753571	0.394561	0.672499	0.795552	0.390161	0.740552	0.995451	0.986201	0.997445
tr|O88375|O88375_MOUSE	Keratin-associated protein 13 OS=Mus musculus OX=10090 GN=Krtap13 PE=2 SV=1	0.80579	0.657304	0.0611939	0.295424	0.801409	0.168583	0.469782	0.822499	0.0464954	0.223956	1.0173	0.872013	0.944424	0.69317	0.0732927	0.333182	0.843056	0.180682	0.609653
sp|Q9CQF4|MRES1_MOUSE	Mitochondrial transcription rescue factor 1 OS=Mus musculus OX=10090 GN=Mtres1 PE=1 SV=1	0.806107	1.03321	0.883212	0.971695	0.817591	0.430957	0.743438	0.840655	0.50065	0.806224	0.675079	0.258974	0.532197	0.821448	0.451955	0.786469	0.648663	0.137086	0.541478
tr|A2BIN1|A2BIN1_MOUSE	Major urinary protein 10 OS=Mus musculus OX=10090 GN=Mup10 PE=2 SV=1	0.806445	0.626552	9.999e-05	0.00230555	0.880402	0.0440956	0.203496	0.604892	9.999e-05	0.00250446	0.8198	0.0049995	0.0310018	0.793679	0.00359964	0.0466347	1.11335	0.040496	0.293918
tr|Q3USC3|Q3USC3_MOUSE	Uncharacterized protein OS=Mus musculus OX=10090 GN=Rab4b PE=2 SV=1	0.806493	0.880766	0.274173	0.647851	0.748435	0.0363964	0.176913	0.670259	0.00479952	0.0448822	0.577131	0.0059994	0.0358114	1.06263	0.781922	0.93769	0.899738	0.472753	0.852717
sp|P18165|LORI_MOUSE	Loricrin OS=Mus musculus OX=10090 GN=Lor PE=2 SV=2	0.806531	0.600624	9.999e-05	0.00230555	0.666427	9.999e-05	0.00224872	0.677945	0.00019998	0.0041605	0.79358	0.010199	0.0544656	1.02904	0.723828	0.919286	1.07157	0.433857	0.830591
tr|E9PYB0|E9PYB0_MOUSE	AHNAK nucleoprotein 2 (Fragment) OS=Mus musculus OX=10090 GN=Ahnak2 PE=1 SV=8	0.806688	0.927176	0.532247	0.850503	0.848196	0.129887	0.407974	0.795524	0.162084	0.474658	0.738293	0.0129987	0.0650648	0.800451	0.0288971	0.187949	0.730487	0.00609939	0.0852446
sp|A2AIV2|VIR_MOUSE	Protein virilizer homolog OS=Mus musculus OX=10090 GN=Virma PE=1 SV=1	0.808075	0.794334	0.367263	0.737382	0.635733	0.128687	0.405488	1.10567	0.692331	0.902087	0.898016	0.735126	0.886627	0.786529	0.367863	0.720056	0.628168	0.113989	0.491126
tr|Q3SXG4|Q3SXG4_MOUSE	Znrf2 protein OS=Mus musculus OX=10090 GN=Znrf2 PE=2 SV=1	0.808885	0.761643	0.29747	0.672058	0.537112	0.0651935	0.266575	0.952265	0.847115	0.956768	0.68149	0.269573	0.545207	1.12741	0.637236	0.88402	0.793389	0.380162	0.802033
sp|P97499|TEP1_MOUSE	Telomerase protein component 1 OS=Mus musculus OX=10090 GN=Tep1 PE=1 SV=1	0.809838	0.748056	0.0231977	0.157789	0.972786	0.847515	0.958689	0.894457	0.59684	0.857211	0.926454	0.645235	0.839674	0.652599	0.00839916	0.0819014	0.664679	0.0509949	0.332325
sp|Q67FY2|BCL9L_MOUSE	B-cell CLL/lymphoma 9-like protein OS=Mus musculus OX=10090 GN=Bcl9l PE=1 SV=1	0.809865	0.889766	0.609839	0.880977	0.645839	0.126587	0.401447	0.965714	0.889611	0.968072	0.711352	0.315568	0.597904	0.954873	0.850315	0.956492	0.691646	0.189581	0.618098
sp|Q9R0P9|UCHL1_MOUSE	Ubiquitin carboxyl-terminal hydrolase isozyme L1 OS=Mus musculus OX=10090 GN=Uchl1 PE=1 SV=1	0.80987	0.674904	0.0436956	0.240176	0.696737	0.0754925	0.293827	0.713893	0.0872913	0.338101	0.747757	0.222878	0.487507	0.998006	0.989901	0.998522	1.02793	0.882912	0.977154
tr|Q14AY4|Q14AY4_MOUSE	Map3k5 protein OS=Mus musculus OX=10090 GN=Map3k5 PE=2 SV=1	0.810039	0.879701	0.580842	0.871822	0.989258	0.968003	0.991545	0.649711	0.144786	0.445054	0.74145	0.369763	0.646826	0.753994	0.29747	0.654245	0.84612	0.517548	0.872522
tr|D3YXN8|D3YXN8_MOUSE	Apolipoprotein C-III (Fragment) OS=Mus musculus OX=10090 GN=Apoc3 PE=1 SV=1	0.810225	1.12093	0.887411	0.971695	0.652276	0.363164	0.688491	0.802019	0.40276	0.731608	0.473617	0.0752925	0.242141	1.14666	0.592441	0.866991	0.665851	0.156384	0.57813
sp|Q8K3C3|LZIC_MOUSE	Protein LZIC OS=Mus musculus OX=10090 GN=Lzic PE=1 SV=1	0.810838	0.853085	0.166383	0.513129	0.765496	0.0168983	0.1054	0.756288	0.00749925	0.0622857	0.651935	0.0019998	0.0155575	0.994895	0.953405	0.990249	0.843327	0.0936906	0.448241
tr|Q9ERL0|Q9ERL0_MOUSE	Btk-PH-domain binding protein OS=Mus musculus OX=10090 GN=Mllt1 PE=1 SV=1	0.811166	0.822698	0.420858	0.783865	0.685433	0.175182	0.481036	0.946466	0.828617	0.950158	0.800234	0.491951	0.746872	0.880287	0.615538	0.873446	0.731877	0.253375	0.689749
tr|Q6ZWX2|Q6ZWX2_MOUSE	Thymosin beta OS=Mus musculus OX=10090 GN=Tmsb4x PE=2 SV=1	0.811187	0.94014	0.726027	0.923068	0.795895	0.239376	0.563129	0.757355	0.154785	0.461751	0.650678	0.079892	0.252234	0.933992	0.717328	0.917544	0.789064	0.226377	0.658103
tr|Q5NCB7|Q5NCB7_MOUSE	E3 ubiquitin-protein ligase TRIM7 OS=Mus musculus OX=10090 GN=Trim7 PE=4 SV=2	0.811203	0.6969	0.172083	0.519666	0.928074	0.767823	0.93039	0.692015	0.19758	0.527569	0.935223	0.831617	0.930543	0.693454	0.191181	0.540537	0.92155	0.747525	0.950875
sp|D3YXK2|SAFB1_MOUSE	Scaffold attachment factor B1 OS=Mus musculus OX=10090 GN=Safb PE=1 SV=2	0.811295	0.992971	0.966903	0.992385	0.741451	0.128787	0.405603	0.847297	0.381962	0.714144	0.64178	0.0727927	0.235764	0.942374	0.751125	0.92722	0.7019	0.0771923	0.40717
sp|Q8R2Z5|VWA1_MOUSE	von Willebrand factor A domain-containing protein 1 OS=Mus musculus OX=10090 GN=Vwa1 PE=1 SV=1	0.811341	0.577989	0.0169983	0.126832	0.792393	0.263074	0.586475	0.676156	0.0515948	0.237878	0.941749	0.792421	0.910778	0.793282	0.228377	0.580209	1.08648	0.663534	0.923108
tr|D3Z7E6|D3Z7E6_MOUSE	Platelet-activating factor acetylhydrolase IB subunit gamma OS=Mus musculus OX=10090 GN=Pafah1b3 PE=1 SV=1	0.81141	0.909956	0.119788	0.429824	0.831748	0.00039996	0.0060678	0.750232	0.00029997	0.00570211	0.729773	9.999e-05	0.00138834	0.841667	0.00379962	0.0485363	0.805082	0.00049995	0.0141291
sp|Q9R0M6|RAB9A_MOUSE	MCG116026, isoform CRA_a OS=Mus musculus OX=10090 GN=Rab9 PE=1 SV=1	0.811554	0.924492	0.731727	0.924551	0.690616	0.178282	0.486541	0.975212	0.918908	0.978178	0.739299	0.364864	0.644285	0.882121	0.621638	0.875997	0.657584	0.147685	0.565846
sp|Q05421|CP2E1_MOUSE	Cytochrome P450 2E1 OS=Mus musculus OX=10090 GN=Cyp2e1 PE=1 SV=1	0.81223	0.584052	0.0846915	0.357282	1.02453	0.865313	0.964978	0.567024	0.00029997	0.00570211	1.01908	0.916108	0.965953	0.606618	0.0579942	0.290062	1.07207	0.591241	0.897826
tr|A0A2R8VI25|A0A2R8VI25_MOUSE	Poly(RC) binding protein 2, isoform CRA_d OS=Mus musculus OX=10090 GN=Pcbp2 PE=1 SV=1	0.812318	0.940091	0.606039	0.879921	0.582953	0.0347965	0.170958	1.04607	0.692031	0.902087	0.668934	0.153785	0.39189	1.00432	0.972903	0.99474	0.631533	0.147085	0.565243
tr|Q52KG0|Q52KG0_MOUSE	Tnrc18 protein (Fragment) OS=Mus musculus OX=10090 GN=Tnrc18 PE=2 SV=1	0.813281	1.44447	0.171583	0.519005	1.08215	0.755224	0.922556	0.71324	0.226277	0.559022	0.542254	0.118088	0.330078	0.628044	0.115888	0.424415	0.469526	0.0312969	0.25239
sp|Q9DB16|CB39L_MOUSE	Calcium-binding protein 39-like OS=Mus musculus OX=10090 GN=Cab39l PE=1 SV=3	0.813467	0.85263	0.0464954	0.248715	0.815765	0.0254975	0.138127	0.8038	0.0261974	0.15047	0.778958	0.00319968	0.0221652	0.834452	0.0368963	0.219401	0.795197	0.00979902	0.119212
sp|Q5PRF0|HTR5A_MOUSE	HEAT repeat-containing protein 5A OS=Mus musculus OX=10090 GN=Heatr5a PE=1 SV=2	0.813768	0.954729	0.842516	0.962178	0.820171	0.442756	0.753097	0.647953	0.142386	0.441037	0.564879	0.138186	0.364558	1.02025	0.935706	0.983439	0.874623	0.60014	0.900026
sp|Q8BVP5|KC1G2_MOUSE	Casein kinase I isoform gamma-2 OS=Mus musculus OX=10090 GN=Csnk1g2 PE=1 SV=1	0.814051	0.881503	0.481252	0.820324	0.723333	0.105189	0.359083	0.994454	0.978402	0.995072	0.829787	0.425557	0.696025	0.799351	0.242776	0.596388	0.655876	0.0379962	0.283507
tr|Q3TZJ5|Q3TZJ5_MOUSE	Tyrosine-protein kinase OS=Mus musculus OX=10090 GN=Fer PE=1 SV=1	0.814139	0.892882	0.624938	0.886947	0.629003	0.115588	0.380156	0.864434	0.570343	0.847355	0.617985	0.185381	0.43601	1.10425	0.693931	0.907797	0.776277	0.342066	0.772824
sp|O55060|TPMT_MOUSE	Thiopurine S-methyltransferase OS=Mus musculus OX=10090 GN=Tpmt PE=1 SV=1	0.814238	0.827653	0.069793	0.319776	0.68428	0.138386	0.420491	0.871756	0.117588	0.3997	0.723336	0.0263974	0.111878	1.02057	0.792921	0.940998	0.757831	0.20458	0.638324
tr|Q8BK77|Q8BK77_MOUSE	Uncharacterized protein (Fragment) OS=Mus musculus OX=10090 GN=Tor1aip2 PE=2 SV=1	0.814559	1.11081	0.652535	0.898495	0.666973	0.151185	0.441728	1.12519	0.644236	0.88299	0.685618	0.275872	0.553913	0.812148	0.429357	0.773351	0.486626	0.0356964	0.273701
sp|Q9DAW9|CNN3_MOUSE	Calponin-3 OS=Mus musculus OX=10090 GN=Cnn3 PE=1 SV=1	0.814919	0.788181	0.363164	0.732405	0.818708	0.460454	0.767063	0.786952	0.369063	0.703605	0.829543	0.557344	0.788255	0.818111	0.442556	0.779636	0.848018	0.522848	0.873309
sp|B1AQ75|KRT36_MOUSE	Keratin, type I cuticular Ha6 OS=Mus musculus OX=10090 GN=Krt36 PE=1 SV=1	0.815323	0.599607	9.999e-05	0.00230555	0.825512	0.00349965	0.032536	0.785097	9.999e-05	0.00250446	1.06277	0.108889	0.312573	0.726331	0.00039996	0.00893197	0.892622	0.107889	0.479199
tr|A0A087WSP0|A0A087WSP0_MOUSE	Dystonin OS=Mus musculus OX=10090 GN=Dst PE=1 SV=1	0.815392	0.80901	9.999e-05	0.00230555	0.786672	9.999e-05	0.00224872	0.738675	9.999e-05	0.00250446	0.742972	9.999e-05	0.00138834	0.919399	0.00129987	0.0221394	0.895623	0.00019998	0.00701798
tr|Q3TX19|Q3TX19_MOUSE	Vps53_N domain-containing protein OS=Mus musculus OX=10090 GN=Vps53 PE=2 SV=1	0.815744	0.990106	0.918408	0.979561	0.75321	0.059594	0.248289	0.786328	0.117688	0.399827	0.608811	0.0118988	0.0610423	0.996973	0.972003	0.99474	0.759039	0.0121988	0.136691
sp|Q8BLF1|NCEH1_MOUSE	Neutral cholesterol ester hydrolase 1 OS=Mus musculus OX=10090 GN=Nceh1 PE=1 SV=1	0.816328	0.743284	0.0415958	0.233456	1.09276	0.210879	0.527983	0.602464	9.999e-05	0.00250446	0.91258	0.108489	0.311992	0.617608	9.999e-05	0.003397	0.929269	0.563044	0.887135
sp|P97287|MCL1_MOUSE	Induced myeloid leukemia cell differentiation protein Mcl-1 homolog OS=Mus musculus OX=10090 GN=Mcl1 PE=1 SV=3	0.816339	0.958109	0.852215	0.966287	0.819364	0.436956	0.748817	0.844494	0.511549	0.810967	0.732902	0.352565	0.632537	0.832613	0.480652	0.804487	0.710551	0.216878	0.649663
tr|B7ZWD7|B7ZWD7_MOUSE	Gm94 protein OS=Mus musculus OX=10090 GN=Gm94 PE=1 SV=1	0.816797	0.667319	0.140286	0.468378	0.857506	0.540146	0.817969	0.630126	0.125687	0.411886	0.821711	0.539346	0.779127	0.843059	0.510449	0.823683	1.08106	0.758924	0.952205
tr|A0A3B2W864|A0A3B2W864_MOUSE	Predicted gene, 49804 OS=Mus musculus OX=10090 GN=Gm49804 PE=4 SV=1	0.816934	0.792127	0.422558	0.783932	0.596377	0.113889	0.37709	0.889948	0.648335	0.884737	0.679953	0.266973	0.543044	1.10957	0.679232	0.900209	0.833627	0.481452	0.85744
sp|Q8K274|KT3K_MOUSE	Ketosamine-3-kinase OS=Mus musculus OX=10090 GN=Fn3krp PE=1 SV=2	0.81719	0.772421	0.00059994	0.00941478	0.809851	0.0118988	0.0818059	0.836864	0.00249975	0.0267884	0.851271	0.0221978	0.0989373	0.816257	0.00209979	0.0308307	0.816475	0.00289971	0.0503273
tr|Q3ULG5|Q3ULG5_MOUSE	DNA helicase OS=Mus musculus OX=10090 GN=Mcm6 PE=1 SV=1	0.81728	0.901149	0.256374	0.630062	0.701165	0.0836916	0.313329	0.613959	0.0009999	0.014036	0.676854	0.111389	0.317749	1.21988	0.105089	0.405318	0.790675	0.257374	0.693
tr|Q7TSK8|Q7TSK8_MOUSE	Telomeric repeat-binding factor OS=Mus musculus OX=10090 GN=Terf1 PE=2 SV=1	0.817509	0.665996	0.165783	0.512516	0.643072	0.141986	0.427564	1.19387	0.492851	0.800935	1.16986	0.623638	0.828608	0.627567	0.115288	0.423919	0.604697	0.0936906	0.448241
sp|Q8K2P6|RFESD_MOUSE	Rieske domain-containing protein OS=Mus musculus OX=10090 GN=Rfesd PE=1 SV=1	0.817539	0.884163	0.616338	0.884089	0.69017	0.191481	0.50438	0.813309	0.427757	0.749749	0.644269	0.217178	0.479474	1.05305	0.834517	0.9496	0.820278	0.446955	0.837298
sp|Q3USF0|B3GN6_MOUSE	Acetylgalactosaminyl-O-glycosyl-glycoprotein beta-1,3-N-acetylglucosaminyltransferase OS=Mus musculus OX=10090 GN=B3gnt6 PE=2 SV=2	0.817595	1.16541	0.573143	0.869406	0.981339	0.947405	0.985622	0.901141	0.682032	0.89907	0.770051	0.426857	0.697095	0.591008	0.0852915	0.360766	0.496617	0.0391961	0.288084
sp|O55142|RL35A_MOUSE	MCG1036414 OS=Mus musculus OX=10090 GN=Rpl35a PE=1 SV=1	0.81831	1.0499	0.459554	0.806366	0.794665	0.0219978	0.126235	0.872987	0.0951905	0.356753	0.67423	9.999e-05	0.00138834	0.83184	0.00149985	0.0240089	0.686242	0.00209979	0.040764
sp|Q9R062|GLYG_MOUSE	Glycogenin-1 OS=Mus musculus OX=10090 GN=Gyg1 PE=1 SV=3	0.81831	0.873221	0.258274	0.631337	0.874571	0.226777	0.54637	0.658	0.0364964	0.190911	0.710002	0.174183	0.420448	0.870457	0.145385	0.473388	0.92361	0.424758	0.824347
tr|Q9DCQ5|Q9DCQ5_MOUSE	Uncharacterized protein OS=Mus musculus OX=10090 GN=4930453N24Rik PE=2 SV=1	0.818311	0.784462	0.326867	0.698228	0.732785	0.249575	0.573394	0.822361	0.452255	0.77545	0.77957	0.445155	0.709915	0.926775	0.757424	0.929404	0.863911	0.565443	0.888196
tr|D3YYE9|D3YYE9_MOUSE	F-BAR domain only protein 1 (Fragment) OS=Mus musculus OX=10090 GN=Fcho1 PE=1 SV=8	0.818391	0.69448	0.180082	0.530283	0.930699	0.784222	0.937814	0.58923	0.0949905	0.356753	0.801349	0.494651	0.747417	0.810578	0.425457	0.769982	1.08401	0.750625	0.950875
sp|Q9CQI9|MED30_MOUSE	Mediator of RNA polymerase II transcription subunit 30 OS=Mus musculus OX=10090 GN=Med30 PE=1 SV=1	0.818467	0.945005	0.758824	0.935172	0.797874	0.227677	0.547368	0.829067	0.372663	0.705015	0.71436	0.178782	0.426951	0.879398	0.267773	0.623048	0.7451	0.029697	0.244112
tr|A2AJ26|A2AJ26_MOUSE	ATP-binding cassette sub-family A member 2 OS=Mus musculus OX=10090 GN=Abca2 PE=1 SV=1	0.818512	0.855216	0.389861	0.759391	0.978173	0.910009	0.975578	0.734314	0.117088	0.399489	0.856009	0.509049	0.75906	0.692988	0.0615938	0.300793	0.794373	0.238176	0.671329
tr|Q05DV0|Q05DV0_MOUSE	Tyrosine-protein kinase OS=Mus musculus OX=10090 GN=Lyn PE=2 SV=1	0.81859	0.426374	0.0347965	0.210261	1.0687	0.735226	0.91445	0.547529	0.251275	0.588951	1.38145	0.205079	0.462678	0.427315	0.0212979	0.155997	1.06017	0.757024	0.951986
tr|Q3U4W5|Q3U4W5_MOUSE	RAB6, member RAS oncogene family, isoform CRA_c OS=Mus musculus OX=10090 GN=Rab6a PE=2 SV=1	0.818801	0.791983	0.350365	0.724435	0.739655	0.267073	0.591674	0.866895	0.577842	0.85073	0.821613	0.538946	0.77911	0.87613	0.60394	0.869794	0.816529	0.437256	0.832979
tr|D3YTT4|D3YTT4_MOUSE	Isobutyryl-CoA dehydrogenase, mitochondrial OS=Mus musculus OX=10090 GN=Acad8 PE=1 SV=1	0.81902	0.775005	0.0130987	0.104186	0.67777	0.00539946	0.0459206	0.786164	0.0144986	0.0995723	0.780974	0.0855914	0.263711	0.958198	0.632937	0.881694	0.936011	0.553545	0.885422
tr|A0A0J9YUA3|A0A0J9YUA3_MOUSE	Huntingtin-interacting protein 1 (Fragment) OS=Mus musculus OX=10090 GN=Hip1 PE=1 SV=1	0.819238	0.643943	0.116888	0.427448	0.967818	0.89891	0.974595	0.716083	0.231677	0.566508	1.09219	0.778022	0.904241	0.598205	0.0913909	0.377977	0.897194	0.669333	0.92754
tr|A0A0N4SUP4|A0A0N4SUP4_MOUSE	Ephrin type-A receptor 1 OS=Mus musculus OX=10090 GN=Epha1 PE=1 SV=1	0.819335	0.865288	0.321168	0.69313	1.09243	0.545245	0.820953	0.694019	0.0325967	0.174661	0.766962	0.0324968	0.130621	0.717543	0.0118988	0.104824	0.779768	0.153885	0.575783
sp|Q5SUF2|LC7L3_MOUSE	Luc7-like protein 3 OS=Mus musculus OX=10090 GN=Luc7l3 PE=1 SV=1	0.819854	0.916099	0.625337	0.886947	0.84003	0.535746	0.816077	0.910508	0.617238	0.86663	0.84407	0.470053	0.729205	0.736782	0.115788	0.424292	0.671637	0.106289	0.476735
sp|P28867|KPCD_MOUSE	Protein kinase C delta type OS=Mus musculus OX=10090 GN=Prkcd PE=2 SV=1	0.819946	0.839612	0.0588941	0.288685	0.666364	9.999e-05	0.00224872	0.775464	0.0791921	0.318313	0.621747	0.00309969	0.0216369	1.08423	0.530947	0.833474	0.932263	0.385861	0.805237
sp|P97813|PLD2_MOUSE	Phospholipase OS=Mus musculus OX=10090 GN=Pld2 PE=2 SV=1	0.819988	0.673547	0.319068	0.691207	0.983446	0.906609	0.975578	0.636993	0.322468	0.661826	0.91619	0.520748	0.76707	0.708172	0.40056	0.751359	1.00158	0.991401	0.998653
sp|Q8K0H5|TAF10_MOUSE	Transcription initiation factor TFIID subunit 10 OS=Mus musculus OX=10090 GN=Taf10 PE=1 SV=1	0.820128	0.923872	0.731927	0.924551	0.920233	0.742826	0.917985	0.709031	0.220778	0.552118	0.716703	0.324768	0.607584	0.82796	0.467753	0.797913	0.822972	0.454355	0.841956
sp|P10833|RRAS_MOUSE	Harvey rat sarcoma oncogene, subgroup R OS=Mus musculus OX=10090 GN=Rras PE=1 SV=1	0.820476	0.790183	0.290771	0.666323	0.967957	0.831817	0.951962	0.864527	0.10149	0.369143	0.882111	0.245875	0.516751	0.707859	0.124588	0.438535	0.710221	0.176082	0.603347
sp|P83870|PHF5A_MOUSE	PHD finger-like domain-containing protein 5A OS=Mus musculus OX=10090 GN=Phf5a PE=1 SV=1	0.820612	1.01598	0.870313	0.970272	0.805228	0.0508949	0.225115	0.747011	0.00639936	0.0556849	0.598457	0.00159984	0.0131508	0.98278	0.863414	0.961071	0.774221	0.0179982	0.179336
sp|Q9WU67|LY6I_MOUSE	Lymphocyte antigen 6I OS=Mus musculus OX=10090 GN=Ly6i PE=2 SV=1	0.820757	0.851062	0.490851	0.826332	0.773975	0.325267	0.650433	0.835056	0.485751	0.795233	0.770671	0.427657	0.697627	0.887949	0.640036	0.885596	0.80583	0.408359	0.818384
tr|A0A140LID7|A0A140LID7_MOUSE	A-kinase anchor protein 13 (Fragment) OS=Mus musculus OX=10090 GN=Akap13 PE=1 SV=1	0.821426	1.00124	0.994901	0.998182	0.953969	0.807219	0.944096	0.674685	0.049895	0.233636	0.646878	0.0769923	0.245875	0.850207	0.579842	0.864283	0.80158	0.257474	0.693
tr|Q3TFP0|Q3TFP0_MOUSE	Serine/arginine-rich-splicing factor 10 OS=Mus musculus OX=10090 GN=Srsf10 PE=1 SV=1	0.821594	0.859968	0.0839916	0.356211	0.793209	0.0365963	0.17775	0.646377	0.00049995	0.00820869	0.716827	0.0139986	0.0689353	0.971333	0.80322	0.942872	0.941849	0.665833	0.924897
tr|A9R9W2|A9R9W2_MOUSE	Solute carrier family 46, member 2 OS=Mus musculus OX=10090 GN=Slc46a2 PE=2 SV=1	0.821895	0.668042	0.140286	0.468378	0.830915	0.467853	0.772869	0.775011	0.341566	0.678986	0.978247	0.947705	0.978128	0.749219	0.286871	0.643571	0.929933	0.772823	0.957706
tr|Q99LE7|Q99LE7_MOUSE	Pxn protein (Fragment) OS=Mus musculus OX=10090 GN=Pxn PE=2 SV=1	0.822413	0.749235	0.119588	0.429824	0.764636	0.173583	0.478977	0.738004	0.123788	0.410079	0.764705	0.258574	0.53206	0.949965	0.779222	0.936386	0.967932	0.863714	0.972925
tr|Q3TQM9|Q3TQM9_MOUSE	Uncharacterized protein OS=Mus musculus OX=10090 GN=Wdr18 PE=2 SV=1	0.822468	0.894994	0.641436	0.893339	0.896434	0.667733	0.882253	0.867475	0.578742	0.850731	0.881745	0.693931	0.867426	0.69725	0.19668	0.548318	0.69691	0.19768	0.626592
tr|A0A494BAJ6|A0A494BAJ6_MOUSE	ADP-ribosylation factor-like protein 3 OS=Mus musculus OX=10090 GN=Arl3 PE=1 SV=1	0.823159	0.94005	0.726827	0.923279	0.729954	0.115588	0.380156	0.907552	0.605239	0.859081	0.712732	0.20498	0.462616	0.930267	0.70083	0.911428	0.718398	0.0980902	0.457969
tr|E9Q6L4|E9Q6L4_MOUSE	TBC1 domain family member 1 OS=Mus musculus OX=10090 GN=Tbc1d1 PE=1 SV=1	0.823993	0.804616	0.0282972	0.18256	0.87612	0.222378	0.540871	0.7899	0.00519948	0.0477828	0.857556	0.109289	0.313299	0.712084	0.00269973	0.0374852	0.903685	0.60134	0.900032
tr|D3YX11|D3YX11_MOUSE	GTPase IMAP family member 1 (Fragment) OS=Mus musculus OX=10090 GN=Gimap1 PE=4 SV=7	0.824152	0.794249	0.338166	0.709992	0.832047	0.469353	0.77358	0.895255	0.662334	0.888537	0.951755	0.875812	0.94682	0.719473	0.230277	0.582026	0.752134	0.291471	0.724334
sp|Q8CI15|SPHK1_MOUSE	Sphingosine kinase 1 OS=Mus musculus OX=10090 GN=Sphk1 PE=1 SV=1	0.824477	0.950848	0.852215	0.966287	0.811893	0.456554	0.764088	0.824538	0.458054	0.77829	0.714474	0.321168	0.6044	0.888252	0.641236	0.885614	0.756857	0.30187	0.733788
sp|Q8BYM8|SYCM_MOUSE	Probable cysteine--tRNA ligase, mitochondrial OS=Mus musculus OX=10090 GN=Cars2 PE=1 SV=2	0.824483	0.801467	0.0640936	0.302562	0.773252	0.059794	0.24896	0.799734	0.10339	0.372328	0.780405	0.0867913	0.26638	0.914508	0.437856	0.777247	0.877533	0.572243	0.889274
sp|Q9ERU3|ZNF22_MOUSE	Zinc finger protein 22 OS=Mus musculus OX=10090 GN=Znf22 PE=1 SV=2	0.824552	0.875605	0.480652	0.820177	0.928174	0.70463	0.901717	0.874427	0.475452	0.78905	0.925924	0.736326	0.886627	0.658023	0.0373963	0.221157	0.68516	0.213279	0.647439
tr|F7CBX2|F7CBX2_MOUSE	Uridine-cytidine kinase 1 (Fragment) OS=Mus musculus OX=10090 GN=Uck1 PE=1 SV=1	0.824553	1.29042	0.463354	0.809696	0.99446	0.975702	0.994226	0.872529	0.468253	0.784763	0.679627	0.125587	0.342789	0.628721	0.0234977	0.165651	0.48156	0.080492	0.416614
tr|Q8K223|Q8K223_MOUSE	Ercc2 protein OS=Mus musculus OX=10090 GN=Ercc2 PE=2 SV=1	0.824623	0.669252	0.140986	0.469487	1.02112	0.936606	0.983899	0.65927	0.154285	0.460905	1.0208	0.951305	0.979997	0.625271	0.113689	0.421433	0.952022	0.841816	0.969056
sp|Q9JI08|BIN3_MOUSE	Bridging integrator 3 OS=Mus musculus OX=10090 GN=Bin3 PE=1 SV=1	0.825281	0.710391	0.257074	0.630062	0.911322	0.622238	0.857943	0.655198	0.0706929	0.294339	0.854794	0.505149	0.755064	0.797225	0.472153	0.799564	1.02275	0.90441	0.982542
tr|B1AV58|B1AV58_MOUSE	PITH domain-containing protein 1 (Fragment) OS=Mus musculus OX=10090 GN=Pithd1 PE=1 SV=1	0.825624	0.571869	0.0128987	0.103238	0.822865	0.336966	0.661199	0.791527	0.227777	0.560652	1.16045	0.526747	0.772131	0.658173	0.0368963	0.219401	0.94886	0.781322	0.95955
sp|Q9JI11|STK4_MOUSE	Serine/threonine-protein kinase 4 OS=Mus musculus OX=10090 GN=Stk4 PE=1 SV=1	0.825699	0.67469	0.0654935	0.30578	0.86084	0.468953	0.773555	0.756337	0.153385	0.459722	0.939375	0.783922	0.907201	0.775648	0.189581	0.538876	0.947304	0.775422	0.958882
tr|A0A0G2JGI2|A0A0G2JGI2_MOUSE	Histone H3-like centromeric protein A (Fragment) OS=Mus musculus OX=10090 GN=Cenpa PE=1 SV=1	0.826042	0.802544	0.358064	0.728765	0.923966	0.751425	0.922189	0.847404	0.519748	0.816226	0.990068	0.975002	0.989186	0.647903	0.136086	0.460412	0.744366	0.275472	0.707969
tr|Q3URA1|Q3URA1_MOUSE	Uncharacterized protein (Fragment) OS=Mus musculus OX=10090 GN=Zfx PE=2 SV=1	0.826111	0.830706	0.326867	0.698228	0.868639	0.472853	0.776143	0.574815	0.0116988	0.0860834	0.613988	0.0487951	0.175382	1.00886	0.958704	0.992261	1.05966	0.758824	0.952205
tr|A7UKX1|A7UKX1_MOUSE	Claudin OS=Mus musculus OX=10090 GN=Cldn1 PE=2 SV=1	0.826532	0.721684	0.0825917	0.353279	0.741846	0.129987	0.407974	0.942843	0.754525	0.93	0.982555	0.950105	0.979235	0.775532	0.220278	0.571917	0.79473	0.239276	0.673225
tr|Q6A090|Q6A090_MOUSE	MKIAA0291 protein (Fragment) OS=Mus musculus OX=10090 GN=mKIAA0291 PE=4 SV=1	0.826678	0.782251	0.312369	0.686309	0.741006	0.258274	0.582279	0.875617	0.60384	0.859081	0.841738	0.587741	0.807969	0.883909	0.626537	0.879054	0.83555	0.485851	0.858874
sp|Q8VHL5|CRGN_MOUSE	Gamma-crystallin N OS=Mus musculus OX=10090 GN=Crygn PE=1 SV=2	0.826784	0.59403	0.00169983	0.0219774	0.801381	0.0059994	0.0498286	0.748481	0.00469953	0.044206	1.02068	0.777122	0.904095	0.767266	0.0186981	0.144582	1.02886	0.637236	0.914118
tr|Q05BF9|Q05BF9_MOUSE	Ppm2c protein OS=Mus musculus OX=10090 GN=Pdp1 PE=2 SV=1	0.826931	0.715746	0.0126987	0.10215	0.73173	0.0285971	0.147775	0.835683	0.118488	0.400627	0.878737	0.338466	0.620667	0.884806	0.290171	0.647107	0.914887	0.488251	0.859554
sp|Q9Z1Q5|CLIC1_MOUSE	Chloride intracellular channel protein OS=Mus musculus OX=10090 GN=Clic1 PE=1 SV=1	0.82716	0.94547	0.171283	0.519005	0.64602	9.999e-05	0.00224872	0.882923	0.0225977	0.136549	0.594114	9.999e-05	0.00138834	1.12109	0.00789921	0.078955	0.773347	0.00029997	0.00997869
tr|Q6PB52|Q6PB52_MOUSE	Lrpap1 protein (Fragment) OS=Mus musculus OX=10090 GN=Lrpap1 PE=2 SV=1	0.827167	0.734116	0.140686	0.468733	0.965771	0.871113	0.96722	0.622386	0.0229977	0.138181	0.86521	0.537546	0.778528	0.750107	0.140786	0.468089	1.02541	0.893711	0.979184
tr|F6WYN6|F6WYN6_MOUSE	Long-chain-fatty-acid--CoA ligase 6 (Fragment) OS=Mus musculus OX=10090 GN=Acsl6 PE=1 SV=1	0.827257	1.1248	0.650535	0.897539	0.787359	0.386661	0.708639	1.03085	0.90391	0.972454	0.732287	0.351065	0.630909	0.758446	0.30487	0.66074	0.529801	0.0512949	0.33292
tr|A2API3|A2API3_MOUSE	Integrator complex subunit 8 OS=Mus musculus OX=10090 GN=Ints8 PE=1 SV=1	0.827359	0.946051	0.809219	0.952546	0.747161	0.269473	0.594516	0.856235	0.546145	0.834517	0.686247	0.277272	0.55491	0.966636	0.890511	0.967785	0.76182	0.311269	0.740124
tr|Q3U7K4|Q3U7K4_MOUSE	DUF4392 domain-containing protein (Fragment) OS=Mus musculus OX=10090 GN=Dglucy PE=2 SV=1	0.82803	1.04066	0.884612	0.971695	1.17592	0.575142	0.838684	0.583222	0.0912909	0.348312	0.668793	0.249475	0.520718	0.704823	0.207479	0.559616	0.794768	0.384162	0.805
tr|E9QP13|E9QP13_MOUSE	Acidic amino acid decarboxylase GADL1 OS=Mus musculus OX=10090 GN=Gadl1 PE=3 SV=1	0.828033	0.807055	0.0632937	0.300563	0.684554	0.059994	0.249467	0.996962	0.983602	0.996653	0.783732	0.0130987	0.0652585	0.956493	0.818718	0.946187	0.739399	0.0869913	0.432208
tr|Q6KAM0|Q6KAM0_MOUSE	MFLJ00394 protein (Fragment) OS=Mus musculus OX=10090 GN=Ubxn6 PE=2 SV=1	0.828501	0.703032	0.183882	0.536373	0.666685	0.150685	0.440671	0.699052	0.206179	0.537936	0.672733	0.254275	0.526094	1.1455	0.59564	0.866991	1.084	0.750625	0.950875
tr|A0A0R4J195|A0A0R4J195_MOUSE	Regulation of nuclear pre-mRNA domain-containing protein 1B OS=Mus musculus OX=10090 GN=Rprd1b PE=1 SV=1	0.828503	1.00045	0.994901	0.998182	0.695	0.00919908	0.0681607	0.888941	0.0678932	0.288512	0.560714	9.999e-05	0.00138834	1.07724	0.405159	0.755735	0.748667	0.0482952	0.323674
sp|Q8CEC6|PPWD1_MOUSE	Peptidylprolyl isomerase domain and WD repeat-containing protein 1 OS=Mus musculus OX=10090 GN=Ppwd1 PE=1 SV=2	0.828647	0.91221	0.507549	0.833625	0.949449	0.573443	0.837608	0.622453	0.117888	0.399868	0.711294	0.0378962	0.146338	0.836507	0.470053	0.798465	0.939972	0.409059	0.818964
sp|Q60611|SATB1_MOUSE	DNA-binding protein SATB1 OS=Mus musculus OX=10090 GN=Satb1 PE=1 SV=2	0.828956	0.761018	0.141986	0.471833	0.750699	0.148785	0.439339	0.755832	0.152385	0.45823	0.757212	0.242676	0.512726	0.981787	0.913309	0.977922	0.967188	0.861014	0.972925
sp|Q99K28|ARFG2_MOUSE	ADP-ribosylation factor GTPase-activating protein 2 OS=Mus musculus OX=10090 GN=Arfgap2 PE=1 SV=1	0.829074	0.850753	0.111089	0.41517	0.696123	0.00979902	0.0715272	1.01434	0.893011	0.96968	0.752575	0.0420958	0.157785	0.872329	0.531947	0.833657	0.78832	0.166683	0.592765
sp|Q3U1Z5|GPSM3_MOUSE	G-protein signalling modulator 3 (AGS3-like, C. elegans) OS=Mus musculus OX=10090 GN=Gpsm3 PE=2 SV=1	0.829133	1.19095	0.518448	0.840396	1.19111	0.526247	0.809441	0.522887	0.059594	0.264141	0.530707	0.108589	0.311992	0.770329	0.331067	0.684932	0.768821	0.327467	0.756346
sp|Q8BH64|EHD2_MOUSE	EH domain-containing protein 2 OS=Mus musculus OX=10090 GN=Ehd2 PE=1 SV=1	0.829153	0.733744	9.999e-05	0.00230555	0.719114	0.00019998	0.00390603	0.772235	0.00049995	0.00820869	0.779564	0.0019998	0.0155575	1.0199	0.740426	0.924613	0.950361	0.180882	0.609653
tr|A0A286KA20|A0A286KA20_MUSTR	Cytochrome b (Fragment) OS=Mus terricolor OX=254704 GN=Cytb PE=4 SV=1	0.829532	0.732638	0.121788	0.433589	0.904211	0.59524	0.846915	0.981983	0.920408	0.978769	1.23278	0.373363	0.649242	0.503733	0.0446955	0.248019	0.621848	0.0961904	0.454414
sp|P59114|CAPAM_MOUSE	RIKEN cDNA F730014I05 OS=Mus musculus OX=10090 GN=Pcif1 PE=1 SV=1	0.829591	0.892442	0.636036	0.890229	0.808522	0.424358	0.740134	0.761174	0.315468	0.657162	0.699816	0.29687	0.577046	0.953534	0.846115	0.954795	0.86206	0.561944	0.887135
tr|A0A1D5RMB4|A0A1D5RMB4_MOUSE	Protein IWS1 homolog (Fragment) OS=Mus musculus OX=10090 GN=Iws1 PE=1 SV=1	0.829817	0.875128	0.19728	0.552887	0.6182	0.00049995	0.00704896	0.832482	0.0467953	0.224723	0.594975	0.0129987	0.0650648	1.23344	0.0348965	0.214312	0.824683	0.133587	0.533726
tr|Q9CST0|Q9CST0_MOUSE	Uncharacterized protein (Fragment) OS=Mus musculus OX=10090 GN=Rps6kb1 PE=2 SV=1	0.830125	0.824205	0.293771	0.669145	0.65877	0.0435956	0.202949	0.911084	0.620238	0.869313	0.736941	0.19948	0.456659	1.03028	0.865913	0.961561	0.819467	0.30447	0.735516
sp|Q9DBL7|COASY_MOUSE	Bifunctional coenzyme A synthase OS=Mus musculus OX=10090 GN=Coasy PE=1 SV=2	0.830226	0.901367	0.388761	0.759333	0.787996	0.0844916	0.315031	0.78974	0.171183	0.488318	0.702935	0.0245975	0.106584	0.959504	0.726027	0.920209	0.839816	0.167383	0.593272
sp|Q8R5F8|ES8L1_MOUSE	Epidermal growth factor receptor kinase substrate 8-like protein 1 OS=Mus musculus OX=10090 GN=Eps8l1 PE=1 SV=1	0.830306	0.872697	0.184082	0.536373	0.774837	0.00369963	0.0337565	0.901236	0.220278	0.551982	0.774284	0.010399	0.0554409	0.811721	0.257474	0.611334	0.847062	0.0127987	0.141428
sp|Q32Q92|ACOT6_MOUSE	Acyl-CoA thioesterase 6 OS=Mus musculus OX=10090 GN=Acot6 PE=2 SV=1	0.830345	0.543296	0.162684	0.507171	1.00091	0.9955	0.998476	0.576907	0.138486	0.436149	1.04717	0.840516	0.932981	0.651304	0.172183	0.512456	1.16249	0.433057	0.830055
tr|Q3UEJ6|Q3UEJ6_MOUSE	Alpha-1,4 glucan phosphorylase OS=Mus musculus OX=10090 GN=Pygl PE=1 SV=1	0.830827	0.777826	9.999e-05	0.00230555	0.730715	0.00029997	0.00491259	0.885138	0.00359964	0.0359233	0.750524	9.999e-05	0.00138834	0.970419	0.462454	0.79456	0.870339	0.0136986	0.148545
tr|A0PJ58|A0PJ58_MOUSE	Gpatch8 protein (Fragment) OS=Mus musculus OX=10090 GN=Gpatch8 PE=2 SV=1	0.830855	0.957757	0.861614	0.969344	1.01581	0.955404	0.987979	0.464914	0.0390961	0.198653	0.500399	0.0905909	0.27435	0.994103	0.980502	0.995939	1.05215	0.835516	0.968277
tr|A0A0R4J2B2|A0A0R4J2B2_MOUSE	BTB/POZ domain-containing protein KCTD12 OS=Mus musculus OX=10090 GN=Kctd12 PE=1 SV=1	0.830968	0.703577	0.0285971	0.184309	0.759345	0.0139986	0.0919846	0.526196	9.999e-05	0.00250446	0.713517	0.00209979	0.0161001	1.01479	0.819118	0.946187	1.26838	0.00039996	0.0123408
tr|Q6NZM8|Q6NZM8_MOUSE	3'-phosphoadenosine 5'-phosphosulfate synthase 1, isoform CRA_a OS=Mus musculus OX=10090 GN=Papss1 PE=1 SV=1	0.831094	0.89394	0.655434	0.900183	0.87027	0.293871	0.622538	0.775006	0.565643	0.844056	0.758184	0.116288	0.327051	0.860947	0.686631	0.90457	0.828218	0.141386	0.550965
tr|Q8R353|Q8R353_MOUSE	Thrap3 protein OS=Mus musculus OX=10090 GN=Thrap3 PE=2 SV=1	0.831135	0.742954	0.240076	0.61192	0.837165	0.491551	0.788753	0.7258	0.246775	0.582466	0.829953	0.558744	0.789676	0.871258	0.590641	0.866991	0.979682	0.931807	0.989886
tr|Q810T9|Q810T9_MOUSE	Kank1 protein OS=Mus musculus OX=10090 GN=Kank1 PE=2 SV=1	0.831379	0.849496	0.377362	0.747252	0.762802	0.174883	0.481036	0.738716	0.125087	0.410974	0.672201	0.10249	0.298905	1.03708	0.837216	0.950631	0.927979	0.69653	0.935844
tr|Q8BT45|Q8BT45_MOUSE	Uncharacterized protein OS=Mus musculus OX=10090 PE=2 SV=1	0.831429	0.845783	0.476252	0.818086	0.717741	0.216078	0.53306	0.797039	0.391861	0.723566	0.686399	0.277672	0.55491	1.05132	0.838916	0.951715	0.890293	0.647435	0.917296
sp|Q8C7D2|CRBN_MOUSE	Protein cereblon OS=Mus musculus OX=10090 GN=Crbn PE=1 SV=1	0.831436	0.809277	0.380262	0.750038	0.773265	0.328967	0.654344	1.10728	0.687831	0.900795	1.07368	0.819918	0.924051	0.627136	0.114789	0.422811	0.597975	0.0886911	0.436418
sp|Q99MQ4|ASPN_MOUSE	Aspn protein OS=Mus musculus OX=10090 GN=Aspn PE=1 SV=1	0.831456	0.553785	0.0644936	0.303552	0.804075	0.413459	0.732527	0.616665	0.116488	0.39872	0.90864	0.762524	0.8998	0.859794	0.558744	0.854573	1.24578	0.40146	0.812203
sp|Q3U3Q1|ULK3_MOUSE	Serine/threonine-protein kinase ULK3 OS=Mus musculus OX=10090 GN=Ulk3 PE=2 SV=1	0.831511	0.670454	0.0394961	0.226041	0.752206	0.149585	0.439466	0.920045	0.657034	0.886523	1.04686	0.880512	0.94965	0.754884	0.149385	0.478977	0.844621	0.380562	0.802033
sp|Q99P30|NUDT7_MOUSE	Peroxisomal coenzyme A diphosphatase NUDT7 OS=Mus musculus OX=10090 GN=Nudt7 PE=1 SV=2	0.83167	0.84982	0.489351	0.826044	0.936531	0.79672	0.942692	0.739362	0.271573	0.611829	0.826875	0.552245	0.78585	0.779831	0.350865	0.70268	0.857601	0.550245	0.884129
tr|Q5SX74|Q5SX74_MOUSE	Uncharacterized protein OS=Mus musculus OX=10090 GN=P4ha2 PE=2 SV=1	0.831897	0.720126	0.0868913	0.363326	0.961686	0.843216	0.956706	0.680889	0.0546945	0.248991	0.922104	0.722528	0.880101	0.731904	0.107289	0.409353	0.974676	0.890711	0.979
tr|Q3TU63|Q3TU63_MOUSE	Uncharacterized protein OS=Mus musculus OX=10090 GN=Ptpre PE=2 SV=1	0.832101	0.584671	0.157184	0.498726	0.481801	0.0629937	0.259575	0.967824	0.89551	0.97025	0.809358	0.510749	0.760054	1.17923	0.524848	0.830987	0.969717	0.89641	0.979869
sp|Q9R0P5|DEST_MOUSE	Destrin OS=Mus musculus OX=10090 GN=Dstn PE=1 SV=1	0.832159	0.878743	0.00049995	0.00818764	0.56051	9.999e-05	0.00224872	0.926988	0.00289971	0.0303117	0.612599	9.999e-05	0.00138834	1.20439	9.999e-05	0.003397	0.809722	9.999e-05	0.00399148
tr|Q9D6T3|Q9D6T3_MOUSE	Uncharacterized protein OS=Mus musculus OX=10090 GN=Ccdc115 PE=2 SV=1	0.832279	0.925844	0.739326	0.929485	0.703107	0.19868	0.512301	0.862585	0.564544	0.843843	0.664772	0.243476	0.513906	1.04524	0.855814	0.958066	0.79212	0.377162	0.799514
tr|Q7TS64|Q7TS64_MOUSE	G protein-coupled receptor kinase OS=Mus musculus OX=10090 GN=Grk2 PE=1 SV=1	0.83231	0.927495	0.333667	0.70575	0.864221	0.30267	0.630929	0.750688	0.0029997	0.0311024	0.65691	0.0009999	0.00888228	0.958809	0.724728	0.91988	0.835735	0.0163984	0.168658
tr|I7CPP0|I7CPP0_MOUSE	PR domain containing 1 with ZNF domain OS=Mus musculus OX=10090 GN=Prdm1 PE=2 SV=1	0.832368	0.568776	0.00859914	0.0753398	1.11141	0.578042	0.840418	0.610163	0.019598	0.123811	1.21386	0.410559	0.686246	0.504018	0.00249975	0.0356382	0.985984	0.941206	0.991125
tr|F6QCI0|F6QCI0_MOUSE	TATA-box-binding protein-associated factor 15 (Fragment) OS=Mus musculus OX=10090 GN=Taf15 PE=1 SV=1	0.832532	0.946908	0.381662	0.751441	0.587002	9.999e-05	0.00224872	0.803301	0.0470953	0.225485	0.504974	0.00079992	0.007426	1.32313	0.0456954	0.251168	0.829871	0.19948	0.630732
sp|Q8R3Y8|I2BP1_MOUSE	Interferon regulatory factor 2-binding protein 1 OS=Mus musculus OX=10090 GN=Irf2bp1 PE=1 SV=2	0.832567	0.904137	0.662434	0.901173	0.823349	0.450155	0.76081	0.672031	0.169883	0.486566	0.621051	0.187881	0.439559	1.03463	0.890111	0.967785	0.940208	0.805319	0.964276
sp|Q8C0C0|ZHX2_MOUSE	Zinc fingers and homeoboxes protein 2 OS=Mus musculus OX=10090 GN=Zhx2 PE=1 SV=1	0.832679	0.865785	0.538946	0.853098	0.822098	0.447155	0.7589	0.662198	0.157084	0.465567	0.638101	0.209879	0.469421	1.03098	0.90201	0.972836	0.976909	0.923008	0.987976
tr|Q545G5|Q545G5_MOUSE	MCG121569, isoform CRA_b OS=Mus musculus OX=10090 GN=Myl1 PE=2 SV=1	0.832884	0.459934	9.999e-05	0.00230555	0.953685	0.181282	0.489783	0.474167	9.999e-05	0.00250446	1.02018	0.49505	0.747668	0.686442	9.999e-05	0.003397	1.40289	9.999e-05	0.00399148
tr|F6SBR5|F6SBR5_MOUSE	Citron Rho-interacting kinase OS=Mus musculus OX=10090 GN=Cit PE=1 SV=2	0.83318	0.817408	0.284372	0.660458	0.76948	0.192081	0.504657	0.780038	0.20148	0.534407	0.751242	0.230277	0.497557	0.966036	0.846315	0.954852	0.914877	0.642936	0.91553
sp|P70315|WASP_MOUSE	Wiskott-Aldrich syndrome protein (WASP) OS=Mus musculus OX=10090 GN=Was PE=1 SV=1	0.833209	0.798351	0.39756	0.76594	0.658928	0.159384	0.454864	0.884392	0.630837	0.875713	0.740758	0.368363	0.646826	1.0511	0.839616	0.951833	0.865721	0.571743	0.889179
sp|Q8C7E9|CSTFT_MOUSE	Cleavage stimulation factor subunit 2 tau variant OS=Mus musculus OX=10090 GN=Cstf2t PE=1 SV=2	0.833236	0.948501	0.766823	0.936869	0.668647	0.049795	0.221941	0.835314	0.343966	0.682041	0.600958	0.040496	0.1535	1.13971	0.489951	0.81024	0.806289	0.269673	0.705875
tr|D3YZU3|D3YZU3_MOUSE	Transmembrane protease serine OS=Mus musculus OX=10090 GN=Tmprss11g PE=3 SV=1	0.833292	1.0856	0.718928	0.920568	0.76265	0.30207	0.630929	0.85325	0.537646	0.828056	0.608304	0.175682	0.422715	0.993476	0.977202	0.995278	0.696472	0.19708	0.626245
sp|Q61206|PA1B2_MOUSE	Platelet-activating factor acetylhydrolase IB subunit beta OS=Mus musculus OX=10090 GN=Pafah1b2 PE=1 SV=2	0.833343	1.00345	0.952905	0.988622	0.909289	0.252175	0.577084	0.852127	0.00249975	0.0267884	0.673841	0.0059994	0.0358114	0.823129	0.0471953	0.256323	0.738221	0.00189981	0.0380379
sp|Q91XF0|PNPO_MOUSE	Pyridoxine-5'-phosphate oxidase OS=Mus musculus OX=10090 GN=Pnpo PE=1 SV=1	0.833748	0.859717	0.516148	0.839592	0.824733	0.449855	0.76081	0.901946	0.685231	0.900795	0.878063	0.686231	0.865001	0.785791	0.365663	0.717289	0.752237	0.291571	0.724334
sp|Q8BV57|SRCRL_MOUSE	Soluble scavenger receptor cysteine-rich domain-containing protein SSC5D OS=Mus musculus OX=10090 GN=Ssc5d PE=1 SV=1	0.834047	0.847858	0.452355	0.801839	0.888805	0.533347	0.814391	0.794582	0.234577	0.569267	0.843752	0.469353	0.72865	0.797035	0.237876	0.593483	0.832252	0.338166	0.766953
tr|A0A087WR08|A0A087WR08_MOUSE	Transcription initiation factor TFIID subunit 9 (Fragment) OS=Mus musculus OX=10090 GN=Taf9 PE=1 SV=1	0.834213	0.730743	0.220578	0.583851	0.686125	0.174683	0.480904	0.926685	0.766723	0.934911	0.882994	0.69663	0.86868	0.918303	0.732227	0.921887	0.860427	0.557844	0.887091
sp|Q8VHH5|AGAP3_MOUSE	Arf-GAP with GTPase, ANK repeat and PH domain-containing protein 3 OS=Mus musculus OX=10090 GN=Agap3 PE=1 SV=1	0.834426	0.722743	0.10249	0.39721	0.750869	0.163584	0.461896	0.867085	0.449155	0.772	0.907978	0.672633	0.856648	0.866073	0.454555	0.788281	0.891808	0.552845	0.885422
sp|P45377|ALD2_MOUSE	Aldose reductase-related protein 2 OS=Mus musculus OX=10090 GN=Akr1b8 PE=1 SV=2	0.834511	0.710532	0.0135986	0.106701	0.640604	0.0825917	0.311769	0.740084	0.262974	0.602012	0.637732	0.0227977	0.100907	1.23319	0.49765	0.815207	1.04492	0.729627	0.94571
sp|Q91WG2|RABE2_MOUSE	Rab GTPase-binding effector protein 2 OS=Mus musculus OX=10090 GN=Rabep2 PE=1 SV=3	0.83569	0.940274	0.623638	0.886474	0.891436	0.19918	0.513176	0.797875	0.157484	0.465672	0.767524	0.0276972	0.115622	0.830981	0.111589	0.415821	0.78605	0.00979902	0.119212
tr|A0A2Z4EZT3|A0A2Z4EZT3_MUHV1	Major DNA-binding protein OS=Murid herpesvirus 1 OX=10366 GN=M57 PE=3 SV=1	0.835692	0.758751	0.265573	0.636718	0.83199	0.471653	0.774806	0.753314	0.29927	0.641853	0.838268	0.580142	0.804285	0.874702	0.60024	0.868933	0.957125	0.858214	0.972925
tr|Q8K1G9|Q8K1G9_MOUSE	DEAH (Asp-Glu-Ala-His) box polypeptide 35 OS=Mus musculus OX=10090 GN=Dhx35 PE=1 SV=1	0.835773	0.8432	0.474753	0.816608	0.735732	0.251075	0.575643	0.741996	0.277072	0.620063	0.65702	0.234077	0.503044	1.08872	0.733327	0.922363	0.94797	0.829317	0.966578
tr|F6QU81|F6QU81_MOUSE	Putative RNA-binding protein Luc7-like 1 (Fragment) OS=Mus musculus OX=10090 GN=Luc7l PE=1 SV=1	0.835845	1.05731	0.810119	0.952546	0.805667	0.405859	0.724871	0.751145	0.294271	0.638852	0.580851	0.152085	0.389113	1.03391	0.892511	0.968479	0.786187	0.363664	0.788865
sp|P57722|PCBP3_MOUSE	Poly(rC)-binding protein 3 OS=Mus musculus OX=10090 GN=Pcbp3 PE=1 SV=3	0.83613	0.981427	0.939706	0.986008	0.713376	0.222178	0.540796	0.953546	0.851015	0.958291	0.703379	0.30197	0.582683	0.965048	0.883812	0.965932	0.700001	0.20208	0.635805
sp|Q61696|HS71A_MOUSE	Heat shock protein 1B OS=Mus musculus OX=10090 GN=Hspa1b PE=1 SV=1	0.836563	0.944892	0.632837	0.888909	0.841864	0.0682932	0.273644	0.754286	0.00239976	0.0262453	0.632956	9.999e-05	0.00138834	0.993006	0.927707	0.981079	0.852377	0.127687	0.523116
tr|Q3TP27|Q3TP27_MOUSE	Uncharacterized protein (Fragment) OS=Mus musculus OX=10090 GN=Pacs1 PE=2 SV=1	0.836714	0.872599	0.560044	0.863603	0.7144	0.216878	0.534208	0.853918	0.540346	0.830411	0.709464	0.311869	0.593182	1.02912	0.907909	0.976055	0.840781	0.50205	0.863845
tr|A0A286YCQ0|A0A286YCQ0_MOUSE	Sorbin and SH3 domain-containing protein 1 OS=Mus musculus OX=10090 GN=Sorbs1 PE=1 SV=1	0.837291	0.808084	0.359764	0.730449	0.759827	0.232077	0.554329	0.823229	0.0369963	0.192266	0.793405	0.107589	0.310236	0.944286	0.520748	0.829224	0.894912	0.444656	0.836005
sp|Q8VCL2|SCO2_MOUSE	Protein SCO2 homolog, mitochondrial OS=Mus musculus OX=10090 GN=Sco2 PE=1 SV=1	0.837315	0.900237	0.561844	0.863603	0.720291	0.189981	0.502655	0.99946	0.9981	0.999657	0.805321	0.668333	0.855097	0.891901	0.545145	0.843879	0.706681	0.379762	0.802033
tr|Q9WVN5|Q9WVN5_MOUSE	Olfactory receptor OS=Mus musculus OX=10090 GN=Olfr64 PE=3 SV=1	0.837508	0.806602	0.408359	0.775257	0.956016	0.872713	0.967708	0.63809	0.132287	0.423517	0.767495	0.421358	0.693955	0.850688	0.532147	0.833657	1.00616	0.979602	0.995318
tr|Q8C3Z3|Q8C3Z3_MOUSE	Uncharacterized protein (Fragment) OS=Mus musculus OX=10090 GN=Tmod3 PE=2 SV=1	0.837751	0.859437	0.0342966	0.208027	0.772448	0.00049995	0.00704896	0.834828	0.00669933	0.057204	0.721653	0.00029997	0.00339099	0.979656	0.571443	0.859888	0.858482	0.00279972	0.0495341
tr|Q3V2X2|Q3V2X2_MOUSE	ANK_REP_REGION domain-containing protein (Fragment) OS=Mus musculus OX=10090 GN=Kidins220 PE=2 SV=1	0.837954	0.66639	0.144186	0.475924	0.799232	0.39616	0.715959	0.857712	0.549945	0.836508	1.04394	0.890711	0.953565	0.75584	0.30087	0.657644	0.904615	0.691831	0.93518
sp|P60335|PCBP1_MOUSE	Poly(rC)-binding protein 1 OS=Mus musculus OX=10090 GN=Pcbp1 PE=1 SV=1	0.838021	0.845291	0.316268	0.688952	0.730717	0.314969	0.643125	0.990906	0.933007	0.981732	0.866192	0.49675	0.748995	0.857734	0.190881	0.540537	0.737287	0.10109	0.46417
sp|Q8R2Q0|TRI29_MOUSE	Tripartite motif-containing protein 29 OS=Mus musculus OX=10090 GN=Trim29 PE=1 SV=1	0.838205	0.858485	0.00079992	0.011854	0.847136	0.0178982	0.108976	0.841687	0.00079992	0.011854	0.750592	0.00069993	0.00670233	0.896416	0.0339966	0.210403	0.834912	0.00139986	0.0312619
tr|Q8BYP5|Q8BYP5_MOUSE	Uncharacterized protein (Fragment) OS=Mus musculus OX=10090 GN=Zfp608 PE=2 SV=1	0.838615	1.05328	0.829917	0.957839	1.00026	0.9995	0.9999	0.710367	0.222378	0.554415	0.684609	0.274073	0.551861	0.812848	0.430857	0.774742	0.770321	0.330867	0.759887
tr|F6ZV59|F6ZV59_MOUSE	Heterogeneous nuclear ribonucleoprotein D0 (Fragment) OS=Mus musculus OX=10090 GN=Hnrnpd PE=1 SV=1	0.83864	0.937598	0.176182	0.52709	0.89812	0.00129987	0.0151225	0.815789	0.00129987	0.0164728	0.733298	9.999e-05	0.00138834	0.887544	0.0219978	0.159117	0.759493	0.00079992	0.0201145
tr|F6U3S2|F6U3S2_MOUSE	Major facilitator superfamily domain-containing protein 6 (Fragment) OS=Mus musculus OX=10090 GN=Mfsd6 PE=1 SV=1	0.839346	0.624541	0.10429	0.399579	1.35961	0.254575	0.57843	0.488926	0.0457954	0.221924	1.08015	0.807219	0.918103	0.467417	0.0286971	0.187603	1.01543	0.950105	0.992204
sp|P54923|ADPRH_MOUSE	ADP-ribosylarginine hydrolase, isoform CRA_a OS=Mus musculus OX=10090 GN=Adprh PE=1 SV=1	0.839391	0.933612	0.443856	0.797442	0.615487	0.00159984	0.0175872	1.04684	0.687031	0.900795	0.741649	0.0192981	0.0888017	1.02371	0.920208	0.979994	0.675047	0.139986	0.547179
tr|Q923E8|Q923E8_MOUSE	Phosducin-like OS=Mus musculus OX=10090 GN=Pdcl PE=2 SV=1	0.839686	0.906072	0.409659	0.775257	0.901403	0.453955	0.762606	0.825398	0.10019	0.366713	0.838681	0.20108	0.458023	0.783609	0.0531947	0.274732	0.782953	0.0645935	0.368356
tr|Q3TXH6|Q3TXH6_MOUSE	SWIB domain-containing protein OS=Mus musculus OX=10090 GN=Smarcd2 PE=2 SV=1	0.83987	1.0073	0.966103	0.992339	0.710087	0.0871913	0.320603	0.857843	0.418558	0.74218	0.614076	0.0489951	0.175706	1.08569	0.662134	0.892769	0.764226	0.173783	0.601293
tr|D3Z3J6|D3Z3J6_MOUSE	Polyadenylate-binding protein-interacting protein 1 OS=Mus musculus OX=10090 GN=Paip1 PE=1 SV=1	0.839914	0.848	0.0881912	0.366002	0.932562	0.661634	0.878506	0.8872	0.565743	0.844056	0.932515	0.448455	0.713377	0.7133	0.0120988	0.106147	0.725904	0.00389961	0.0621117
tr|Q6IE30|Q6IE30_MOUSE	Serine proteinase inhibitor B3-like 1 OS=Mus musculus OX=10090 GN=Serpinb3d PE=2 SV=1	0.840008	0.924809	0.759824	0.935313	0.802992	0.424858	0.740602	0.949376	0.837916	0.95363	0.836538	0.575742	0.801811	0.817769	0.441556	0.779595	0.708565	0.213879	0.647673
sp|Q3TIV5|ZC3HF_MOUSE	Zinc finger CCCH domain-containing protein 15 OS=Mus musculus OX=10090 GN=Zc3h15 PE=1 SV=2	0.840023	0.964862	0.875012	0.970705	0.620569	0.107389	0.362524	0.731372	0.257974	0.596122	0.477365	0.0777922	0.247071	1.36797	0.250075	0.603639	0.877995	0.609439	0.902736
tr|A0A0U1RP06|A0A0U1RP06_MOUSE	DNA repair protein-complementing XP-C cells homolog (Fragment) OS=Mus musculus OX=10090 GN=Xpc PE=1 SV=1	0.840407	0.848354	0.364164	0.73419	0.809641	0.273273	0.598421	0.844225	0.370863	0.703884	0.817444	0.389761	0.668468	0.882508	0.509749	0.823683	0.840273	0.366363	0.790477
tr|A0A3B2W417|A0A3B2W417_MOUSE	Differentially-expressed in FDCP 6 (Fragment) OS=Mus musculus OX=10090 GN=Def6 PE=1 SV=1	0.841302	0.800558	0.378262	0.748139	0.56504	0.0760924	0.295263	0.83174	0.475252	0.78904	0.595747	0.163584	0.405279	1.32294	0.30087	0.657644	0.931788	0.777922	0.959186
tr|B7ZWM8|B7ZWM8_MOUSE	DISP complex protein LRCH3 OS=Mus musculus OX=10090 GN=Lrch3 PE=1 SV=1	0.841342	0.661851	0.147285	0.479465	0.736642	0.266173	0.59091	0.766959	0.325867	0.664745	0.866276	0.653535	0.845094	0.955298	0.851015	0.956662	1.06102	0.812019	0.964276
tr|Q8CE87|Q8CE87_MOUSE	Uncharacterized protein (Fragment) OS=Mus musculus OX=10090 GN=Ino80 PE=2 SV=1	0.841431	0.852665	0.49615	0.828109	0.935387	0.793121	0.941991	0.621651	0.119488	0.403367	0.692065	0.285871	0.564583	0.929394	0.766123	0.932312	1.01743	0.942706	0.991125
tr|Q3UTI7|Q3UTI7_MOUSE	Peptidyl-prolyl cis-trans isomerase OS=Mus musculus OX=10090 GN=Pin1 PE=2 SV=1	0.841531	0.819186	0.59834	0.877868	0.708049	0.149585	0.439466	0.901389	0.578642	0.850731	0.81032	0.371063	0.646826	0.960855	0.90231	0.972996	0.849386	0.447355	0.837298
sp|Q8K3X4|I2BPL_MOUSE	Probable E3 ubiquitin-protein ligase IRF2BPL OS=Mus musculus OX=10090 GN=Irf2bpl PE=1 SV=1	0.841805	0.938661	0.251075	0.625191	0.825709	0.0140986	0.0924514	0.790949	0.0484952	0.229436	0.776773	0.0255974	0.109212	0.872755	0.0454955	0.250284	0.84598	0.00439956	0.0673861
sp|Q8BIJ7|RUFY1_MOUSE	RUN and FYVE domain-containing protein 1 OS=Mus musculus OX=10090 GN=Rufy1 PE=1 SV=1	0.842066	0.940782	0.787721	0.942287	0.88865	0.636936	0.867723	0.783287	0.359664	0.693927	0.750844	0.389461	0.668141	0.869362	0.584842	0.866098	0.819468	0.445155	0.836005
tr|A0A0J9YUX9|A0A0J9YUX9_MOUSE	Huntingtin-interacting protein 1 (Fragment) OS=Mus musculus OX=10090 GN=Hip1 PE=1 SV=1	0.842428	0.829399	0.549845	0.859853	1.13245	0.685731	0.891102	0.597049	0.10099	0.368626	0.827279	0.553145	0.78667	0.706193	0.209379	0.560714	0.962204	0.875712	0.975311
sp|P12388|PAI2_MOUSE	Serine (Or cysteine) peptidase inhibitor, clade B, member 2 OS=Mus musculus OX=10090 GN=Serpinb2 PE=1 SV=1	0.842786	0.892228	0.00249975	0.0294031	0.717332	9.999e-05	0.00224872	0.942972	0.207479	0.539784	0.706073	9.999e-05	0.00138834	0.998586	0.975002	0.995134	0.799525	9.999e-05	0.00399148
sp|Q8VDS4|RPR1A_MOUSE	Regulation of nuclear pre-mRNA domain-containing protein 1A OS=Mus musculus OX=10090 GN=Rprd1a PE=1 SV=1	0.843025	0.817018	0.40266	0.770227	0.698864	0.192581	0.504932	0.896015	0.664634	0.890821	0.777793	0.442056	0.707267	1.00802	0.972503	0.99474	0.860439	0.557844	0.887091
tr|B7ZN52|B7ZN52_MOUSE	Lmo7 protein OS=Mus musculus OX=10090 GN=Lmo7 PE=2 SV=1	0.843385	0.913371	0.610339	0.881191	0.719902	0.10049	0.349771	0.868874	0.454455	0.777121	0.695126	0.129787	0.349178	1.04273	0.815418	0.946187	0.820312	0.306469	0.735726
sp|Q8JZM7|CDC73_MOUSE	Parafibromin OS=Mus musculus OX=10090 GN=Cdc73 PE=1 SV=1	0.843682	1.13527	0.684332	0.911728	0.82124	0.256174	0.58062	0.67517	0.0145985	0.0999366	0.491265	0.0233977	0.102568	1.13037	0.406159	0.756054	0.808777	0.30177	0.733788
tr|Q3UJL1|Q3UJL1_MOUSE	Uncharacterized protein OS=Mus musculus OX=10090 GN=Gtf3c4 PE=2 SV=1	0.8437	0.835089	0.448855	0.800075	0.792098	0.368963	0.692888	0.803466	0.405159	0.73266	0.773395	0.432557	0.699251	0.954596	0.849515	0.956097	0.903556	0.688331	0.933746
sp|Q3TTY5|K22E_MOUSE	Keratin, type II cytoskeletal 2 epidermal OS=Mus musculus OX=10090 GN=Krt2 PE=1 SV=1	0.843918	0.573753	9.999e-05	0.00230555	0.840771	9.999e-05	0.00224872	0.799829	9.999e-05	0.00250446	1.17924	9.999e-05	0.00138834	0.684587	9.999e-05	0.003397	0.985332	0.732127	0.946003
sp|Q6NT99|DUS23_MOUSE	Dual specificity protein phosphatase 23 OS=Mus musculus OX=10090 GN=Dusp23 PE=1 SV=1	0.84416	0.855299	0.0938906	0.379064	0.784775	0.0305969	0.155591	0.803862	0.0573943	0.257247	0.746869	0.0155984	0.0751904	0.963086	0.748125	0.925843	0.91107	0.351365	0.780997
tr|Q8CET6|Q8CET6_MOUSE	Vesicle transport through interaction with t-SNAREs homolog 1A (Yeast), isoform CRA_a OS=Mus musculus OX=10090 GN=Vti1a PE=2 SV=1	0.844283	0.829617	0.430157	0.78926	0.799571	0.387761	0.709413	0.85729	0.548845	0.835831	0.838484	0.580442	0.804285	0.887331	0.638336	0.884585	0.853404	0.538446	0.878206
tr|Q3UG63|Q3UG63_MOUSE	CUE domain-containing protein OS=Mus musculus OX=10090 GN=Ascc2 PE=2 SV=1	0.844394	1.00249	0.989501	0.997611	0.734661	0.245975	0.570277	0.776638	0.345565	0.682041	0.57758	0.149185	0.384367	1.14076	0.605939	0.870672	0.834235	0.482652	0.857496
tr|A0A338P7L8|A0A338P7L8_MOUSE	Charged multivesicular body protein 2b OS=Mus musculus OX=10090 GN=Chmp2b PE=1 SV=1	0.844509	0.785518	0.00079992	0.011854	1.08785	0.10249	0.354529	0.712465	0.00319968	0.0325939	1.09105	0.189981	0.442204	0.582984	0.00089991	0.0167085	0.807181	0.163684	0.590702
sp|Q5SX40|MYH1_MOUSE	Myosin-1 OS=Mus musculus OX=10090 GN=Myh1 PE=1 SV=1	0.844521	0.482725	9.999e-05	0.00230555	1.02513	0.586241	0.84308	0.509296	9.999e-05	0.00250446	1.09325	0.0578942	0.199552	0.638445	9.999e-05	0.003397	1.31829	9.999e-05	0.00399148
tr|B9EKQ1|B9EKQ1_MOUSE	Tbc1d8b protein OS=Mus musculus OX=10090 GN=Tbc1d8b PE=2 SV=1	0.844559	0.901824	0.655234	0.900183	0.80066	0.393061	0.71377	0.767846	0.327567	0.666509	0.691812	0.285471	0.564142	1.01021	0.966003	0.994658	0.895006	0.662234	0.923016
sp|Q8BZT2|SH3R2_MOUSE	E3 ubiquitin-protein ligase SH3RF2 OS=Mus musculus OX=10090 GN=Sh3rf2 PE=1 SV=2	0.844614	0.897423	0.554245	0.861546	0.698761	0.079892	0.306285	0.718847	0.0934907	0.353328	0.567372	0.0263974	0.111878	1.23036	0.277872	0.637718	0.95492	0.807219	0.964276
sp|Q8R0S2|IQEC1_MOUSE	IQ motif and SEC7 domain-containing protein 1 OS=Mus musculus OX=10090 GN=Iqsec1 PE=1 SV=2	0.845038	0.970627	0.89671	0.973609	0.799737	0.392361	0.713738	0.941355	0.813619	0.945641	0.78711	0.462454	0.724414	0.862357	0.565243	0.85626	0.709041	0.214579	0.647673
tr|Q9DBW2|Q9DBW2_MOUSE	Rho-GAP domain-containing protein (Fragment) OS=Mus musculus OX=10090 GN=Inpp5b PE=2 SV=2	0.845206	0.880378	0.0986901	0.388855	0.762382	0.0069993	0.0561615	0.848673	0.148685	0.45157	0.740902	0.120288	0.334034	0.985879	0.845615	0.954399	0.853023	0.0910909	0.443105
tr|F7CVJ5|F7CVJ5_MOUSE	AHNAK nucleoprotein 2 (Fragment) OS=Mus musculus OX=10090 GN=Ahnak2 PE=1 SV=1	0.84528	0.547899	0.0654935	0.30578	0.761864	0.321968	0.647685	0.694951	0.20128	0.534098	0.98066	0.954405	0.980777	0.873806	0.59804	0.867745	1.2125	0.458854	0.844339
sp|Q3SXD3|HDDC2_MOUSE	HD domain-containing protein 2 OS=Mus musculus OX=10090 GN=Hddc2 PE=1 SV=1	0.845457	0.80208	0.174083	0.523724	0.810833	0.116888	0.382854	0.817698	0.0870913	0.337737	0.834192	0.189881	0.442133	0.902537	0.373763	0.726041	0.905399	0.581842	0.893538
tr|Q3UDN8|Q3UDN8_MOUSE	Uncharacterized protein (Fragment) OS=Mus musculus OX=10090 GN=Trim28 PE=2 SV=1	0.845478	0.879343	0.0145985	0.112746	0.681832	0.00729927	0.0578417	0.778653	0.00039996	0.00699875	0.646332	0.00019998	0.00246578	1.17505	0.0182982	0.141833	0.911657	0.290971	0.724334
sp|Q9JKL5|CHP3_MOUSE	Tescalcin variant 1 OS=Mus musculus OX=10090 GN=Tesc PE=1 SV=1	0.845622	0.514609	0.0271973	0.177981	0.634995	0.0817918	0.309665	0.697729	0.0690931	0.290136	0.897967	0.642136	0.837819	1.02775	0.875112	0.963016	1.30068	0.182282	0.610826
sp|Q9JMG1|EDF1_MOUSE	Endothelial differentiation-related factor 1 OS=Mus musculus OX=10090 GN=Edf1 PE=1 SV=1	0.845643	0.874144	0.465653	0.811433	0.702031	0.0832917	0.312932	0.805414	0.259974	0.598362	0.647182	0.0771923	0.246144	1.14242	0.481652	0.804895	0.902674	0.594241	0.899051
tr|B2X2D8|B2X2D8_MOUSE	ASL1/FUT8 fusion OS=Mus musculus OX=10090 GN=Fut8 PE=2 SV=1	0.845681	0.702801	0.184982	0.537524	1.01184	0.966003	0.991429	0.688328	0.191581	0.518706	1.00569	0.985101	0.992561	0.68347	0.177482	0.518563	0.981952	0.939006	0.990729
sp|Q91WT4|DJC17_MOUSE	DnaJ homolog subfamily C member 17 OS=Mus musculus OX=10090 GN=Dnajc17 PE=1 SV=2	0.846089	0.931187	0.547745	0.858726	0.528303	0.00819918	0.0628669	1.09917	0.40156	0.731092	0.624633	0.0977902	0.288759	1.21455	0.107589	0.410172	0.678698	0.189981	0.61877
sp|Q62418|DBNL_MOUSE	Drebrin-like protein OS=Mus musculus OX=10090 GN=Dbnl PE=1 SV=2	0.846478	0.865393	0.00819918	0.0728347	0.763014	0.00039996	0.0060678	0.818565	0.00029997	0.00570211	0.854955	0.10019	0.294213	0.921342	0.222278	0.573406	0.855599	0.0444956	0.308235
sp|P17182|ENOA_MOUSE	Enolase 1, alpha non-neuron OS=Mus musculus OX=10090 GN=EG433182 PE=1 SV=1	0.846714	1.00563	0.825517	0.956911	0.821817	9.999e-05	0.00224872	0.835048	9.999e-05	0.00250446	0.665736	9.999e-05	0.00138834	0.956983	0.0588941	0.293414	0.795069	9.999e-05	0.00399148
tr|A0A1B0GRG8|A0A1B0GRG8_MOUSE	Predicted gene 5678 OS=Mus musculus OX=10090 GN=Gm5678 PE=3 SV=1	0.846749	0.809649	0.269473	0.641253	1.21949	0.328667	0.654344	0.660415	0.0418958	0.208078	1.03169	0.889611	0.952867	0.535951	0.00479952	0.0583896	0.823299	0.312469	0.740808
sp|Q9DB73|NB5R1_MOUSE	NADH-cytochrome b5 reductase 1 OS=Mus musculus OX=10090 GN=Cyb5r1 PE=1 SV=1	0.846885	0.79325	0.0969903	0.385636	1.00581	0.967203	0.991545	0.807259	0.10479	0.375163	0.887951	0.591341	0.809934	0.762404	0.20488	0.557786	0.824638	0.475952	0.855226
sp|Q6NZA9|TAF9B_MOUSE	Transcription initiation factor TFIID subunit 9B OS=Mus musculus OX=10090 GN=Taf9b PE=1 SV=2	0.847012	0.852839	0.511649	0.836586	0.629569	0.119188	0.388452	0.93501	0.79592	0.944796	0.700455	0.29847	0.578044	1.13102	0.627237	0.87907	0.833177	0.480252	0.856268
tr|F6QP53|F6QP53_MOUSE	Centriolin (Fragment) OS=Mus musculus OX=10090 GN=Cntrl PE=1 SV=1	0.847404	1.0212	0.929207	0.982208	0.978208	0.933207	0.983401	0.857717	0.549945	0.836508	0.833785	0.568043	0.796823	0.71247	0.218878	0.570369	0.681049	0.176282	0.603422
tr|Q3TZY4|Q3TZY4_MOUSE	Transmembrane and coiled-coil domains protein 2 OS=Mus musculus OX=10090 GN=Tmcc2 PE=1 SV=1	0.847561	1.05688	0.809419	0.952546	0.965432	0.890111	0.97265	0.950759	0.841816	0.955175	0.881357	0.693631	0.86731	0.643942	0.131587	0.452926	0.58699	0.0811919	0.418381
tr|B7ZNE9|B7ZNE9_MOUSE	Dzip1l protein OS=Mus musculus OX=10090 GN=Dzip1l PE=2 SV=1	0.847628	0.785795	0.319168	0.691207	0.880747	0.609039	0.852821	0.784919	0.362864	0.696397	0.892801	0.720928	0.87907	0.822052	0.454355	0.788281	0.919456	0.741126	0.948243
tr|Q8BRA9|Q8BRA9_MOUSE	Uncharacterized protein OS=Mus musculus OX=10090 PE=2 SV=1	0.847693	0.87101	0.584642	0.873271	0.799021	0.413859	0.732626	0.898774	0.675532	0.897611	0.836708	0.575842	0.801811	0.877425	0.608539	0.872193	0.803221	0.40276	0.812773
tr|A0A338P7E5|A0A338P7E5_MOUSE	Ubiquitin-conjugating enzyme E2 L3 OS=Mus musculus OX=10090 GN=Ube2l3 PE=1 SV=1	0.847969	0.739458	0.00969903	0.0828178	0.806893	0.0752925	0.293406	0.697919	0.00129987	0.0164728	0.76903	0.0248975	0.107084	0.995677	0.982402	0.996228	1.07884	0.721828	0.94319
tr|Q3UZF0|Q3UZF0_MOUSE	DNA primase OS=Mus musculus OX=10090 GN=Prim1 PE=2 SV=1	0.848228	1.60449	0.0293971	0.187274	0.737377	0.135086	0.416408	0.767545	0.172783	0.491346	0.35	0.00059994	0.00599658	1.12535	0.533147	0.834405	0.504605	0.00379962	0.0614384
tr|Q6PDR1|Q6PDR1_MOUSE	Lipase OS=Mus musculus OX=10090 GN=Lipa PE=2 SV=1	0.848235	0.909645	0.666133	0.901779	0.923533	0.580442	0.840844	0.883025	0.469253	0.785705	0.869021	0.30087	0.581263	0.764426	0.0644936	0.308093	0.739757	0.147585	0.565846
tr|Q80V79|Q80V79_MOUSE	DNA mismatch repair protein OS=Mus musculus OX=10090 GN=Msh2 PE=2 SV=1	0.848369	0.90016	0.238476	0.610281	0.714166	0.0436956	0.203266	0.878835	0.207779	0.540344	0.708215	0.0669933	0.222394	1.09715	0.422658	0.76669	0.791689	0.252075	0.689749
tr|Q8C7N5|Q8C7N5_MOUSE	ASD2 domain-containing protein OS=Mus musculus OX=10090 GN=Shroom2 PE=2 SV=1	0.848599	1.01363	0.953505	0.988622	0.731014	0.240676	0.564731	0.96308	0.882212	0.966664	0.704846	0.30407	0.585144	0.976362	0.924008	0.981079	0.702659	0.205979	0.640492
tr|E9QN99|E9QN99_MOUSE	Protein ABHD14B OS=Mus musculus OX=10090 GN=Abhd14b PE=1 SV=1	0.848799	0.821374	0.0541946	0.272552	0.658231	0.00109989	0.0134837	0.865736	0.00019998	0.0041605	0.737292	0.00089991	0.00811826	1.09398	0.151085	0.480885	0.916186	0.119288	0.502568
sp|Q8BRF7|SCFD1_MOUSE	Sec1 family domain-containing protein 1 OS=Mus musculus OX=10090 GN=Scfd1 PE=1 SV=1	0.848818	0.775377	0.173883	0.523369	0.705821	0.0859914	0.31784	0.950376	0.787621	0.943462	0.877634	0.576042	0.801876	0.934819	0.721128	0.918414	0.848883	0.393961	0.808312
tr|A0A571BG20|A0A571BG20_MOUSE	SRC kinase-signaling inhibitor 1 OS=Mus musculus OX=10090 GN=Srcin1 PE=4 SV=1	0.849035	0.946349	0.661134	0.901173	0.773834	0.00889911	0.0666338	0.700209	0.00639936	0.0556849	0.627858	0.00359964	0.024252	1.05998	0.555544	0.852333	0.985983	0.864014	0.972925
sp|O09106|HDAC1_MOUSE	Histone deacetylase OS=Mus musculus OX=10090 GN=Hdac1 PE=2 SV=1	0.849325	0.835646	0.0707929	0.322507	0.867692	0.205279	0.521527	0.86214	0.189881	0.515853	0.820085	0.153685	0.39189	0.845139	0.530347	0.833243	0.865248	0.332867	0.761653
tr|Q8BRD8|Q8BRD8_MOUSE	APC_N_CC domain-containing protein OS=Mus musculus OX=10090 GN=Apc PE=2 SV=1	0.849533	0.805856	0.370263	0.741049	1.01165	0.966003	0.991429	0.560857	0.079792	0.319919	0.714519	0.321168	0.6044	0.889719	0.644136	0.885788	1.11459	0.669333	0.92754
tr|Q71UP6|Q71UP6_MOUSE	Fibroblast growth factor 1 (Fragment) OS=Mus musculus OX=10090 PE=3 SV=1	0.849537	0.673336	0.162084	0.506968	0.614978	0.112889	0.375141	0.985189	0.949805	0.985766	0.913135	0.772323	0.902952	0.999564	0.999	0.999726	0.91102	0.710229	0.940932
tr|A0A0U1RNH2|A0A0U1RNH2_MOUSE	tRNA-splicing endonuclease subunit Sen34 (Fragment) OS=Mus musculus OX=10090 GN=Tsen34 PE=1 SV=1	0.850273	0.849171	0.456554	0.803309	0.866168	0.425457	0.740957	0.747999	0.40166	0.731092	0.800612	0.379162	0.656112	0.895328	0.340166	0.693691	0.942358	0.729127	0.94557
sp|Q8BHJ5|TBL1R_MOUSE	F-box-like/WD repeat-containing protein TBL1XR1 OS=Mus musculus OX=10090 GN=Tbl1xr1 PE=1 SV=1	0.85077	1.04546	0.846515	0.964046	0.760125	0.29527	0.624675	0.871025	0.589441	0.854266	0.64268	0.215578	0.477593	1.03464	0.890111	0.967785	0.750685	0.287471	0.721162
sp|Q9DCV4|RMD1_MOUSE	Regulator of microtubule dynamics protein 1 OS=Mus musculus OX=10090 GN=Rmdn1 PE=1 SV=2	0.850947	0.872919	0.0833917	0.355082	0.753185	0.00529947	0.0453723	0.866497	0.0516948	0.237878	0.826387	0.0132987	0.0660487	0.913529	0.294971	0.651886	0.873167	0.10379	0.472828
sp|P09411|PGK1_MOUSE	Phosphoglycerate kinase 1 OS=Mus musculus OX=10090 GN=Pgk1 PE=1 SV=4	0.851057	1.05744	0.0433957	0.238938	0.729525	9.999e-05	0.00224872	0.929664	0.0029997	0.0311024	0.654651	9.999e-05	0.00138834	1.02342	0.477452	0.802708	0.711641	9.999e-05	0.00399148
tr|A0A0G2JEY6|A0A0G2JEY6_MOUSE	60S ribosomal protein L34 OS=Mus musculus OX=10090 GN=Rpl34 PE=1 SV=1	0.851166	1.14352	0.137186	0.466877	0.739144	0.00859914	0.0651515	0.920751	0.353565	0.690586	0.585535	9.999e-05	0.00138834	1.10486	0.342866	0.695201	0.613186	9.999e-05	0.00399148
sp|Q9CZP0|UFSP1_MOUSE	Ufm1-specific protease 1 OS=Mus musculus OX=10090 GN=Ufsp1 PE=1 SV=1	0.851326	0.64992	0.132187	0.458099	0.969626	0.909409	0.975578	0.496613	0.0490951	0.231588	0.751883	0.391661	0.669397	0.899999	0.675132	0.89966	1.33991	0.279272	0.711776
tr|Q3U4Y0|Q3U4Y0_MOUSE	H15 domain-containing protein OS=Mus musculus OX=10090 GN=H1f0 PE=2 SV=1	0.851342	0.837113	0.00019998	0.00399148	0.898296	0.0367963	0.178585	0.82594	9.999e-05	0.00250446	0.835873	0.00459954	0.029202	0.875454	0.130387	0.451331	0.835373	0.0508949	0.332325
sp|Q8BYI6|PCAT2_MOUSE	Lysophosphatidylcholine acyltransferase 2 OS=Mus musculus OX=10090 GN=Lpcat2 PE=1 SV=1	0.85146	0.878531	0.117988	0.427448	0.94767	0.488151	0.786299	0.745187	0.0225977	0.136549	0.864659	0.0250975	0.107438	0.781288	0.0145985	0.120311	0.891427	0.30427	0.735516
sp|Q8C8R3|ANK2_MOUSE	Ankyrin-2 OS=Mus musculus OX=10090 GN=Ank2 PE=1 SV=2	0.85154	0.741121	0.0911909	0.373357	1.04339	0.783322	0.93744	0.698165	0.00779922	0.0639456	0.992469	0.953005	0.980744	0.681485	0.0640936	0.30758	0.952613	0.70323	0.937377
tr|Q3U621|Q3U621_MOUSE	Uncharacterized protein OS=Mus musculus OX=10090 GN=Rab10 PE=2 SV=1	0.851633	1.01522	0.910009	0.977996	0.816701	0.135086	0.416408	0.699092	0.0257974	0.149382	0.578643	0.0233977	0.102568	1.10267	0.39656	0.74781	0.897472	0.620938	0.90762
tr|A0A0G2JG76|A0A0G2JG76_MOUSE	Ubiquitin-protein ligase E3B (Fragment) OS=Mus musculus OX=10090 GN=Ube3b PE=1 SV=2	0.851805	0.609512	0.10189	0.396569	0.745401	0.284072	0.611721	1.06616	0.80332	0.944796	1.32318	0.39866	0.675217	0.615471	0.10349	0.400599	0.751113	0.288171	0.721686
tr|Q3T9H7|Q3T9H7_MOUSE	IRS-type PTB domain-containing protein (Fragment) OS=Mus musculus OX=10090 GN=Dok3 PE=2 SV=1	0.85195	0.807786	0.241776	0.613761	0.751685	0.147885	0.4381	0.964889	0.848315	0.957334	0.911238	0.684032	0.86325	0.869051	0.458154	0.790659	0.807052	0.271673	0.707024
tr|Q3TXJ4|Q3TXJ4_MOUSE	Uncharacterized protein OS=Mus musculus OX=10090 GN=Sar1a PE=2 SV=1	0.852052	0.967275	0.685731	0.911768	0.710492	0.0059994	0.0498286	0.818221	0.0112989	0.0839138	0.671265	0.00369963	0.0246913	1.11875	0.333467	0.687937	0.826312	0.137286	0.541598
sp|Q9D0B0|SRSF9_MOUSE	Serine/arginine-rich splicing factor 9 OS=Mus musculus OX=10090 GN=Srsf9 PE=1 SV=1	0.85253	0.999085	0.993401	0.998076	0.836965	0.191381	0.50438	0.852501	0.160084	0.471178	0.688997	0.0194981	0.0893999	0.953488	0.554645	0.851668	0.784143	0.00929907	0.115551
tr|Q3TMV8|Q3TMV8_MOUSE	DCN1-like protein OS=Mus musculus OX=10090 PE=2 SV=1	0.853256	0.890749	0.386961	0.758136	0.719743	0.050095	0.222501	0.902741	0.236776	0.57262	0.738207	0.154885	0.39287	1.10078	0.285871	0.642909	0.767313	0.0469953	0.317965
sp|Q7TMC8|FCSK_MOUSE	L-fucose kinase OS=Mus musculus OX=10090 GN=Fcsk PE=1 SV=1	0.853355	0.933265	0.460854	0.807223	0.87321	0.214079	0.531824	0.864246	0.228977	0.562491	0.725041	0.0342966	0.136142	0.892587	0.567243	0.857917	0.831782	0.186781	0.613985
sp|Q6PD19|ARMD3_MOUSE	Armadillo-like helical domain-containing protein 3 OS=Mus musculus OX=10090 GN=Armh3 PE=1 SV=2	0.853396	0.854385	0.509149	0.834686	0.822502	0.451155	0.76081	0.905027	0.694731	0.903716	0.884163	0.69993	0.870495	0.843744	0.512149	0.824114	0.810557	0.420258	0.823222
sp|Q9JM76|ARPC3_MOUSE	Actin-related protein 2/3 complex subunit 3 OS=Mus musculus OX=10090 GN=Arpc3 PE=1 SV=3	0.853479	1.01145	0.805119	0.950166	0.848061	0.00349965	0.032536	0.935717	0.374863	0.706476	0.783484	0.00079992	0.007426	0.817639	0.00089991	0.0167085	0.724526	0.00019998	0.00701798
tr|F7CAK3|F7CAK3_MOUSE	Uridine-cytidine kinase-like 1 (Fragment) OS=Mus musculus OX=10090 GN=Uckl1 PE=1 SV=1	0.853565	0.869074	0.545345	0.856856	0.904568	0.685531	0.891102	0.75932	0.311669	0.654167	0.802041	0.49635	0.748746	0.876256	0.60424	0.869794	0.910133	0.706329	0.938296
sp|Q91V64|ISOC1_MOUSE	Isochorismatase domain-containing protein 1 OS=Mus musculus OX=10090 GN=Isoc1 PE=1 SV=1	0.853597	0.912808	0.00539946	0.0533844	0.742328	9.999e-05	0.00224872	0.811108	0.0009999	0.014036	0.730034	9.999e-05	0.00138834	1.07199	0.0323968	0.204465	0.85331	0.0169983	0.172057
tr|A6PWP8|A6PWP8_MOUSE	MAP kinase-activating death domain protein OS=Mus musculus OX=10090 GN=Madd PE=1 SV=1	0.853787	0.790214	0.233377	0.601524	0.830562	0.353465	0.679994	0.789288	0.222478	0.554415	0.828081	0.421658	0.694062	0.9276	0.691331	0.906997	0.956976	0.815618	0.964276
tr|F8WH20|F8WH20_MOUSE	Oxysterol-binding protein OS=Mus musculus OX=10090 GN=Osbpl3 PE=1 SV=1	0.853867	0.821675	0.189281	0.542611	0.895314	0.321868	0.647685	0.709163	0.0435956	0.214024	0.959861	0.775322	0.903735	0.832138	0.20148	0.553485	0.905053	0.367263	0.7914
sp|Q9D8H7|OMA1_MOUSE	Metalloendopeptidase OMA1, mitochondrial OS=Mus musculus OX=10090 GN=Oma1 PE=1 SV=1	0.853905	0.655651	0.128987	0.45142	1.30032	0.318668	0.645723	0.559074	0.0785921	0.316499	1.12521	0.711429	0.87424	0.497863	0.0394961	0.230376	0.985317	0.952505	0.992474
sp|Q80V26|IMPA3_MOUSE	Inositol monophosphatase 3 OS=Mus musculus OX=10090 GN=Impad1 PE=1 SV=1	0.853909	0.935313	0.253775	0.627025	0.967524	0.560644	0.830566	0.877705	0.0274973	0.15542	0.908843	0.105389	0.304994	0.718971	0.00029997	0.00736888	0.715096	9.999e-05	0.00399148
tr|A0A2R8VI07|A0A2R8VI07_MOUSE	Methyltransferase-like 7A1 (Fragment) OS=Mus musculus OX=10090 GN=Mettl7a1 PE=1 SV=1	0.854108	0.715541	0.00019998	0.00399148	0.889821	0.0847915	0.315413	0.706109	9.999e-05	0.00250446	0.877568	0.10029	0.294236	0.871065	0.0238976	0.166996	1.06454	0.268373	0.705391
tr|B2RSW8|B2RSW8_MOUSE	Pericentriolar material 1 OS=Mus musculus OX=10090 GN=Pcm1 PE=2 SV=1	0.854289	0.844465	0.184282	0.536711	0.862498	0.29737	0.62663	0.882579	0.263874	0.60256	0.918705	0.533647	0.777109	0.799317	0.137186	0.462135	0.818171	0.153185	0.57451
tr|Q5DTS8|Q5DTS8_MOUSE	DNA helicase (Fragment) OS=Mus musculus OX=10090 GN=Mcm4 PE=2 SV=1	0.854467	1.03065	0.724128	0.922418	0.685363	0.00049995	0.00704896	0.896423	0.207279	0.539484	0.581042	0.00219978	0.0166865	1.123	0.20228	0.555205	0.810322	0.0441956	0.307157
tr|Q3TQV8|Q3TQV8_MOUSE	Uncharacterized protein OS=Mus musculus OX=10090 GN=Kdm3b PE=2 SV=1	0.854584	0.9114	0.685531	0.911768	0.761285	0.30127	0.630269	0.904557	0.692631	0.902087	0.766764	0.419558	0.693315	0.972708	0.911009	0.976605	0.810794	0.420858	0.823222
sp|Q9DBP5|KCY_MOUSE	UMP-CMP kinase OS=Mus musculus OX=10090 GN=Cmpk1 PE=1 SV=1	0.854723	0.90326	0.177182	0.52709	0.709699	9.999e-05	0.00224872	0.903778	0.348465	0.684786	0.718991	0.00079992	0.007426	1.03521	0.673533	0.89966	0.857395	0.00709929	0.095059
sp|Q9CZ57|NSUN4_MOUSE	5-methylcytosine rRNA methyltransferase NSUN4 OS=Mus musculus OX=10090 GN=Nsun4 PE=1 SV=1	0.854754	0.750483	0.50455	0.833625	1.05467	0.709929	0.90343	0.612968	0.247675	0.583728	0.87867	0.483552	0.739216	0.760187	0.579242	0.864283	1.07155	0.620738	0.90762
tr|Q8BXJ6|Q8BXJ6_MOUSE	AA_TRNA_LIGASE_II domain-containing protein OS=Mus musculus OX=10090 GN=Nars2 PE=2 SV=1	0.854813	0.929315	0.683032	0.911347	0.897386	0.574043	0.837608	0.839688	0.355764	0.69171	0.833054	0.435556	0.701519	0.824792	0.314669	0.670547	0.804641	0.50335	0.864219
sp|Q5SYL3|K0100_MOUSE	Protein KIAA0100 OS=Mus musculus OX=10090 GN=Kiaa0100 PE=1 SV=1	0.85503	0.515937	0.0719928	0.32519	0.773594	0.388761	0.710448	1.06821	0.79832	0.944796	1.62541	0.182382	0.431274	0.4595	0.0269973	0.178871	0.687531	0.185181	0.612509
tr|E9PUF4|E9PUF4_MOUSE	RNA-binding protein 26 OS=Mus musculus OX=10090 GN=Rbm26 PE=1 SV=1	0.855135	1.03107	0.885711	0.971695	0.753717	0.19798	0.511943	0.877017	0.485351	0.795233	0.718355	0.168783	0.413668	0.969646	0.861614	0.960071	0.781011	0.208379	0.641715
sp|Q3UKC1|TAXB1_MOUSE	Tax1-binding protein 1 homolog OS=Mus musculus OX=10090 GN=Tax1bp1 PE=1 SV=2	0.855232	0.96674	0.712429	0.92027	0.888303	0.316868	0.645142	0.864406	0.0490951	0.231588	0.792506	0.0248975	0.107084	0.837591	0.0139986	0.117181	0.781848	0.0162984	0.168171
sp|P70335|ROCK1_MOUSE	Rho-associated protein kinase 1 OS=Mus musculus OX=10090 GN=Rock1 PE=1 SV=1	0.855295	1.11163	0.477152	0.818311	0.924496	0.243476	0.566926	0.784395	0.029997	0.164174	0.656416	0.0518948	0.183427	0.907805	0.483952	0.807496	0.747034	0.0350965	0.270726
tr|Q3TT41|Q3TT41_MOUSE	Uncharacterized protein OS=Mus musculus OX=10090 GN=Ncl PE=2 SV=1	0.855318	1.06892	0.0415958	0.233456	0.684729	9.999e-05	0.00224872	0.888349	9.999e-05	0.00250446	0.548066	9.999e-05	0.00138834	1.18405	9.999e-05	0.003397	0.757789	9.999e-05	0.00399148
sp|Q9D7J7|CPNS2_MOUSE	Calpain small subunit 2 OS=Mus musculus OX=10090 GN=Capns2 PE=2 SV=1	0.855467	0.862084	0.0383962	0.221933	0.852671	0.0809919	0.308465	0.852178	0.0650935	0.279591	0.861421	0.183982	0.434009	0.878209	0.108989	0.411901	0.82624	0.0823918	0.420989
sp|Q8VIJ6|SFPQ_MOUSE	Splicing factor, proline- and glutamine-rich OS=Mus musculus OX=10090 GN=Sfpq PE=1 SV=1	0.855564	0.967377	0.450655	0.800779	0.72207	9.999e-05	0.00224872	0.968797	0.309069	0.651923	0.694528	9.999e-05	0.00138834	1.00547	0.928407	0.981079	0.775147	0.00129987	0.0303003
sp|Q9D0S9|HINT2_MOUSE	Histidine triad nucleotide binding protein 2 OS=Mus musculus OX=10090 GN=Hint2 PE=1 SV=1	0.856378	0.712012	0.130487	0.453685	0.884508	0.368963	0.692888	0.680376	0.00559944	0.0503005	0.86721	0.293971	0.574362	0.884969	0.587341	0.866562	1.10919	0.414559	0.821415
tr|D3Z7S0|D3Z7S0_MOUSE	Golgi to ER traffic protein 4 homolog (Fragment) OS=Mus musculus OX=10090 GN=Get4 PE=1 SV=1	0.856486	0.933055	0.762624	0.936167	0.655615	0.136086	0.417676	1.1468	0.591541	0.854741	0.817747	0.530247	0.773539	0.932114	0.776622	0.934965	0.653583	0.142786	0.555065
tr|Q3TQX1|Q3TQX1_MOUSE	Origin recognition complex subunit 6 OS=Mus musculus OX=10090 GN=Orc6 PE=1 SV=1	0.856497	0.897911	0.642536	0.893813	0.683162	0.168483	0.469708	1.04863	0.851015	0.958291	0.809653	0.511249	0.76009	0.966117	0.888911	0.967785	0.733516	0.255774	0.691001
tr|D3YZX8|D3YZX8_MOUSE	Signal recognition particle 9 kDa protein OS=Mus musculus OX=10090 GN=Srp9 PE=1 SV=1	0.85652	0.886804	0.123388	0.437092	0.882513	0.0840916	0.314089	0.820425	0.00669933	0.057204	0.832257	0.0550945	0.192289	0.859627	0.312169	0.66749	0.857495	0.385861	0.805237
tr|Q6P071|Q6P071_MOUSE	Crabp1 protein OS=Mus musculus OX=10090 GN=Crabp1 PE=2 SV=1	0.856623	0.878637	0.594141	0.87597	0.860567	0.563744	0.830949	0.771824	0.335166	0.672756	0.767152	0.420558	0.69389	0.941426	0.810019	0.946187	0.920134	0.743526	0.94921
sp|P70124|SPB5_MOUSE	Serpin B5 OS=Mus musculus OX=10090 GN=Serpinb5 PE=1 SV=1	0.856787	1.01774	0.558044	0.863519	0.789923	9.999e-05	0.00224872	0.839247	9.999e-05	0.00250446	0.624905	9.999e-05	0.00138834	1.07159	0.0122988	0.107459	0.797318	9.999e-05	0.00399148
tr|Q3TJ76|Q3TJ76_MOUSE	MCG2531, isoform CRA_h OS=Mus musculus OX=10090 GN=Pisd PE=2 SV=1	0.856839	0.685925	0.049695	0.257841	0.898184	0.570643	0.836354	0.767994	0.174483	0.4942	1.01947	0.933407	0.972059	0.767549	0.171283	0.51073	1.0019	0.992101	0.998653
sp|G5E897|PLGT3_MOUSE	Protein O-glucosyltransferase 3 OS=Mus musculus OX=10090 GN=Poglut3 PE=1 SV=1	0.856914	0.756527	0.261474	0.632588	0.800338	0.393261	0.71377	1.03839	0.881912	0.966501	1.1148	0.732627	0.885846	0.696328	0.19538	0.546206	0.735111	0.258974	0.695571
sp|O35640|ANXA8_MOUSE	Annexin A8 OS=Mus musculus OX=10090 GN=Anxa8 PE=1 SV=2	0.857206	0.923283	0.0142986	0.110831	0.83013	9.999e-05	0.00224872	0.84728	9.999e-05	0.00250446	0.706411	9.999e-05	0.00138834	0.979784	0.525247	0.831223	0.856351	9.999e-05	0.00399148
sp|Q9QZQ8|H2AY_MOUSE	Core histone macro-H2A.1 OS=Mus musculus OX=10090 GN=H2afy PE=1 SV=3	0.857315	0.95368	0.206679	0.565821	0.752176	9.999e-05	0.00224872	0.873286	0.0649935	0.27935	0.700989	0.00029997	0.00339099	1.04159	0.294571	0.651886	0.822163	9.999e-05	0.00399148
tr|A0A1L1SU97|A0A1L1SU97_MOUSE	Kinesin-like protein KIF15 (Fragment) OS=Mus musculus OX=10090 GN=Kif15 PE=1 SV=1	0.857482	0.85036	0.493551	0.827012	0.782867	0.348665	0.674202	0.937271	0.80132	0.944796	0.875665	0.679832	0.861183	0.885353	0.630937	0.880829	0.813376	0.428557	0.82714
tr|H7BXB9|H7BXB9_MOUSE	RIKEN cDNA 1700037H04 gene (Fragment) OS=Mus musculus OX=10090 GN=1700037H04Rik PE=1 SV=1	0.857676	0.876259	0.258074	0.631337	0.693199	0.0271973	0.144037	1.09728	0.410959	0.735649	0.883763	0.543546	0.781722	0.890383	0.316968	0.672137	0.705178	0.0174983	0.17628
sp|Q8BUK6|HOOK3_MOUSE	Protein Hook homolog 3 OS=Mus musculus OX=10090 GN=Hook3 PE=1 SV=2	0.857818	0.809194	0.00129987	0.0175896	0.964215	0.564244	0.830949	0.71891	0.00119988	0.0158013	0.750031	0.00369963	0.0246913	0.910887	0.280472	0.639776	0.993672	0.939806	0.990729
tr|D3Z0U3|D3Z0U3_MOUSE	Transmembrane protein 120A (Fragment) OS=Mus musculus OX=10090 GN=Tmem120a PE=1 SV=8	0.857966	0.803344	0.437356	0.794029	1.05158	0.865113	0.964978	0.701016	0.208979	0.540862	0.931233	0.819618	0.924051	0.720046	0.230877	0.58262	0.940572	0.806719	0.964276
tr|A3KMJ8|A3KMJ8_MOUSE	Vbp1 protein (Fragment) OS=Mus musculus OX=10090 GN=Vbp1 PE=2 SV=1	0.858426	0.865686	0.124288	0.439062	0.801739	0.0918908	0.331773	0.91214	0.271173	0.611359	0.857239	0.0368963	0.143518	0.890651	0.247375	0.599615	0.823101	0.19808	0.627549
tr|Q99LG3|Q99LG3_MOUSE	Cwc22 protein (Fragment) OS=Mus musculus OX=10090 GN=Cwc22 PE=2 SV=1	0.858579	0.831336	0.433557	0.791405	0.794852	0.373463	0.696847	0.62676	0.123388	0.409816	0.608133	0.175482	0.422715	1.17209	0.538946	0.838959	1.11831	0.659634	0.922055
sp|Q61301|CTNA2_MOUSE	Catenin alpha-2 OS=Mus musculus OX=10090 GN=Ctnna2 PE=1 SV=3	0.858593	1.07856	0.742826	0.930953	0.643586	0.126287	0.401093	1.13722	0.615138	0.865204	0.688641	0.280172	0.557637	1.00508	0.983902	0.997014	0.598482	0.0887911	0.436573
sp|P35492|HUTH_MOUSE	Histidine ammonia-lyase OS=Mus musculus OX=10090 GN=Hal PE=1 SV=1	0.858995	0.809392	0.00129987	0.0175896	0.74573	0.0009999	0.0126463	0.727851	0.00019998	0.0041605	0.728312	0.00109989	0.00951897	1.08604	0.252975	0.607425	1.05664	0.385761	0.805237
sp|P56812|PDCD5_MOUSE	MCG128907 OS=Mus musculus OX=10090 GN=Pdcd5 PE=1 SV=1	0.858997	0.851347	0.382262	0.752158	0.581721	0.0131987	0.0884575	1.02034	0.923608	0.978769	0.706081	0.147185	0.380596	1.18686	0.367463	0.719689	0.807631	0.273073	0.707958
sp|O70546|KDM6A_MOUSE	Lysine-specific demethylase 6A OS=Mus musculus OX=10090 GN=Kdm6a PE=1 SV=2	0.859105	0.978644	0.862214	0.969344	0.863186	0.291771	0.62056	0.75806	0.0258974	0.149825	0.678767	0.0312969	0.127078	0.997604	0.986301	0.997547	0.878373	0.307069	0.735783
sp|Q9D0C4|TRM5_MOUSE	tRNA (guanine(37)-N1)-methyltransferase OS=Mus musculus OX=10090 GN=Trmt5 PE=1 SV=1	0.859295	1.12443	0.408459	0.775257	0.970867	0.835116	0.952714	0.728161	0.0269973	0.15382	0.594086	0.020398	0.0925954	0.921616	0.477052	0.802708	0.816612	0.139086	0.546673
tr|M0QWS4|M0QWS4_MOUSE	Ubiquitin-fold modifier conjugating enzyme 1, isoform CRA_c OS=Mus musculus OX=10090 GN=Ufc1 PE=1 SV=1	0.859436	0.912043	0.609939	0.880977	0.807193	0.270273	0.595048	0.874193	0.474453	0.788454	0.786554	0.310969	0.592176	0.942635	0.753025	0.928309	0.833999	0.344366	0.775825
tr|E9PYH3|E9PYH3_MOUSE	Ethanolamine-phosphate phospho-lyase OS=Mus musculus OX=10090 GN=Etnppl PE=1 SV=1	0.859524	0.865332	0.537446	0.852414	0.93153	0.781822	0.93669	0.918503	0.738526	0.924658	1.00342	0.990501	0.994393	0.693438	0.191181	0.540537	0.744923	0.276572	0.70971
sp|Q8R086|SUOX_MOUSE	Sulfite oxidase, mitochondrial OS=Mus musculus OX=10090 GN=Suox PE=1 SV=2	0.859557	0.872105	0.0268973	0.177106	0.933011	0.184582	0.494722	0.685811	0.00309969	0.0317271	0.778065	0.0059994	0.0358114	0.953868	0.469753	0.79838	0.934484	0.29987	0.733258
tr|D6REG4|D6REG4_MOUSE	Glyoxylate reductase/hydroxypyruvate reductase OS=Mus musculus OX=10090 GN=Grhpr PE=1 SV=1	0.859597	0.872767	0.0165983	0.124429	0.902998	0.0542946	0.235105	0.820241	0.0114989	0.0851022	0.933227	0.128087	0.34665	0.777187	0.00589941	0.0665716	0.851162	0.039696	0.289758
sp|Q9CR25|DPH2_MOUSE	2-(3-amino-3-carboxypropyl)histidine synthase subunit 2 OS=Mus musculus OX=10090 GN=Dph2 PE=1 SV=1	0.85986	1.08807	0.726127	0.923068	0.968807	0.907109	0.975578	0.666758	0.163284	0.477296	0.60247	0.170383	0.415357	0.970628	0.90381	0.973627	0.862426	0.562144	0.887135
sp|Q3TIU4|PDE12_MOUSE	2',5'-phosphodiesterase 12 OS=Mus musculus OX=10090 GN=Pde12 PE=1 SV=2	0.860225	0.82591	0.10329	0.397896	0.633335	0.0079992	0.0616295	1.09878	0.540146	0.830411	0.862345	0.367063	0.646201	0.982638	0.919408	0.979526	0.758341	0.223378	0.655357
sp|P33611|DPOA2_MOUSE	DNA polymerase alpha subunit B OS=Mus musculus OX=10090 GN=Pola2 PE=1 SV=2	0.860293	0.960807	0.673433	0.907181	0.754774	0.10269	0.354529	0.870448	0.0592941	0.263177	0.661592	0.009999	0.0534871	1.10539	0.169483	0.508688	0.808741	0.171983	0.600457
sp|P31725|S10A9_MOUSE	S100 calcium binding protein A9 (Calgranulin B), isoform CRA_a OS=Mus musculus OX=10090 GN=S100a9 PE=1 SV=1	0.860312	0.927295	0.0386961	0.22286	0.66179	9.999e-05	0.00224872	1.18161	0.00219978	0.0243079	0.830572	9.999e-05	0.00138834	0.904922	0.0189981	0.146194	0.655678	9.999e-05	0.00399148
tr|A0A286YCN2|A0A286YCN2_MOUSE	Cotranscriptional regulator FAM172A (Fragment) OS=Mus musculus OX=10090 GN=Fam172a PE=1 SV=1	0.860319	1.09247	0.70123	0.916349	0.82239	0.447955	0.759281	0.876188	0.605439	0.859081	0.669352	0.250375	0.52148	0.971628	0.907409	0.975966	0.729893	0.249575	0.687318
tr|E9Q9C5|E9Q9C5_MOUSE	V-type proton ATPase proteolipid subunit (Fragment) OS=Mus musculus OX=10090 GN=Atp6v0c PE=1 SV=1	0.860328	0.658407	0.00219978	0.0270192	0.789009	0.070393	0.279081	1.03643	0.70043	0.907617	1.22039	0.0908909	0.274998	0.715553	0.0628937	0.304551	0.742177	0.0278972	0.236626
tr|Q52KF5|Q52KF5_MOUSE	Dab2ip protein (Fragment) OS=Mus musculus OX=10090 GN=Dab2ip PE=2 SV=1	0.860381	0.786741	0.322868	0.694563	0.812519	0.420858	0.737171	0.810214	0.419558	0.742921	0.849159	0.607839	0.821181	0.937481	0.79742	0.941782	0.966171	0.885611	0.977594
tr|Q3U1G4|Q3U1G4_MOUSE	Sec3-PIP2_bind domain-containing protein OS=Mus musculus OX=10090 GN=Exoc1 PE=2 SV=1	0.86046	1.02246	0.852015	0.966287	0.759263	0.223878	0.542042	0.836145	0.20028	0.532861	0.630339	0.149585	0.384931	1.09949	0.409959	0.757203	0.815056	0.113189	0.490528
sp|Q6P8X1|SNX6_MOUSE	Sorting nexin-6 OS=Mus musculus OX=10090 GN=Snx6 PE=1 SV=2	0.860603	0.825067	0.120888	0.431829	0.822574	0.00909909	0.0676553	0.933531	0.551845	0.837528	0.89768	0.173183	0.419302	0.865949	0.382362	0.735143	0.818816	0.0963904	0.455022
sp|Q9EPB4|ASC_MOUSE	Apoptosis-associated speck-like protein containing CARD OS=Mus musculus OX=10090 GN=Pycard PE=1 SV=1	0.860614	0.97531	0.384462	0.754859	0.735999	9.999e-05	0.00224872	0.876771	9.999e-05	0.00250446	0.679984	9.999e-05	0.00138834	1.06796	0.0519948	0.272582	0.827659	9.999e-05	0.00399148
tr|E9Q6R7|E9Q6R7_MOUSE	Utrophin OS=Mus musculus OX=10090 GN=Utrn PE=1 SV=1	0.860674	0.84293	9.999e-05	0.00230555	0.827052	9.999e-05	0.00224872	0.835242	9.999e-05	0.00250446	0.829853	9.999e-05	0.00138834	0.934447	0.0249975	0.170576	0.894519	0.00039996	0.0123408
sp|Q99J10|CTU1_MOUSE	Cytoplasmic tRNA 2-thiolation protein 1 OS=Mus musculus OX=10090 GN=Ctu1 PE=2 SV=1	0.860913	0.815188	0.40016	0.768206	0.886041	0.634937	0.867373	0.895014	0.661834	0.888508	0.987219	0.968103	0.985697	0.758892	0.305969	0.662001	0.823124	0.454955	0.841956
sp|Q8K2B0|SC65_MOUSE	Endoplasmic reticulum protein SC65 OS=Mus musculus OX=10090 GN=P3h4 PE=1 SV=1	0.860948	0.744512	0.240476	0.61192	1.07377	0.782822	0.937361	0.752261	0.29657	0.639067	1.10102	0.761424	0.899429	0.612544	0.10179	0.398515	0.881588	0.620538	0.90762
sp|Q9R0D8|WDR54_MOUSE	WD repeat-containing protein 54 OS=Mus musculus OX=10090 GN=Wdr54 PE=1 SV=1	0.861107	0.657795	0.206079	0.564905	0.724758	0.29637	0.625758	0.843925	0.509349	0.810265	0.943613	0.857014	0.941154	0.950969	0.837816	0.950974	1.04558	0.855614	0.972925
tr|Q69ZV2|Q69ZV2_MOUSE	MKIAA0934 protein (Fragment) OS=Mus musculus OX=10090 GN=Dip2c PE=2 SV=1	0.861277	1.02378	0.894411	0.973502	1.04931	0.80252	0.943437	0.736613	0.120888	0.405095	0.761409	0.251375	0.522974	0.791767	0.224678	0.576543	0.804782	0.264574	0.70131
tr|Q8BM84|Q8BM84_MOUSE	ELAV-like protein OS=Mus musculus OX=10090 GN=Elavl1 PE=2 SV=1	0.861336	1.04853	0.0925907	0.375883	0.739001	9.999e-05	0.00224872	0.84874	0.00459954	0.0435219	0.715018	0.00019998	0.00246578	1.01212	0.769223	0.932312	0.804608	0.00069993	0.0185496
sp|Q99JH1|RP25L_MOUSE	Ribonuclease P protein subunit p25-like protein OS=Mus musculus OX=10090 GN=Rpp25l PE=1 SV=1	0.861581	1.06813	0.776322	0.938204	0.737852	0.257874	0.582239	1.13407	0.621538	0.870129	0.795008	0.480952	0.737183	0.849101	0.528247	0.832367	0.585318	0.079892	0.414517
sp|P42859|HD_MOUSE	Huntingtin OS=Mus musculus OX=10090 GN=Htt PE=1 SV=2	0.861739	0.683475	0.158284	0.500228	0.741433	0.262574	0.586475	0.92825	0.771823	0.936836	1.02188	0.948205	0.978327	0.862121	0.564544	0.856215	0.93327	0.782622	0.960162
tr|E9PV44|E9PV44_MOUSE	ATPase inhibitory factor 1 OS=Mus musculus OX=10090 GN=Atpif1 PE=1 SV=1	0.861785	0.867134	0.211179	0.572496	0.845067	0.20358	0.520105	0.647594	0.00259974	0.0275823	0.640942	0.00859914	0.0478421	1.0997	0.478552	0.803624	1.07027	0.677432	0.930423
sp|Q9WUA3|PFKAP_MOUSE	ATP-dependent 6-phosphofructokinase, platelet type OS=Mus musculus OX=10090 GN=Pfkp PE=1 SV=1	0.861975	0.906766	0.139186	0.467393	0.832584	0.0029997	0.0291171	0.735987	9.999e-05	0.00250446	0.767126	0.00049995	0.00517533	1.02237	0.50105	0.817539	0.907015	0.0645935	0.368356
tr|Q9QUJ3|Q9QUJ3_MOUSE	Cyclin-dependent kinase inhibitor p15 (Fragment) OS=Mus musculus OX=10090 GN=INK4b PE=4 SV=1	0.862097	0.70749	0.190081	0.54304	0.819271	0.441056	0.752009	0.776997	0.346565	0.682341	0.913091	0.772223	0.902952	0.907293	0.69953	0.911072	1.04844	0.846615	0.969403
tr|F8TZM4|F8TZM4_MOUSE	Polyprotein (Fragment) OS=Mus musculus OX=10090 PE=4 SV=1	0.862181	0.675226	0.145985	0.476774	0.988374	0.965203	0.991429	0.854328	0.541046	0.830841	1.26907	0.464854	0.725482	0.563292	0.0666933	0.315534	0.822801	0.453755	0.841956
sp|Q9CQD1|RAB5A_MOUSE	Ras-related protein Rab-5A OS=Mus musculus OX=10090 GN=Rab5a PE=1 SV=1	0.862182	0.831453	0.0340966	0.207207	0.698051	0.00019998	0.00390603	0.856538	0.00939906	0.0747594	0.765967	0.0368963	0.143518	1.07688	0.411759	0.758991	0.944204	0.40166	0.81235
sp|Q9Z210|PX11B_MOUSE	Peroxisomal membrane protein 11B OS=Mus musculus OX=10090 GN=Pex11b PE=1 SV=1	0.862252	0.735455	0.0530947	0.269567	1.14398	0.420758	0.737171	0.64019	0.00229977	0.0252382	0.96145	0.783822	0.907201	0.683315	0.039696	0.23112	1.00912	0.943706	0.991125
tr|Q9EPW6|Q9EPW6_MOUSE	Actin-binding double zinc finger protein (Fragment) OS=Mus musculus OX=10090 PE=2 SV=1	0.862301	1.05049	0.69563	0.914892	0.711549	0.0137986	0.0912337	0.970721	0.79692	0.944796	0.669236	0.0130987	0.0652585	1.05595	0.730327	0.921508	0.715862	0.0147985	0.157007
sp|P63166|SUMO1_MOUSE	Small ubiquitin-related modifier 1 OS=Mus musculus OX=10090 GN=Sumo1 PE=1 SV=1	0.862574	1.00671	0.919708	0.979561	0.812771	0.0380962	0.1835	0.861006	0.0329967	0.175918	0.646137	0.00069993	0.00670233	1.04165	0.485051	0.807618	0.80717	0.0613939	0.363413
sp|Q9CQS2|NOP10_MOUSE	H/ACA ribonucleoprotein complex subunit 3 OS=Mus musculus OX=10090 GN=Nop10 PE=3 SV=1	0.862578	0.866551	0.573343	0.869406	0.824206	0.150185	0.440307	1.05798	0.839516	0.954148	1.03852	0.779722	0.904812	0.706377	0.010399	0.0947477	0.681836	0.0829917	0.422702
tr|A0A217FL49|A0A217FL49_MOUSE	Uridine diphosphate glucose pyrophosphatase NUDT14 OS=Mus musculus OX=10090 GN=Nudt14 PE=1 SV=1	0.862675	0.936064	0.773023	0.937758	0.806437	0.407559	0.727068	0.768135	0.327867	0.666898	0.671567	0.252975	0.524935	1.07212	0.778422	0.935953	0.921721	0.748425	0.950875
sp|Q6ZWN5|RS9_MOUSE	40S ribosomal protein S9 OS=Mus musculus OX=10090 GN=Rps9 PE=1 SV=3	0.862975	0.885701	0.117288	0.427448	0.802118	0.00119988	0.0142712	0.979676	0.658234	0.886523	0.938793	0.374363	0.650273	0.870065	0.168583	0.50694	0.701495	0.00529947	0.0767522
sp|P22935|RABP2_MOUSE	Cellular retinoic acid-binding protein 2 OS=Mus musculus OX=10090 GN=Crabp2 PE=2 SV=2	0.863035	0.970655	0.753525	0.933553	0.658953	0.0115988	0.0805237	1.04047	0.764424	0.934247	0.604567	0.00329967	0.0227346	1.18008	0.162484	0.495362	0.723481	0.0605939	0.361357
tr|G3UXT7|G3UXT7_MOUSE	RNA-binding protein FUS (Fragment) OS=Mus musculus OX=10090 GN=Fus PE=1 SV=1	0.863217	0.903972	0.0175982	0.129344	0.745809	9.999e-05	0.00224872	0.842679	9.999e-05	0.00250446	0.711763	0.00029997	0.00339099	1.04245	0.50355	0.819361	0.932631	0.470553	0.851394
sp|P54276|MSH6_MOUSE	DNA mismatch repair protein Msh6 OS=Mus musculus OX=10090 GN=Msh6 PE=1 SV=3	0.863393	0.886706	0.314969	0.688233	0.782334	0.0878912	0.321881	0.960543	0.649035	0.884821	0.867069	0.293371	0.573756	0.89196	0.360864	0.713351	0.791745	0.230377	0.662502
tr|Q3TUZ6|Q3TUZ6_MOUSE	Reticulon OS=Mus musculus OX=10090 GN=Rtn2 PE=2 SV=1	0.86351	0.328623	0.0124988	0.101306	0.79093	0.379662	0.702056	0.530217	0.0632937	0.274072	1.29504	0.430257	0.698671	0.657382	0.147185	0.475024	1.57887	0.119388	0.502658
tr|A0A1L1SQ79|A0A1L1SQ79_MOUSE	Pleckstrin homology domain-containing family A member 7 (Fragment) OS=Mus musculus OX=10090 GN=Plekha7 PE=1 SV=1	0.863692	0.903365	0.575842	0.869989	0.873919	0.483652	0.785389	0.82285	0.308769	0.651923	0.814835	0.382862	0.659654	0.895339	0.558644	0.854573	0.871843	0.476852	0.855751
sp|Q924Y0|BODG_MOUSE	Gamma-butyrobetaine dioxygenase OS=Mus musculus OX=10090 GN=Bbox1 PE=1 SV=1	0.864191	0.896375	0.00319968	0.0358533	0.869527	0.0171983	0.106646	0.792316	0.00059994	0.0094847	0.765251	0.00019998	0.00246578	0.954831	0.263874	0.618943	0.906847	0.0516948	0.334524
sp|Q91WM3|U3IP2_MOUSE	U3 small nucleolar RNA-interacting protein 2 OS=Mus musculus OX=10090 GN=Rrp9 PE=1 SV=1	0.864258	0.907801	0.675432	0.908208	0.710338	0.207379	0.524775	1.08103	0.763124	0.934031	0.85842	0.631937	0.832729	0.914152	0.719428	0.918398	0.713809	0.221778	0.655072
sp|Q8R3C0|MCMBP_MOUSE	Mini-chromosome maintenance complex-binding protein OS=Mus musculus OX=10090 GN=Mcmbp PE=1 SV=1	0.864336	0.657664	0.134687	0.462248	0.937503	0.80422	0.943525	0.708489	0.220378	0.551982	1.02492	0.940406	0.977104	0.766739	0.323768	0.678198	1.0907	0.733227	0.946589
sp|Q811S7|UBIP1_MOUSE	Upstream-binding protein 1 OS=Mus musculus OX=10090 GN=Ubp1 PE=1 SV=1	0.864631	0.876249	0.0663934	0.308403	0.984773	0.877412	0.96922	0.751598	0.00449955	0.0427658	0.86093	0.0954905	0.283673	0.806177	0.00609939	0.0679874	0.90806	0.286071	0.71878
tr|B2RRE8|B2RRE8_MOUSE	CD2-associated protein OS=Mus musculus OX=10090 GN=Cd2ap PE=2 SV=1	0.864636	0.969296	0.719728	0.921408	0.76349	0.00029997	0.00491259	0.847256	0.00219978	0.0243079	0.645731	9.999e-05	0.00138834	1.08572	0.244176	0.5973	0.876326	0.0235976	0.216238
sp|Q9D2C2|SAAL1_MOUSE	Synoviocyte proliferation-associated in collagen-induced arthritis 1 OS=Mus musculus OX=10090 GN=Saal1 PE=2 SV=1	0.864917	0.994356	0.979602	0.994393	0.612251	0.106589	0.36116	1.03881	0.880412	0.96635	0.649101	0.222278	0.486528	1.17377	0.536546	0.837469	0.72121	0.235876	0.66867
tr|D6REH7|D6REH7_MOUSE	Cilia- and flagella-associated protein 298 OS=Mus musculus OX=10090 GN=Cfap298 PE=1 SV=1	0.864962	1.17376	0.49845	0.828847	0.772799	0.327367	0.653405	0.812254	0.424558	0.747835	0.542711	0.118188	0.330213	1.13955	0.609139	0.872193	0.748707	0.284872	0.718089
tr|G5E898|G5E898_MOUSE	Periplakin OS=Mus musculus OX=10090 GN=Ppl PE=1 SV=1	0.864978	0.938918	0.00059994	0.00941478	0.797182	9.999e-05	0.00224872	0.867121	9.999e-05	0.00250446	0.698254	9.999e-05	0.00138834	1.02309	0.330067	0.683794	0.865309	9.999e-05	0.00399148
sp|Q3UUY6|PROM2_MOUSE	Prominin-2 OS=Mus musculus OX=10090 GN=Prom2 PE=1 SV=1	0.865028	0.870457	0.00079992	0.011854	0.921196	0.00969903	0.0712043	0.745765	0.00039996	0.00699875	0.826894	9.999e-05	0.00138834	0.888932	0.00059994	0.0121645	0.936922	0.0608939	0.361459
sp|Q3U2A8|SYVM_MOUSE	Valine--tRNA ligase, mitochondrial OS=Mus musculus OX=10090 GN=Vars2 PE=1 SV=2	0.865049	0.820718	0.281072	0.656603	0.843587	0.374563	0.698287	0.824918	0.314269	0.656167	0.861488	0.526047	0.771673	0.907572	0.60234	0.869163	0.932013	0.712529	0.942157
tr|A0A1D5RLS1|A0A1D5RLS1_MOUSE	Epidermal growth factor receptor substrate 15-like 1 OS=Mus musculus OX=10090 GN=Eps15l1 PE=1 SV=1	0.865053	0.883977	0.10159	0.396422	0.81198	0.040496	0.193165	0.76762	0.0437956	0.214511	0.766075	0.163384	0.405098	0.964485	0.622438	0.875997	0.996179	0.963004	0.993881
sp|P56376|ACYP1_MOUSE	Acylphosphatase-1 OS=Mus musculus OX=10090 GN=Acyp1 PE=1 SV=2	0.865054	0.781646	0.0144986	0.112245	0.79974	0.0427957	0.200687	0.989571	0.925307	0.978953	0.990322	0.927007	0.970145	0.806578	0.147785	0.475998	0.822467	0.172983	0.600457
tr|A0A1W2P7J9|A0A1W2P7J9_MOUSE	Glutathione S-transferase theta-2 (Fragment) OS=Mus musculus OX=10090 GN=Gstt2 PE=1 SV=1	0.865056	0.78683	0.328167	0.699094	1.02783	0.918208	0.97842	0.64106	0.135586	0.429985	0.849823	0.610039	0.822682	0.818207	0.442756	0.779636	1.06658	0.79632	0.962545
tr|A0A1Y7VN70|A0A1Y7VN70_MOUSE	Glutaredoxin-related protein 5, mitochondrial OS=Mus musculus OX=10090 GN=Glrx5 PE=1 SV=1	0.865083	0.526167	0.0526947	0.26839	1.01847	0.945605	0.985488	0.501087	0.0507949	0.236635	0.98429	0.961604	0.982682	0.736971	0.261174	0.616224	1.42352	0.205779	0.640192
tr|D6RJK7|D6RJK7_MOUSE	TATA element modulatory factor OS=Mus musculus OX=10090 GN=Tmf1 PE=1 SV=1	0.8651	0.893657	0.538246	0.853047	0.764379	0.178382	0.486541	0.779561	0.20048	0.532861	0.679773	0.110589	0.316173	1.11616	0.560744	0.854766	0.957068	0.815918	0.964276
tr|D3Z1M5|D3Z1M5_MOUSE	Spastic paraplegia 20, spartin (Troyer syndrome) homolog (human) (Fragment) OS=Mus musculus OX=10090 GN=Spg20 PE=1 SV=1	0.865541	1.01213	0.869613	0.970272	0.812423	0.0256974	0.138857	0.863508	0.0467953	0.224723	0.73273	0.00079992	0.007426	0.954342	0.622538	0.875997	0.818108	0.00919908	0.114755
sp|Q64437|ADH7_MOUSE	Alcohol dehydrogenase 7 (Class IV), mu or sigma polypeptide OS=Mus musculus OX=10090 GN=Adh7 PE=2 SV=1	0.865576	0.911138	0.0280972	0.18182	0.698897	9.999e-05	0.00224872	0.871303	0.0272973	0.154976	0.632436	9.999e-05	0.00138834	1.11438	0.0941906	0.385638	0.965302	0.40096	0.81211
tr|A0A1Y7VM16|A0A1Y7VM16_MOUSE	Geranylgeranyl pyrophosphate synthase (Fragment) OS=Mus musculus OX=10090 GN=Ggps1 PE=1 SV=1	0.86559	0.948099	0.775122	0.938167	0.83415	0.361164	0.686738	1.03725	0.844816	0.956314	0.927678	0.742026	0.889465	0.769562	0.175382	0.516683	0.676799	0.0520948	0.335685
tr|Q3UHA5|Q3UHA5_MOUSE	Voltage-dependent P/Q-type calcium channel subunit alpha OS=Mus musculus OX=10090 GN=Cacna1a PE=2 SV=1	0.8657	0.696742	0.30297	0.676282	0.753022	0.378462	0.701037	0.78626	0.367063	0.701487	0.862362	0.643436	0.838658	1.00832	0.971803	0.99474	1.08749	0.741726	0.948243
tr|Q8R378|Q8R378_MOUSE	Shoc2 protein OS=Mus musculus OX=10090 GN=Shoc2 PE=2 SV=1	0.865871	0.898492	0.350365	0.724435	0.831729	0.162084	0.459489	0.93271	0.607639	0.860149	0.876226	0.347565	0.629045	0.860838	0.20138	0.553485	0.79523	0.080092	0.415217
tr|D6RIL0|D6RIL0_MOUSE	Protein polybromo-1 OS=Mus musculus OX=10090 GN=Pbrm1 PE=1 SV=1	0.865967	0.930161	0.320668	0.69308	0.791806	0.00969903	0.0712043	0.773013	0.00269973	0.0285011	0.711884	0.00459954	0.029202	1.07527	0.146685	0.474693	0.913672	0.0620938	0.364852
tr|A0A0G2JG00|A0A0G2JG00_MOUSE	Far upstream element-binding protein 1 OS=Mus musculus OX=10090 GN=Fubp1 PE=1 SV=1	0.866057	0.923606	0.248275	0.621856	0.690756	9.999e-05	0.00224872	0.829472	0.0420958	0.208747	0.639496	9.999e-05	0.00138834	1.1371	0.167583	0.505361	0.975915	0.735026	0.946589
tr|Q9DCC5|Q9DCC5_MOUSE	Cbx3 protein OS=Mus musculus OX=10090 GN=Cbx3 PE=1 SV=1	0.86607	0.903126	0.392661	0.762055	0.652363	0.0317968	0.159785	1.08949	0.449655	0.772444	0.791572	0.349565	0.630179	1.02649	0.871613	0.961871	0.733376	0.0229977	0.211957
sp|Q9JI39|ABCBA_MOUSE	ATP-binding cassette sub-family B member 10, mitochondrial OS=Mus musculus OX=10090 GN=Abcb10 PE=1 SV=1	0.866095	0.966938	0.867713	0.970272	0.876683	0.324868	0.649837	0.839389	0.125987	0.412657	0.750408	0.245075	0.516089	0.938299	0.582242	0.865235	0.824854	0.170283	0.598283
tr|Q3UHB3|Q3UHB3_MOUSE	Uncharacterized protein (Fragment) OS=Mus musculus OX=10090 GN=Pitpnm2 PE=2 SV=1	0.86647	0.764822	0.166983	0.513987	0.777366	0.212579	0.530575	0.962739	0.840416	0.954604	0.987858	0.956304	0.980777	0.849199	0.388961	0.740224	0.856834	0.420958	0.823222
tr|Q3UGK7|Q3UGK7_MOUSE	Uncharacterized protein (Fragment) OS=Mus musculus OX=10090 GN=Wasl PE=2 SV=1	0.866516	1.00416	0.981302	0.99474	0.896363	0.574143	0.837608	0.747897	0.139286	0.437375	0.675287	0.105289	0.304981	0.99339	0.967803	0.99474	0.881997	0.515248	0.870376
sp|P24815|3BHS1_MOUSE	MCG19920 OS=Mus musculus OX=10090 GN=Hsd3b1 PE=1 SV=1	0.866548	0.776058	0.171683	0.519005	0.730265	0.116088	0.381016	0.954299	0.80362	0.944796	0.913024	0.689631	0.866398	0.940661	0.744026	0.924613	0.884979	0.527147	0.873723
sp|Q9D0B6|PBDC1_MOUSE	Protein PBDC1 OS=Mus musculus OX=10090 GN=Pbdc1 PE=1 SV=1	0.866656	1.02611	0.79632	0.946075	0.798644	0.0217978	0.125426	0.924431	0.340366	0.678078	0.793019	0.0169983	0.080065	0.899209	0.145985	0.473388	0.758525	0.00419958	0.065742
sp|A2AI05|NDOR1_MOUSE	NADPH-dependent diflavin oxidoreductase 1 OS=Mus musculus OX=10090 GN=Ndor1 PE=2 SV=1	0.866833	0.806126	0.169583	0.516759	0.888351	0.385461	0.707232	0.802268	0.0775922	0.313263	0.907116	0.472753	0.73093	0.85098	0.171983	0.512339	0.946161	0.728427	0.94557
sp|Q9DBL1|ACDSB_MOUSE	Short/branched chain specific acyl-CoA dehydrogenase, mitochondrial OS=Mus musculus OX=10090 GN=Acadsb PE=1 SV=1	0.866905	0.803841	0.00179982	0.023037	0.872589	0.0155984	0.100027	0.77318	0.0180982	0.116761	0.804038	0.0123988	0.0629999	0.934628	0.481352	0.804815	1.01316	0.859414	0.972925
tr|D3YZH4|D3YZH4_MOUSE	E3 ubiquitin-protein ligase synoviolin (Fragment) OS=Mus musculus OX=10090 GN=Syvn1 PE=1 SV=1	0.866989	0.826288	0.423158	0.784075	1.12203	0.647335	0.872054	0.866766	0.577642	0.85068	1.19444	0.577342	0.80194	0.506319	0.0419958	0.238636	0.686099	0.183082	0.612235
tr|Q6A0C8|Q6A0C8_MOUSE	MKIAA0113 protein (Fragment) OS=Mus musculus OX=10090 GN=Tnip1 PE=2 SV=1	0.86711	0.976944	0.921308	0.979738	0.864066	0.562844	0.830566	0.897645	0.670433	0.894277	0.805692	0.50395	0.753977	0.880861	0.617938	0.874943	0.777453	0.344166	0.775825
tr|A0A0N4SVT1|A0A0N4SVT1_MOUSE	Probable ATP-dependent RNA helicase DDX47 (Fragment) OS=Mus musculus OX=10090 GN=Ddx47 PE=1 SV=1	0.867142	0.952035	0.443056	0.796677	0.738659	0.0165983	0.104344	0.728725	0.0758924	0.308545	0.654437	0.0123988	0.0629999	1.1327	0.0851915	0.360582	0.996297	0.974903	0.994612
sp|Q02257|PLAK_MOUSE	Junction plakoglobin OS=Mus musculus OX=10090 GN=Jup PE=1 SV=3	0.867261	0.931516	0.00239976	0.0285424	0.796329	9.999e-05	0.00224872	0.884406	9.999e-05	0.00250446	0.74721	9.999e-05	0.00138834	0.997695	0.931707	0.982144	0.846407	9.999e-05	0.00399148
tr|Q3UUV8|Q3UUV8_MOUSE	Uncharacterized protein (Fragment) OS=Mus musculus OX=10090 GN=Dicer1 PE=2 SV=1	0.867392	0.970111	0.893611	0.973471	0.799492	0.390861	0.712451	0.820558	0.447855	0.771183	0.686261	0.277372	0.55491	1.05791	0.821618	0.947233	0.870022	0.585241	0.894671
tr|A0A0G2JFW6|A0A0G2JFW6_MOUSE	Regulation of nuclear pre-mRNA domain-containing protein 2 (Fragment) OS=Mus musculus OX=10090 GN=Rprd2 PE=1 SV=1	0.867523	0.887162	0.506249	0.833625	0.874581	0.481652	0.783899	0.828248	0.354465	0.691223	0.829483	0.424758	0.695786	0.899667	0.574243	0.86105	0.885997	0.531047	0.874779
sp|O88983|STX8_MOUSE	Syntaxin-8 OS=Mus musculus OX=10090 GN=Stx8 PE=1 SV=1	0.86753	0.702396	0.0131987	0.104461	0.903328	0.456754	0.764088	0.940407	0.664434	0.890793	1.23697	0.152185	0.389113	0.620066	0.0154985	0.125461	0.802016	0.090391	0.440708
tr|Q8BXQ4|Q8BXQ4_MOUSE	Importin N-terminal domain-containing protein OS=Mus musculus OX=10090 GN=Ipo11 PE=2 SV=1	0.867597	0.738091	0.230877	0.598219	1.14239	0.60034	0.849816	0.630183	0.125687	0.411886	0.989827	0.974603	0.989186	0.670102	0.162084	0.494379	1.03499	0.885811	0.977594
sp|Q99L45|IF2B_MOUSE	Eif2s2 protein OS=Mus musculus OX=10090 GN=Eif2s2 PE=1 SV=1	0.867735	0.92261	0.655234	0.900183	0.71009	0.0918908	0.331773	0.992518	0.970103	0.992094	0.77692	0.286571	0.56579	1.01952	0.908409	0.976055	0.784756	0.217378	0.649663
sp|Q8C0D7|ING4_MOUSE	Inhibitor of growth protein 4 OS=Mus musculus OX=10090 GN=Ing4 PE=1 SV=2	0.867919	1.10906	0.651335	0.898117	1.17833	0.514649	0.803289	0.54051	0.0686931	0.289487	0.582778	0.153185	0.390887	0.87215	0.592441	0.866991	0.924683	0.757924	0.952176
sp|Q9WUR9|KAD4_MOUSE	Adenylate kinase 4, mitochondrial OS=Mus musculus OX=10090 GN=Ak4 PE=1 SV=1	0.867991	0.845611	0.00579942	0.056551	0.877845	0.0369963	0.179419	0.864034	0.00059994	0.0094847	0.869439	0.0394961	0.151145	0.870103	0.00819918	0.0808151	0.880911	0.0177982	0.178457
tr|D3Z375|D3Z375_MOUSE	Phosphoprotein-enriched in astrocytes 15A (Fragment) OS=Mus musculus OX=10090 GN=Pea15a PE=1 SV=1	0.868352	0.806863	0.00069993	0.0105935	0.82113	0.0148985	0.0962152	0.807766	0.00029997	0.00570211	0.764625	0.00019998	0.00246578	0.999409	0.993501	0.998522	1.01032	0.891611	0.979184
sp|Q6ZPE2|MTMR5_MOUSE	Myotubularin-related protein 5 OS=Mus musculus OX=10090 GN=Sbf1 PE=1 SV=2	0.868473	0.902623	0.379462	0.749386	0.793314	0.0863914	0.318581	0.843387	0.060294	0.265585	0.81684	0.0673933	0.223374	0.998422	0.991401	0.998522	0.85625	0.219978	0.652578
sp|Q3UMB9|WASC4_MOUSE	WASH complex subunit 4 OS=Mus musculus OX=10090 GN=Washc4 PE=1 SV=2	0.868528	0.797954	0.0605939	0.29386	0.747545	0.0810919	0.308478	0.885042	0.274273	0.615523	0.847285	0.365363	0.644634	0.995856	0.974303	0.995134	0.937485	0.822418	0.96523
tr|Q8C438|Q8C438_MOUSE	Uncharacterized protein OS=Mus musculus OX=10090 GN=Ank PE=2 SV=1	0.86883	0.882102	0.585541	0.873633	1.09	0.729527	0.914109	0.638901	0.132987	0.424905	0.801176	0.494051	0.747417	0.806415	0.414559	0.761295	0.994387	0.981502	0.995846
tr|Q6ZPS1|Q6ZPS1_MOUSE	MKIAA1395 protein (Fragment) OS=Mus musculus OX=10090 GN=mKIAA1395 PE=3 SV=2	0.869062	0.969172	0.894311	0.973502	0.723122	0.238176	0.563129	1.03361	0.894411	0.970154	0.782629	0.453755	0.71734	0.977802	0.928807	0.981079	0.728034	0.246875	0.684016
tr|Q6ZPX7|Q6ZPX7_MOUSE	MKIAA1101 protein (Fragment) OS=Mus musculus OX=10090 GN=mKIAA1101 PE=4 SV=1	0.869106	0.938891	0.59884	0.878198	0.93348	0.668033	0.88241	0.777539	0.00469953	0.044206	0.709087	0.0019998	0.0155575	0.97478	0.709129	0.914807	0.880862	0.125287	0.517936
sp|Q9QXK7|CPSF3_MOUSE	Cleavage and polyadenylation specificity factor subunit 3 OS=Mus musculus OX=10090 GN=Cpsf3 PE=1 SV=2	0.869212	0.934527	0.19868	0.554377	0.862329	0.0234977	0.130504	0.874225	0.140786	0.439492	0.816975	0.0185981	0.0863901	0.900087	0.0288971	0.187949	0.827128	0.00439956	0.0673861
sp|Q9CQV8|1433B_MOUSE	Tyrosine 3-monooxygenase/tryptophan 5-monooxygenase activation protein, beta polypeptide OS=Mus musculus OX=10090 GN=Ywhab PE=2 SV=1	0.869407	0.964174	0.631437	0.888909	0.774915	0.0307969	0.156235	0.964349	0.587341	0.853548	0.78578	0.0248975	0.107084	0.958901	0.456754	0.789737	0.768322	0.0142986	0.153487
sp|Q8BHC9|FUT11_MOUSE	Alpha-(1,3)-fucosyltransferase OS=Mus musculus OX=10090 GN=Fut11 PE=1 SV=1	0.869572	0.423782	0.0260974	0.173449	0.980919	0.942706	0.985488	0.67515	0.175282	0.494492	1.58591	0.19988	0.457083	0.468807	0.0293971	0.190232	1.08286	0.753825	0.951517
tr|Q3U3Z2|Q3U3Z2_MOUSE	Uncharacterized protein (Fragment) OS=Mus musculus OX=10090 GN=Brd4 PE=2 SV=1	0.869701	1.05172	0.666133	0.901779	0.784488	0.069793	0.27791	0.941705	0.59954	0.85823	0.712709	0.0292971	0.121035	0.990468	0.936406	0.983689	0.737122	0.0248975	0.222676
sp|Q8C0L6|PAOX_MOUSE	Peroxisomal N(1)-acetyl-spermine/spermidine oxidase OS=Mus musculus OX=10090 GN=Paox PE=1 SV=3	0.870055	0.920915	0.408459	0.775257	0.834538	0.0115988	0.0805237	0.894811	0.0819918	0.323854	0.707747	0.00069993	0.00670233	1.0173	0.811619	0.946187	0.845014	0.030297	0.247451
tr|B7U582|B7U582_MOUSE	Heat shock protein 70-2 OS=Mus musculus OX=10090 PE=3 SV=1	0.870093	1.05757	0.0628937	0.299108	0.827189	0.00019998	0.00390603	0.878295	0.00029997	0.00570211	0.660755	9.999e-05	0.00138834	0.995326	0.918008	0.979121	0.80142	9.999e-05	0.00399148
sp|Q61982|NOTC3_MOUSE	Neurogenic locus notch homolog protein 3 OS=Mus musculus OX=10090 GN=Notch3 PE=1 SV=1	0.870224	0.87233	0.455054	0.80266	0.892896	0.555944	0.827608	0.810406	0.529247	0.821458	0.83724	0.493351	0.747417	0.897106	0.564344	0.856215	0.911363	0.629937	0.911717
tr|A0A1W2P7X0|A0A1W2P7X0_MOUSE	Costars family protein ABRACL (Fragment) OS=Mus musculus OX=10090 GN=Abracl PE=1 SV=1	0.870286	0.925615	0.40236	0.770114	0.788468	0.0328967	0.163638	0.919204	0.457154	0.77829	0.822548	0.0749925	0.241298	0.953131	0.635136	0.88262	0.81275	0.0464954	0.315585
sp|Q3TZZ7|ESYT2_MOUSE	Extended synaptotagmin-2 OS=Mus musculus OX=10090 GN=Esyt2 PE=1 SV=1	0.870311	0.913556	0.0542946	0.272625	0.903508	0.186481	0.497517	0.832527	0.00049995	0.00820869	0.838983	0.0493951	0.176941	0.899812	0.0319968	0.202742	0.833478	0.00239976	0.044556
tr|B0R0D2|B0R0D2_MOUSE	Pyridoxal phosphate phosphatase PHOSPHO2 (Fragment) OS=Mus musculus OX=10090 GN=Phospho2 PE=1 SV=8	0.870457	0.970371	0.893811	0.973471	0.808518	0.412559	0.732225	0.806006	0.409959	0.734682	0.681518	0.269573	0.545207	1.06818	0.792021	0.940967	0.88815	0.639936	0.914579
tr|Q5SVF9|Q5SVF9_MOUSE	THO complex subunit 5 homolog OS=Mus musculus OX=10090 GN=Thoc5 PE=1 SV=1	0.870502	0.98265	0.941506	0.986008	0.732972	0.247275	0.572227	0.707666	0.219278	0.551824	0.53568	0.111689	0.318037	1.29793	0.331367	0.684932	0.966115	0.885511	0.977594
sp|Q64321|ZBT7B_MOUSE	Zinc finger and BTB domain containing 7B OS=Mus musculus OX=10090 GN=Zbtb7b PE=2 SV=1	0.870535	0.805429	0.238076	0.610281	0.813125	0.284972	0.613039	0.989107	0.952605	0.987002	1.01039	0.962204	0.982981	0.800781	0.246475	0.598357	0.804378	0.263774	0.70131
sp|Q78ZA7|NP1L4_MOUSE	Nucleosome assembly protein 1-like 4 OS=Mus musculus OX=10090 GN=Nap1l4 PE=1 SV=1	0.870569	1.07733	0.517948	0.840268	0.709011	0.0132987	0.0886624	0.915251	0.434657	0.75763	0.61105	0.00379962	0.0252793	1.1535	0.221878	0.573301	0.757277	0.0377962	0.283507
sp|Q9ER64|OSBL5_MOUSE	Oxysterol-binding protein-related protein 5 OS=Mus musculus OX=10090 GN=Osbpl5 PE=1 SV=3	0.870786	0.935006	0.720028	0.92155	0.740693	0.143386	0.429448	0.936335	0.726627	0.91955	0.755498	0.239676	0.50993	1.03555	0.844016	0.954111	0.82163	0.309269	0.738632
tr|A0A1B0GQY8|A0A1B0GQY8_MOUSE	Arfaptin-2 (Fragment) OS=Mus musculus OX=10090 GN=Arfip2 PE=1 SV=1	0.871257	0.947035	0.813319	0.953094	0.867072	0.571043	0.836354	0.854349	0.541046	0.830841	0.793802	0.477952	0.734701	0.922469	0.745725	0.925216	0.842813	0.508749	0.867655
sp|Q9D0M5|DYL2_MOUSE	Dynein light chain 2, cytoplasmic OS=Mus musculus OX=10090 GN=Dynll2 PE=1 SV=1	0.871273	0.990917	0.941506	0.986008	0.84774	0.130387	0.408827	0.865731	0.10379	0.372418	0.782246	0.0636936	0.214676	0.921892	0.443756	0.77993	0.81911	0.0539946	0.34349
tr|Q6KAP7|Q6KAP7_MOUSE	MFLJ00217 protein (Fragment) OS=Mus musculus OX=10090 GN=mFLJ00217 PE=4 SV=1	0.87142	0.8262	0.425357	0.786099	0.631893	0.117988	0.385863	0.861701	0.562344	0.843341	0.668809	0.249475	0.520718	1.27036	0.369163	0.721716	0.969559	0.89571	0.979439
tr|Q3TJJ5|Q3TJJ5_MOUSE	Protein kinase C OS=Mus musculus OX=10090 GN=Prkci PE=2 SV=1	0.871431	0.882631	0.29887	0.673279	0.873155	0.321568	0.647685	0.784073	0.0462954	0.22333	0.797643	0.136086	0.360957	0.945374	0.693131	0.907363	0.94571	0.665833	0.924897
tr|A0A494BAL8|A0A494BAL8_MOUSE	CAAX prenyl protease 2 OS=Mus musculus OX=10090 GN=Rce1 PE=1 SV=1	0.871551	0.789693	0.19908	0.555009	1.01817	0.926107	0.981425	0.771188	0.181682	0.504303	1.002	0.994301	0.997267	0.72367	0.175282	0.516683	0.92459	0.683232	0.932001
tr|Q5F258|Q5F258_MOUSE	ARF GTPase-activating protein GIT1 OS=Mus musculus OX=10090 GN=Git1 PE=1 SV=1	0.871629	0.796687	0.344866	0.717478	0.829008	0.461854	0.768193	0.804964	0.407859	0.734414	0.850032	0.610439	0.822682	0.956189	0.854615	0.957898	0.992897	0.976102	0.994656
sp|Q8BJH1|ZC21A_MOUSE	Zinc finger C2HC domain-containing protein 1A OS=Mus musculus OX=10090 GN=Zc2hc1a PE=1 SV=1	0.871699	0.845769	0.506049	0.833625	0.548274	0.070093	0.278584	0.935222	0.79672	0.944796	0.615245	0.182382	0.431274	1.38787	0.231477	0.583212	0.897812	0.670633	0.927632
sp|Q922U2|K2C5_MOUSE	Keratin 5 OS=Mus musculus OX=10090 GN=Krt5 PE=1 SV=2	0.871709	0.791767	9.999e-05	0.00230555	0.912986	0.00209979	0.0217364	0.735584	9.999e-05	0.00250446	0.804443	9.999e-05	0.00138834	0.921186	0.00019998	0.00550548	1.06429	0.00889911	0.113224
tr|Q3UVI3|Q3UVI3_MOUSE	Tumor protein 63 (p63) OS=Mus musculus OX=10090 GN=Trp63 PE=2 SV=1	0.871777	0.801271	0.00489951	0.0493583	0.74629	0.0231977	0.12974	1.00691	0.886811	0.966729	0.951845	0.708029	0.872671	0.878899	0.0847915	0.359843	0.845451	0.0436956	0.306013
tr|H3BJJ6|H3BJJ6_MOUSE	enzyme APOBEC-3 (Fragment) OS=Mus musculus OX=10090 GN=Apobec3 PE=1 SV=1	0.871891	0.862823	0.533347	0.850985	0.838968	0.49625	0.791312	0.797517	0.392861	0.724316	0.786957	0.462254	0.724414	0.987194	0.957204	0.991812	0.957889	0.861214	0.972925
sp|Q64105|SPRE_MOUSE	Sepiapterin reductase OS=Mus musculus OX=10090 GN=Spr PE=1 SV=1	0.871968	0.850087	9.999e-05	0.00230555	0.826099	0.00039996	0.0060678	0.861957	0.00079992	0.011854	0.86985	0.00759924	0.0431818	0.888344	0.00049995	0.0106439	0.935469	0.119088	0.502478
sp|Q715T0|TXND3_MOUSE	Thioredoxin domain-containing protein 3 OS=Mus musculus OX=10090 GN=Nme8 PE=2 SV=1	0.871972	1.09351	0.70233	0.916962	1.09242	0.727527	0.913826	0.77121	0.334067	0.67245	0.781856	0.451355	0.715158	0.747573	0.284272	0.64246	0.745263	0.277272	0.71079
tr|A0A0J9YVG0|A0A0J9YVG0_MOUSE	Protein phosphatase 1G OS=Mus musculus OX=10090 GN=Ppm1g PE=1 SV=1	0.871988	0.90791	0.362364	0.732292	0.814159	0.00579942	0.0486101	0.828493	0.00449955	0.0427658	0.809587	0.00889911	0.0488724	0.906548	0.108989	0.411901	0.965235	0.585441	0.894701
sp|Q8VI63|MOB2_MOUSE	MOB kinase activator 2 OS=Mus musculus OX=10090 GN=Mob2 PE=1 SV=1	0.872001	0.855186	0.609039	0.880419	0.740242	0.0917908	0.331773	1.07439	0.562444	0.843341	0.962671	0.778522	0.904241	0.850317	0.757824	0.929404	0.749203	0.438156	0.832979
sp|Q9CYG7|TOM34_MOUSE	Mitochondrial import receptor subunit TOM34 OS=Mus musculus OX=10090 GN=Tomm34 PE=1 SV=1	0.872063	1.02031	0.731527	0.924551	0.663107	9.999e-05	0.00224872	0.859221	0.0213979	0.131159	0.626475	9.999e-05	0.00138834	1.24634	0.0106989	0.0967905	0.816929	0.0111989	0.128646
tr|Q543N4|Q543N4_MOUSE	Uncharacterized protein OS=Mus musculus OX=10090 GN=Bysl PE=2 SV=1	0.872207	0.977093	0.921908	0.979738	0.596382	0.0915908	0.331627	0.791546	0.378062	0.710201	0.490289	0.0838916	0.260357	1.47781	0.169883	0.50941	0.900115	0.677032	0.930423
tr|A2AUT1|A2AUT1_MOUSE	Kinetochore protein Spc25 (Fragment) OS=Mus musculus OX=10090 GN=Spc25 PE=1 SV=1	0.872294	1.13401	0.644136	0.894451	1.19942	0.517848	0.803646	0.722856	0.241376	0.576109	0.775874	0.437156	0.702596	0.681892	0.176482	0.517647	0.719709	0.232777	0.665806
tr|Q14BE7|Q14BE7_MOUSE	Family with sequence similarity 47, member A OS=Mus musculus OX=10090 GN=Fam47c PE=2 SV=1	0.872416	1.30476	0.148485	0.481244	0.876519	0.485751	0.785902	0.896673	0.561144	0.843102	0.61109	0.0469953	0.170836	0.925338	0.756624	0.929404	0.620117	0.0225977	0.209785
tr|F6WHQ7|F6WHQ7_MOUSE	Glutathione S-transferase Mu 1 (Fragment) OS=Mus musculus OX=10090 GN=Gstm1 PE=1 SV=1	0.872647	0.731965	0.218178	0.579902	0.971443	0.913109	0.976996	0.602037	0.10499	0.375668	0.810845	0.513749	0.761679	0.911891	0.713729	0.916349	1.2077	0.467753	0.848974
tr|A0A0A6YXL3|A0A0A6YXL3_MOUSE	60S ribosomal protein L31 OS=Mus musculus OX=10090 GN=Rpl31 PE=1 SV=1	0.872761	1.28451	0.0194981	0.139612	0.787646	0.0749925	0.292594	0.810066	0.191281	0.518113	0.548883	0.00159984	0.0131508	1.07424	0.321068	0.676104	0.731216	0.0385961	0.285647
sp|Q8BFS6|CPPED_MOUSE	Serine/threonine-protein phosphatase CPPED1 OS=Mus musculus OX=10090 GN=Cpped1 PE=1 SV=1	0.872811	0.974846	0.884012	0.971695	0.806459	0.263774	0.587421	0.85798	0.419258	0.742921	0.720315	0.171583	0.417009	1.02832	0.873413	0.962306	0.84894	0.394061	0.808312
tr|G3UWZ0|G3UWZ0_MOUSE	Bromodomain adjacent to zinc finger domain protein 1A OS=Mus musculus OX=10090 GN=Baz1a PE=1 SV=1	0.872986	0.949385	0.771923	0.93733	0.739057	0.132687	0.412796	0.768	0.174483	0.4942	0.606695	0.0651935	0.21812	1.22398	0.290871	0.647992	0.950794	0.788921	0.961791
tr|Q3T9L0|Q3T9L0_MOUSE	Uncharacterized protein OS=Mus musculus OX=10090 GN=Ddx39 PE=2 SV=1	0.873538	0.822456	0.222678	0.587704	0.889287	0.39536	0.715548	0.700104	0.050195	0.234525	0.766347	0.00829917	0.0463752	1.04397	0.669733	0.898464	1.01906	0.821318	0.964826
tr|E9Q7A5|E9Q7A5_MOUSE	TraB domain-containing protein (Fragment) OS=Mus musculus OX=10090 GN=Trabd PE=1 SV=8	0.874012	0.93813	0.782022	0.940661	1.1057	0.688831	0.892925	0.711514	0.223978	0.555983	0.851032	0.613139	0.824099	0.752562	0.293971	0.651263	0.88513	0.630537	0.911905
sp|Q8VE97|SRSF4_MOUSE	Serine/arginine-rich splicing factor 4 OS=Mus musculus OX=10090 GN=Srsf4 PE=2 SV=1	0.874066	1.02501	0.863514	0.969344	1.02976	0.833817	0.951962	0.823414	0.214179	0.545656	0.839678	0.40026	0.676133	0.76221	0.0366963	0.218842	0.764313	0.0438956	0.3061
tr|D3Z4D6|D3Z4D6_MOUSE	Ubiquinol-cytochrome-c reductase complex assembly factor 2 OS=Mus musculus OX=10090 GN=Uqcc2 PE=1 SV=1	0.874196	0.830469	0.324668	0.696538	0.868998	0.473253	0.776236	0.905275	0.59564	0.856644	0.96367	0.871213	0.944245	0.819225	0.481352	0.804815	0.857537	0.445755	0.836135
tr|Q9Z1R9|Q9Z1R9_MOUSE	MCG124046 OS=Mus musculus OX=10090 GN=Prss1 PE=1 SV=1	0.874333	0.589301	0.0837916	0.356211	0.888982	0.647935	0.872054	0.801209	0.40106	0.731092	1.22656	0.523748	0.769507	0.694485	0.192581	0.541856	1.04546	0.856214	0.972925
tr|Q3UWS9|Q3UWS9_MOUSE	Peroxiredoxin (Fragment) OS=Mus musculus OX=10090 GN=Prdx5 PE=2 SV=1	0.874448	0.967942	0.584542	0.873271	0.592433	9.999e-05	0.00224872	0.881597	0.00259974	0.0275823	0.510103	9.999e-05	0.00138834	1.39249	9.999e-05	0.003397	0.90212	0.0137986	0.149123
tr|A3KGC5|A3KGC5_MOUSE	Serine/threonine-protein kinase PAK 3 (Fragment) OS=Mus musculus OX=10090 GN=Pak3 PE=1 SV=1	0.874597	0.829955	0.483552	0.821832	0.544125	0.0718928	0.283444	1.03044	0.905009	0.972454	0.685575	0.275772	0.553913	1.30422	0.323868	0.678198	0.853268	0.538146	0.877941
sp|Q8BPM0|DAAM1_MOUSE	Disheveled-associated activator of morphogenesis 1 OS=Mus musculus OX=10090 GN=Daam1 PE=1 SV=4	0.874641	0.947743	0.428257	0.788719	0.739847	0.00029997	0.00491259	0.814282	0.00039996	0.00699875	0.655518	9.999e-05	0.00138834	1.16401	0.0163984	0.131084	0.926442	0.369963	0.795875
tr|E9Q682|E9Q682_MOUSE	Intraflagellar transport protein 140 homolog (Fragment) OS=Mus musculus OX=10090 GN=Ift140 PE=1 SV=1	0.874652	0.939756	0.789921	0.943385	0.877987	0.607639	0.85259	0.888164	0.641736	0.881214	0.842081	0.588541	0.807969	0.879733	0.614139	0.873446	0.820189	0.446955	0.837298
tr|Q9D802|Q9D802_MOUSE	HORMA domain-containing protein OS=Mus musculus OX=10090 GN=Mad2l1 PE=2 SV=1	0.87469	0.911672	0.684932	0.911768	1.0121	0.964404	0.991412	0.788999	0.372563	0.705015	0.888896	0.711629	0.87424	0.781118	0.353865	0.704729	0.865353	0.570143	0.889179
tr|V9GX22|V9GX22_MOUSE	Transmembrane protein 254 OS=Mus musculus OX=10090 GN=Tmem254a PE=1 SV=1	0.87485	0.964982	0.838516	0.960703	1.61591	0.0233977	0.130062	0.539552	0.115588	0.397343	0.916857	0.748125	0.893162	0.45369	0.0640936	0.30758	0.758106	0.30287	0.734686
sp|Q0VBM2|FA83B_MOUSE	Protein FAM83B OS=Mus musculus OX=10090 GN=Fam83b PE=2 SV=1	0.874974	0.764733	0.290871	0.666323	0.913318	0.724928	0.912337	0.958378	0.867213	0.963173	1.16155	0.639536	0.835964	0.66241	0.152785	0.482609	0.789458	0.370563	0.795987
sp|P51859|HDGF_MOUSE	Hepatoma-derived growth factor OS=Mus musculus OX=10090 GN=Hdgf PE=1 SV=2	0.875116	0.906226	0.216578	0.578539	0.775567	0.00149985	0.0168951	1.0136	0.874913	0.964008	0.853707	0.069693	0.229094	0.88176	0.275472	0.634949	0.819836	0.0559944	0.35028
tr|E9PUE7|E9PUE7_MOUSE	Active breakpoint cluster region-related protein OS=Mus musculus OX=10090 GN=Abr PE=1 SV=1	0.875542	0.825329	0.00189981	0.0240756	0.836994	0.0556944	0.23922	0.839167	0.00129987	0.0164728	0.777254	0.00169983	0.0137602	1.01775	0.79652	0.941646	0.95676	0.636636	0.914118
tr|A0A2K6EDK3|A0A2K6EDK3_MOUSE	NudC domain-containing protein 1 OS=Mus musculus OX=10090 GN=Nudcd1 PE=1 SV=1	0.875763	1.04068	0.560544	0.863603	0.830086	0.0213979	0.123682	0.90913	0.220778	0.552118	0.73166	0.00269973	0.0193309	1.00004	0.9996	0.999857	0.74298	0.00059994	0.016588
tr|Q3U3U9|Q3U3U9_MOUSE	Fork-head domain-containing protein (Fragment) OS=Mus musculus OX=10090 GN=Foxj2 PE=2 SV=1	0.875812	0.89293	0.621038	0.885317	1.01861	0.944306	0.985488	0.825809	0.460754	0.780104	0.956003	0.885811	0.95151	0.730238	0.249075	0.60168	0.831277	0.476552	0.855704
sp|Q61033|LAP2A_MOUSE	Lamina-associated polypeptide 2, isoforms alpha/zeta OS=Mus musculus OX=10090 GN=Tmpo PE=1 SV=4	0.875917	0.929874	0.250475	0.624926	0.707207	0.00869913	0.0656753	0.910457	0.39816	0.729922	0.704011	0.070393	0.230682	1.11217	0.145885	0.473388	0.891786	0.0990901	0.460282
tr|A0A0U1RQ09|A0A0U1RQ09_MOUSE	Cardiotrophin-1 (Fragment) OS=Mus musculus OX=10090 GN=Ctf1 PE=1 SV=1	0.875938	0.669629	0.192481	0.547118	0.743478	0.312269	0.640071	0.919095	0.740826	0.925124	1.03558	0.911409	0.964728	0.895583	0.662134	0.892769	0.992269	0.974703	0.994612
sp|Q8BW75|AOFB_MOUSE	Amine oxidase [flavin-containing] B OS=Mus musculus OX=10090 GN=Maob PE=1 SV=4	0.876186	0.821202	0.00069993	0.0105935	0.844056	0.00109989	0.0134837	0.948046	0.0921908	0.350698	0.992497	0.885511	0.95151	0.81368	0.00029997	0.00736888	0.837636	0.00089991	0.0221066
sp|Q5DTI8|ESYT3_MOUSE	Extended synaptotagmin-3 OS=Mus musculus OX=10090 GN=Esyt3 PE=2 SV=2	0.876205	0.93021	0.769523	0.93733	0.836402	0.50305	0.795095	0.902864	0.687331	0.900795	0.823842	0.544646	0.78239	0.929709	0.767723	0.932312	0.834201	0.482352	0.85744
tr|A0A2R8W6G4|A0A2R8W6G4_MOUSE	MICAL-like protein 1 OS=Mus musculus OX=10090 GN=Micall1 PE=1 SV=1	0.876212	0.991562	0.946505	0.986008	0.811	0.0593941	0.247779	0.864226	0.137386	0.434184	0.645562	0.0277972	0.115964	1.03811	0.749125	0.926362	0.90681	0.327667	0.756346
sp|Q9CR20|IR3IP_MOUSE	Immediate early response 3-interacting protein 1 OS=Mus musculus OX=10090 GN=Ier3ip1 PE=3 SV=1	0.87628	0.682423	0.156184	0.496788	0.844089	0.505249	0.796955	0.924059	0.758924	0.93091	1.1599	0.642936	0.838348	0.737232	0.262074	0.617207	0.909972	0.705729	0.937959
sp|P70695|F16P2_MOUSE	Fructose bisphosphatase 2 OS=Mus musculus OX=10090 GN=Fbp2 PE=1 SV=1	0.876372	0.799744	0.0745925	0.331309	0.827177	0.169183	0.470428	0.789923	0.129187	0.418629	0.825079	0.279472	0.557015	0.994681	0.965503	0.994612	1.02163	0.866513	0.972925
sp|Q9WU78|PDC6I_MOUSE	Programmed cell death 6-interacting protein OS=Mus musculus OX=10090 GN=Pdcd6ip PE=1 SV=3	0.876429	1.0439	0.129687	0.453124	0.767785	9.999e-05	0.00224872	0.935546	0.059694	0.264217	0.696818	9.999e-05	0.00138834	1.04072	0.210979	0.56264	0.773797	9.999e-05	0.00399148
tr|E9Q197|E9Q197_MOUSE	Glyoxalase domain-containing protein 4 OS=Mus musculus OX=10090 GN=Glod4 PE=1 SV=1	0.876436	0.92632	0.0457954	0.246208	0.895305	0.010499	0.0754295	0.834851	9.999e-05	0.00250446	0.769103	9.999e-05	0.00138834	0.942237	0.337466	0.691668	0.890799	0.0265973	0.230811
sp|Q99L20|GSTT3_MOUSE	Glutathione S-transferase theta-3 OS=Mus musculus OX=10090 GN=Gstt3 PE=1 SV=1	0.876515	0.815385	0.0513949	0.264512	0.870274	0.235776	0.560232	0.755204	0.0240976	0.14251	0.818281	0.112089	0.318466	1.01508	0.830117	0.9496	0.984865	0.89901	0.980498
sp|O70209|PDLI3_MOUSE	PDZ and LIM domain protein 3 OS=Mus musculus OX=10090 GN=Pdlim3 PE=1 SV=1	0.876846	0.641877	0.0684932	0.315177	0.724622	0.111489	0.372621	1.05741	0.517648	0.814898	1.21334	0.0776922	0.246999	0.762951	0.238676	0.594103	0.860878	0.445055	0.836005
sp|Q9D666|SUN1_MOUSE	SUN domain-containing protein 1 OS=Mus musculus OX=10090 GN=Sun1 PE=1 SV=2	0.876947	0.924952	0.121888	0.433703	0.897038	0.20198	0.518507	0.828024	0.00109989	0.0151401	0.822675	0.0952905	0.283673	0.862908	0.0152985	0.124473	0.926083	0.363364	0.788865
sp|Q8BJ34|MARF1_MOUSE	Meiosis regulator and mRNA stability factor 1 OS=Mus musculus OX=10090 GN=Marf1 PE=1 SV=3	0.87698	0.993673	0.970803	0.992595	0.840532	0.367063	0.691746	0.875261	0.478452	0.790496	0.753393	0.330467	0.612861	0.974331	0.880512	0.964634	0.824693	0.316468	0.743119
sp|Q8K2Q7|BROX_MOUSE	BRO1 domain-containing protein BROX OS=Mus musculus OX=10090 GN=Brox PE=1 SV=1	0.877122	0.542987	0.0574943	0.284003	1.13469	0.618638	0.856498	0.527963	0.0617938	0.269957	1.11964	0.721628	0.879755	0.627954	0.115788	0.424292	1.3095	0.315568	0.743119
sp|P61089|UBE2N_MOUSE	MCG4297 OS=Mus musculus OX=10090 GN=Ube2n PE=1 SV=1	0.877172	0.927402	0.040496	0.229298	0.725004	9.999e-05	0.00224872	0.823032	0.00019998	0.0041605	0.659668	9.999e-05	0.00138834	1.20031	0.00259974	0.0364135	0.927611	0.0841916	0.427107
sp|P63101|1433Z_MOUSE	14-3-3 protein zeta/delta OS=Mus musculus OX=10090 GN=Ywhaz PE=1 SV=1	0.877559	0.949124	0.151485	0.488407	0.761083	9.999e-05	0.00224872	0.899185	0.00089991	0.0129162	0.680779	9.999e-05	0.00138834	1.06006	0.115588	0.424292	0.915118	0.0870913	0.432208
tr|E9PVX5|E9PVX5_MOUSE	Helicase-like transcription factor OS=Mus musculus OX=10090 GN=Hltf PE=1 SV=1	0.877768	0.767319	0.282672	0.658666	0.910696	0.708029	0.902271	0.614373	0.114489	0.394411	0.739975	0.366463	0.645505	1.02283	0.928307	0.981079	1.21141	0.460454	0.845335
tr|F6W963|F6W963_MOUSE	Homeobox protein Hox-D8 OS=Mus musculus OX=10090 GN=Hoxd8 PE=3 SV=2	0.8778	1.01925	0.936606	0.985033	0.852983	0.531347	0.812865	0.866566	0.576842	0.850434	0.735949	0.358064	0.63668	0.976531	0.925107	0.981079	0.815519	0.433657	0.830591
sp|Q9D7Z6|CLCA1_MOUSE	Calcium-activated chloride channel regulator 1 OS=Mus musculus OX=10090 GN=Clca1 PE=1 SV=2	0.877819	0.743772	0.119488	0.429824	0.80258	0.264374	0.588141	0.936721	0.728027	0.92048	1.02643	0.908309	0.962881	0.845919	0.379162	0.731634	0.911489	0.630537	0.911905
tr|D3YYN7|D3YYN7_MOUSE	Sodium/potassium-transporting ATPase subunit alpha OS=Mus musculus OX=10090 GN=Atp1a2 PE=1 SV=1	0.877862	0.633573	0.00089991	0.0129162	0.855954	0.238776	0.563129	0.669196	0.00479952	0.0448822	0.917656	0.528147	0.772532	0.932876	0.548645	0.847199	1.25792	0.079792	0.414335
sp|Q60953|PML_MOUSE	Promyelocytic leukemia OS=Mus musculus OX=10090 GN=Pml PE=2 SV=1	0.877876	0.762795	0.029997	0.189694	0.832399	0.176282	0.482397	0.893075	0.311869	0.654371	0.987825	0.927507	0.970284	0.857976	0.282672	0.641586	0.933188	0.594041	0.899051
tr|Q3UA79|Q3UA79_MOUSE	Uncharacterized protein OS=Mus musculus OX=10090 GN=Tap2 PE=2 SV=1	0.878073	0.905306	0.0489951	0.256082	0.87864	0.00349965	0.032536	0.706184	9.999e-05	0.00250446	0.703046	9.999e-05	0.00138834	1.06456	0.255374	0.609748	1.0107	0.826217	0.966178
sp|P50543|S10AB_MOUSE	Protein S100-A11 OS=Mus musculus OX=10090 GN=S100a11 PE=1 SV=1	0.878197	0.764632	0.00449955	0.0463526	0.760859	0.00019998	0.00390603	0.9257	0.562144	0.843341	0.89073	0.294571	0.575007	0.983399	0.827317	0.949408	0.943862	0.29727	0.729414
tr|A0A140LIZ7|A0A140LIZ7_MOUSE	NHS-like protein 1 OS=Mus musculus OX=10090 GN=Nhsl1 PE=1 SV=1	0.878338	1.03477	0.848515	0.965288	1.04873	0.805019	0.943607	0.636168	0.0286971	0.160077	0.655107	0.0843916	0.261274	0.941691	0.748025	0.925843	0.953567	0.80172	0.964276
tr|A0A1L1STP0|A0A1L1STP0_MOUSE	Tyrosine-protein phosphatase non-receptor type 9 (Fragment) OS=Mus musculus OX=10090 GN=Ptpn9 PE=1 SV=1	0.878422	0.966743	0.828017	0.957665	0.835655	0.354965	0.681033	0.831362	0.124588	0.410716	0.71515	0.237976	0.508176	1.04103	0.859214	0.9584	0.880587	0.356464	0.783192
sp|Q9CZX7|PP4P2_MOUSE	Type 2 phosphatidylinositol 4,5-bisphosphate 4-phosphatase OS=Mus musculus OX=10090 GN=Pip4p2 PE=1 SV=1	0.878533	0.608921	0.10169	0.396422	0.881331	0.629937	0.864505	0.82514	0.459854	0.779896	1.21197	0.548545	0.784749	0.713417	0.220578	0.572052	1.03041	0.89941	0.980498
tr|Q8BPQ6|Q8BPQ6_MOUSE	Uncharacterized protein OS=Mus musculus OX=10090 GN=Pard3 PE=2 SV=1	0.879261	0.811095	0.00619938	0.0599931	0.779293	9.999e-05	0.00224872	0.799301	0.0107989	0.0814318	0.772353	0.00619938	0.0366285	1.10624	0.0784922	0.343376	1.00728	0.860614	0.972925
sp|Q80VJ3|DNPH1_MOUSE	2'-deoxynucleoside 5'-phosphate N-hydrolase 1 OS=Mus musculus OX=10090 GN=Dnph1 PE=1 SV=2	0.879375	1.2806	0.49845	0.828847	0.793049	0.451355	0.76081	1.00958	0.967703	0.991874	0.634474	0.20438	0.461752	0.963263	0.877512	0.963498	0.595278	0.0873913	0.43336
tr|Q6RFS9|Q6RFS9_MOUSE	Coagulation factor III (Fragment) OS=Mus musculus OX=10090 GN=F3 PE=2 SV=1	0.879406	0.799077	0.227077	0.592702	0.892984	0.554945	0.826891	0.901887	0.581942	0.851856	1.01471	0.948905	0.978575	0.791785	0.224978	0.577081	0.875991	0.493151	0.86144
sp|Q3TW96|UAP1L_MOUSE	UDP-N-acetylhexosamine pyrophosphorylase-like protein 1 OS=Mus musculus OX=10090 GN=Uap1l1 PE=1 SV=1	0.87941	0.923943	0.133687	0.460052	0.812754	0.0019998	0.0209733	0.902608	0.0231977	0.1386	0.761012	0.00179982	0.0143693	0.997536	0.967303	0.99474	0.878608	0.0193981	0.188577
sp|P97350|PKP1_MOUSE	Plakophilin-1 OS=Mus musculus OX=10090 GN=Pkp1 PE=1 SV=1	0.879493	0.907636	9.999e-05	0.00230555	0.834974	9.999e-05	0.00224872	0.92378	0.00329967	0.0334524	0.818533	9.999e-05	0.00138834	0.932582	0.00219978	0.0317873	0.859452	9.999e-05	0.00399148
tr|Q1AG00|Q1AG00_MOUSE	Lectin-like transmembrane protein (Fragment) OS=Mus musculus OX=10090 GN=Klrb1b PE=4 SV=1	0.879693	0.766651	0.29807	0.672712	0.900835	0.685031	0.891102	0.935032	0.79602	0.944796	1.11497	0.731927	0.885717	0.718354	0.228877	0.580786	0.842317	0.506849	0.866965
tr|A2VCP7|A2VCP7_MOUSE	Psmf1 protein (Fragment) OS=Mus musculus OX=10090 GN=Psmf1 PE=2 SV=1	0.879741	0.986107	0.908409	0.977744	0.85355	0.240476	0.564676	0.920082	0.462654	0.780912	0.812038	0.173883	0.420124	0.913702	0.442656	0.779636	0.79297	0.0770923	0.40717
sp|Q9CW46|RAVR1_MOUSE	MCG1050220 OS=Mus musculus OX=10090 GN=Raver1 PE=2 SV=1	0.879972	0.918368	0.293871	0.669145	0.760039	0.00419958	0.0374096	1.05123	0.354865	0.691223	0.839275	0.0356964	0.140563	0.936771	0.30427	0.66074	0.774148	0.0410959	0.297259
sp|Q9D1E6|TBCB_MOUSE	Tubulin-folding cofactor B OS=Mus musculus OX=10090 GN=Tbcb PE=1 SV=2	0.880151	0.95736	0.562344	0.863776	0.854525	0.153385	0.444697	0.863754	0.181982	0.504697	0.718875	0.00269973	0.0193309	1.01709	0.880312	0.964634	0.869307	0.0492951	0.325244
sp|Q9ERI2|RB27A_MOUSE	RAB27A, member RAS oncogene family, isoform CRA_a OS=Mus musculus OX=10090 GN=Rab27a PE=1 SV=1	0.88056	0.79948	0.357564	0.728705	0.892952	0.653635	0.874753	0.952421	0.847415	0.956769	1.07954	0.808219	0.918196	0.73725	0.262074	0.617207	0.821723	0.450855	0.840271
tr|Q99KP1|Q99KP1_MOUSE	Protein-serine/threonine kinase (Fragment) OS=Mus musculus OX=10090 GN=Bckdk PE=2 SV=1	0.880749	0.756275	0.135386	0.463902	0.848112	0.389861	0.711441	0.698652	0.069593	0.291469	0.795106	0.331067	0.613617	1.03174	0.860614	0.959292	1.15461	0.454755	0.841956
tr|A0A0R4J0H5|A0A0R4J0H5_MOUSE	N-acetylglucosamine-1-phosphotransferase subunit gamma OS=Mus musculus OX=10090 GN=Gnptg PE=1 SV=1	0.880764	0.882356	0.593741	0.87597	1.03249	0.90381	0.97505	0.733135	0.260574	0.598879	0.870586	0.664734	0.853741	0.8147	0.434657	0.776329	0.951322	0.837916	0.968277
tr|D3YZC7|D3YZC7_MOUSE	Bromodomain-containing protein 8 OS=Mus musculus OX=10090 GN=Brd8 PE=1 SV=1	0.880893	0.892094	0.580642	0.871782	0.761846	0.529547	0.810889	1.17393	0.221078	0.552651	1.01896	0.924908	0.969218	0.776108	0.465253	0.796669	0.662423	0.423858	0.824266
tr|C3VDI2|C3VDI2_MOUSE	Etoposide induced 2.4 protein (Fragment) OS=Mus musculus OX=10090 GN=Ei24 PE=4 SV=1	0.880927	0.861985	0.523948	0.844585	0.943348	0.818718	0.947885	0.960586	0.873513	0.963746	1.06683	0.838616	0.932922	0.694429	0.192581	0.541856	0.758385	0.30417	0.735516
sp|Q9ERN0|SCAM2_MOUSE	Secretory carrier-associated membrane protein OS=Mus musculus OX=10090 GN=Scamp2 PE=1 SV=1	0.881157	0.497813	0.0430957	0.237902	0.708759	0.210579	0.527438	0.962955	0.881512	0.966501	1.39132	0.328767	0.610772	0.713037	0.219578	0.570796	1.01306	0.958304	0.99302
tr|Q3UIM5|Q3UIM5_MOUSE	Uncharacterized protein OS=Mus musculus OX=10090 GN=Cpt1b PE=2 SV=1	0.881222	0.572316	0.00019998	0.00399148	1.04318	0.705229	0.901762	0.611936	0.00019998	0.0041605	1.16794	0.142886	0.372494	0.638698	0.00179982	0.0273701	1.25327	0.0317968	0.254176
tr|G3UYJ3|G3UYJ3_MOUSE	Solute carrier family 25 member 51 (Fragment) OS=Mus musculus OX=10090 GN=Slc25a51 PE=1 SV=8	0.881287	0.93307	0.694131	0.914294	0.924405	0.677232	0.887358	0.824708	0.313769	0.655558	0.828327	0.421958	0.694062	0.894128	0.553845	0.851361	0.883086	0.519548	0.872741
sp|Q11011|PSA_MOUSE	Puromycin-sensitive aminopeptidase OS=Mus musculus OX=10090 GN=Npepps PE=1 SV=2	0.881294	0.969846	0.132087	0.458001	0.791236	9.999e-05	0.00224872	0.912744	9.999e-05	0.00250446	0.750779	9.999e-05	0.00138834	1.0107	0.672133	0.899039	0.852462	9.999e-05	0.00399148
sp|Q9WU79|PROD_MOUSE	Proline dehydrogenase 1, mitochondrial OS=Mus musculus OX=10090 GN=Prodh PE=1 SV=2	0.881325	0.826105	0.0777922	0.342189	0.823257	0.0439956	0.203496	0.910206	0.465253	0.782573	0.868646	0.180082	0.427896	0.930735	0.320168	0.675335	0.929002	0.363764	0.788865
tr|A0A0J9YUT8|A0A0J9YUT8_MOUSE	Probable RNA-binding protein 19 OS=Mus musculus OX=10090 GN=Rbm19 PE=1 SV=1	0.881347	0.93641	0.711929	0.92027	0.80985	0.0605939	0.251471	0.912269	0.284872	0.628923	0.807279	0.0572943	0.197912	0.974389	0.851215	0.956662	0.847884	0.10349	0.471798
tr|Q3TN53|Q3TN53_MOUSE	Tower domain-containing protein (Fragment) OS=Mus musculus OX=10090 GN=Brca2 PE=2 SV=1	0.881737	0.81796	0.40056	0.768743	0.888661	0.639236	0.869002	0.977314	0.926307	0.979143	1.07752	0.812119	0.919844	0.733612	0.254875	0.609238	0.795354	0.385761	0.805237
tr|Q91WB5|Q91WB5_MOUSE	Androgen-binding protein alpha subunit OS=Mus musculus domesticus OX=10092 GN=Abpa PE=4 SV=2	0.881753	0.70372	0.0049995	0.0502863	0.662038	0.0227977	0.128966	0.87288	0.254075	0.591606	0.833956	0.436156	0.701519	1.18353	0.156684	0.488405	1.0344	0.734827	0.946589
sp|Q91YM2|RHG35_MOUSE	Glucocorticoid receptor DNA binding factor 1 OS=Mus musculus OX=10090 GN=Arhgap35 PE=1 SV=1	0.882021	0.953558	0.607339	0.880419	0.974383	0.851915	0.959982	0.882587	0.263874	0.60256	0.801146	0.050095	0.178747	0.89176	0.323068	0.677869	0.788693	0.0248975	0.222676
tr|D6REV6|D6REV6_MOUSE	F-box only protein 22 OS=Mus musculus OX=10090 GN=Fbxo22 PE=1 SV=1	0.882119	0.905061	0.587841	0.874166	0.710299	0.0956904	0.340867	1.16287	0.425457	0.748649	0.927178	0.740426	0.888929	0.889729	0.536946	0.837479	0.697574	0.0727927	0.392675
tr|Q5SVT1|Q5SVT1_MOUSE	Tripartite motif-containing protein 16 OS=Mus musculus OX=10090 GN=Trim16 PE=1 SV=1	0.882127	0.927424	0.514049	0.837986	0.819445	0.136986	0.419448	0.911086	0.548845	0.835831	0.82068	0.155384	0.393961	0.962012	0.849115	0.955984	0.852113	0.522648	0.873309
tr|Q9CXY7|Q9CXY7_MOUSE	Protein kinase domain-containing protein OS=Mus musculus OX=10090 GN=Map2k5 PE=2 SV=1	0.882376	0.961175	0.863614	0.969344	0.869252	0.581542	0.840965	0.899106	0.676732	0.897611	0.825167	0.548745	0.784749	0.914368	0.719728	0.918398	0.82519	0.459854	0.845205
sp|P05063|ALDOC_MOUSE	Fructose-bisphosphate aldolase C OS=Mus musculus OX=10090 GN=Aldoc PE=1 SV=4	0.882625	0.874079	0.0158984	0.120169	0.928211	0.278972	0.605229	0.873415	0.0932907	0.353199	0.941716	0.409759	0.685472	0.816588	0.0181982	0.141401	0.86174	0.137886	0.543629
sp|Q9ESX2|SP6_MOUSE	MCG13224 OS=Mus musculus OX=10090 GN=Sp6 PE=2 SV=1	0.882634	1.06407	0.59694	0.877684	0.870845	0.29737	0.62663	0.777735	0.561544	0.843306	0.64789	0.288471	0.567087	1.06381	0.592941	0.866991	0.871444	0.278172	0.710872
tr|D3Z2M7|D3Z2M7_MOUSE	Guanine nucleotide-binding protein G(o) subunit alpha (Fragment) OS=Mus musculus OX=10090 GN=Gnao1 PE=1 SV=1	0.882757	0.864994	0.771623	0.93733	1.17359	0.49895	0.79175	0.732602	0.178682	0.500765	0.881756	0.353465	0.632907	0.752736	0.138086	0.463456	0.890862	0.364964	0.790137
sp|Q6PAV2|HERC4_MOUSE	Probable E3 ubiquitin-protein ligase HERC4 OS=Mus musculus OX=10090 GN=Herc4 PE=1 SV=2	0.882986	0.944378	0.270973	0.642668	0.857956	0.0120988	0.0830021	0.987762	0.744826	0.927691	0.848484	0.00049995	0.00517533	0.874757	0.0529947	0.274515	0.784575	0.00479952	0.0717905
sp|Q9WV60|GSK3B_MOUSE	Glycogen synthase kinase 3 beta OS=Mus musculus OX=10090 GN=Gsk3b PE=1 SV=1	0.883065	0.981947	0.827617	0.957665	0.80259	0.136086	0.417676	0.79767	0.0431957	0.213208	0.66257	0.0221978	0.0989373	1.13035	0.10049	0.39683	0.92326	0.409859	0.818964
sp|Q9D952|EVPL_MOUSE	Envoplakin OS=Mus musculus OX=10090 GN=Evpl PE=1 SV=3	0.883099	0.980372	0.370963	0.741049	0.846493	9.999e-05	0.00224872	0.838071	9.999e-05	0.00250446	0.730394	9.999e-05	0.00138834	1.02534	0.278872	0.637722	0.877925	9.999e-05	0.00399148
tr|Q6W9J6|Q6W9J6_MOUSE	Histocompatibility 2, M region locus 2 OS=Mus musculus OX=10090 GN=H2-M2 PE=1 SV=1	0.883106	0.973599	0.907509	0.977282	0.92305	0.751925	0.922189	0.720312	0.237876	0.57376	0.693032	0.287171	0.566144	1.02186	0.930907	0.982144	0.966779	0.886811	0.977767
tr|Q3TJT6|Q3TJT6_MOUSE	Thioredoxin domain-containing protein (Fragment) OS=Mus musculus OX=10090 GN=Sco1 PE=2 SV=1	0.883158	0.870457	0.133587	0.459956	0.845787	0.0423958	0.199987	0.866915	0.0635936	0.274812	0.861196	0.0413959	0.155893	0.971748	0.774323	0.934366	0.882843	0.212379	0.646551
tr|H3BJX5|H3BJX5_MOUSE	General transcription factor 3C polypeptide 5 OS=Mus musculus OX=10090 GN=Gtf3c5 PE=1 SV=1	0.883208	0.831297	0.439156	0.794767	0.888847	0.641436	0.869906	0.912583	0.719828	0.916027	0.990218	0.975302	0.989186	0.810989	0.426357	0.770556	0.865317	0.570043	0.889179
tr|Q3TF41|Q3TF41_MOUSE	Nucleosome assembly protein 1-like 1 OS=Mus musculus OX=10090 GN=Nap1l1 PE=1 SV=1	0.883226	1.06319	0.60164	0.87933	0.643732	0.0115988	0.0805237	1.20482	0.107289	0.379433	0.745773	0.0982902	0.289967	1.02061	0.860214	0.959013	0.621226	0.0461954	0.314552
tr|G3X9Q1|G3X9Q1_MOUSE	Integrin alpha-7 OS=Mus musculus OX=10090 GN=Itga7 PE=1 SV=1	0.883351	0.694984	0.0883912	0.366356	0.821672	0.346965	0.671739	0.913137	0.628237	0.873433	1.03862	0.868213	0.943967	0.864643	0.441256	0.779595	0.967051	0.860614	0.972925
tr|F6S3V7|F6S3V7_MOUSE	Rho guanine nucleotide exchange factor 10-like protein (Fragment) OS=Mus musculus OX=10090 GN=Arhgef10l PE=1 SV=1	0.883395	0.802276	0.00349965	0.0383401	0.869381	0.0832917	0.312932	0.838051	0.153485	0.459806	0.922498	0.166883	0.411062	0.934628	0.40336	0.753445	0.933537	0.464654	0.8472
sp|O70423|AOC3_MOUSE	Membrane primary amine oxidase OS=Mus musculus OX=10090 GN=Aoc3 PE=1 SV=3	0.883526	0.597903	9.999e-05	0.00230555	0.99585	0.938206	0.985093	0.75987	9.999e-05	0.00250446	1.20895	0.00019998	0.00246578	0.655503	9.999e-05	0.003397	1.08308	0.0108989	0.126797
sp|Q8C436|MT21D_MOUSE	Protein-lysine methyltransferase METTL21D OS=Mus musculus OX=10090 GN=Vcpkmt PE=2 SV=2	0.883539	0.941518	0.792021	0.944833	0.840881	0.49705	0.791312	0.795172	0.387961	0.72046	0.7207	0.332767	0.615339	1.05907	0.818718	0.946187	0.94389	0.815718	0.964276
sp|P86044|ANO9_MOUSE	Anoctamin-9 OS=Mus musculus OX=10090 GN=Ano9 PE=1 SV=1	0.883711	0.802028	0.0619938	0.298383	1.04088	0.773623	0.933698	0.713037	0.0108989	0.0819922	0.938919	0.644336	0.839447	0.787589	0.0573943	0.288416	1.01981	0.876512	0.975311
sp|P62077|TIM8B_MOUSE	Mitochondrial import inner membrane translocase subunit Tim8 B OS=Mus musculus OX=10090 GN=Timm8b PE=1 SV=1	0.883938	0.951819	0.776022	0.938204	0.806914	0.263074	0.586475	0.885876	0.520548	0.816226	0.76198	0.252475	0.524579	1.02775	0.875112	0.963016	0.869284	0.467453	0.848974
sp|P59470|RPC2_MOUSE	DNA-directed RNA polymerase III subunit RPC2 OS=Mus musculus OX=10090 GN=Polr3b PE=1 SV=2	0.884073	0.843681	0.479652	0.819688	0.76279	0.308869	0.63781	0.715871	0.231077	0.565908	0.656824	0.234077	0.503044	1.22239	0.442356	0.779636	1.10288	0.69673	0.935844
tr|Q3U5E2|Q3U5E2_MOUSE	Uncharacterized protein (Fragment) OS=Mus musculus OX=10090 GN=Ralgapa1 PE=2 SV=1	0.884182	0.786351	0.19528	0.55119	0.985477	0.939706	0.985372	1.02402	0.89771	0.970921	1.30236	0.265473	0.541719	0.536243	0.00489951	0.0594927	0.670633	0.0479952	0.32234
sp|Q3TDD9|PPR21_MOUSE	Protein phosphatase 1 regulatory subunit 21 OS=Mus musculus OX=10090 GN=Ppp1r21 PE=1 SV=2	0.884276	0.978954	0.880912	0.971684	0.923861	0.577042	0.83992	0.785939	0.070093	0.292987	0.755274	0.0919908	0.276883	0.957149	0.89671	0.969841	0.90448	0.639536	0.914579
sp|P54071|IDHP_MOUSE	Isocitrate dehydrogenase [NADP], mitochondrial OS=Mus musculus OX=10090 GN=Idh2 PE=1 SV=3	0.884358	0.795567	9.999e-05	0.00230555	0.873413	0.00109989	0.0134837	0.795127	9.999e-05	0.00250446	0.865551	9.999e-05	0.00138834	0.947275	0.168183	0.506214	1.02921	0.477252	0.855751
sp|Q9CRB6|TPPP3_MOUSE	Tubulin polymerization-promoting protein family member 3 OS=Mus musculus OX=10090 GN=Tppp3 PE=1 SV=1	0.884671	0.942174	0.069893	0.319776	0.798794	0.00089991	0.0116116	0.956582	0.49815	0.804346	0.824313	0.00109989	0.00951897	0.986162	0.839616	0.951833	0.799998	0.00059994	0.016588
sp|P30678|GNA15_MOUSE	Guanine nucleotide-binding protein subunit alpha-15 OS=Mus musculus OX=10090 GN=Gna15 PE=2 SV=1	0.884716	0.865133	0.546645	0.858054	0.892511	0.656234	0.875608	0.815561	0.433957	0.75729	0.853837	0.620038	0.827121	0.926962	0.758024	0.929404	0.954295	0.848015	0.97031
tr|Q5SV54|Q5SV54_MOUSE	Ortholog of human amyotrophic lateral sclerosis 2 (Juvenile) chromosome region, candidate 19 (ALS2CR19) OS=Mus musculus OX=10090 GN=Pard3b PE=1 SV=1	0.884834	0.835737	0.449055	0.800075	0.904976	0.687431	0.892766	1.01259	0.959104	0.988172	1.11272	0.736326	0.886627	0.693548	0.191181	0.540537	0.749434	0.285471	0.718089
sp|P47739|AL3A1_MOUSE	Aldehyde dehydrogenase, dimeric NADP-preferring OS=Mus musculus OX=10090 GN=Aldh3a1 PE=1 SV=2	0.884848	0.835203	9.999e-05	0.00230555	0.848739	9.999e-05	0.00224872	0.896763	9.999e-05	0.00250446	0.907185	0.00019998	0.00246578	0.915207	0.00069993	0.0136711	0.905991	0.00219978	0.0421922
sp|Q99KP6|PRP19_MOUSE	Pre-mRNA-processing factor 19 OS=Mus musculus OX=10090 GN=Prpf19 PE=1 SV=1	0.884961	1.00904	0.836016	0.959848	0.772207	0.00459954	0.0402428	0.88123	0.186681	0.511951	0.685226	0.00069993	0.00670233	1.11189	0.126487	0.441945	0.850177	0.09969	0.461057
tr|A0A494BAP9|A0A494BAP9_MOUSE	Survival of motor neuron-related-splicing factor 30 (Fragment) OS=Mus musculus OX=10090 GN=Smndc1 PE=1 SV=1	0.885012	0.947552	0.813719	0.953094	0.953823	0.854515	0.961724	0.879783	0.616538	0.86663	0.898727	0.736426	0.886627	0.813258	0.431957	0.775742	0.816926	0.438256	0.832979
tr|Q3UDD3|Q3UDD3_MOUSE	Polymerase delta-interacting protein 3 OS=Mus musculus OX=10090 GN=Poldip3 PE=1 SV=1	0.885026	0.724272	0.239876	0.611856	0.952268	0.80222	0.943432	0.702744	0.266073	0.604342	0.908614	0.674633	0.857659	0.890317	0.736026	0.923616	1.13194	0.520448	0.872741
sp|P56392|CX7A1_MOUSE	Cox7ah OS=Mus musculus OX=10090 GN=Cox7a1 PE=1 SV=1	0.88508	0.660497	0.0436956	0.240176	0.871078	0.490451	0.788374	0.610701	0.019798	0.124459	0.844886	0.473353	0.73115	0.98428	0.924708	0.981079	1.33904	0.139886	0.547179
tr|A0A0J9YV46|A0A0J9YV46_MOUSE	Myotrophin (Fragment) OS=Mus musculus OX=10090 GN=Mtpn PE=1 SV=1	0.885275	0.979836	0.913009	0.978585	0.779947	0.217178	0.534615	0.94039	0.743926	0.927418	0.764885	0.258974	0.532197	1.02599	0.881412	0.964795	0.820604	0.307169	0.735783
tr|A0A0A6YW44|A0A0A6YW44_MOUSE	CCR4-NOT transcription complex subunit 11 (Fragment) OS=Mus musculus OX=10090 GN=Cnot11 PE=1 SV=1	0.885394	1.05449	0.673933	0.907281	0.99099	0.952505	0.986804	0.789972	0.0516948	0.237878	0.743526	0.0461954	0.168793	0.900215	0.362064	0.713955	0.833172	0.152485	0.573569
tr|Q82954|Q82954_MSVKI	Proto-oncogene protein OS=Kirsten murine sarcoma virus OX=11808 PE=4 SV=1	0.885472	1.00148	0.9965	0.998464	0.878175	0.60284	0.849917	0.910598	0.407159	0.734197	0.8104	0.159184	0.399179	0.913098	0.430457	0.774459	0.799083	0.0847915	0.427438
sp|P23175|RASH_MSVNS	GTPase HRas OS=Murine sarcoma virus NS.C58 OX=11815 GN=H-RAS PE=3 SV=1	0.885494	0.932389	0.592541	0.87597	0.912374	0.39626	0.715959	0.805799	0.123888	0.410197	0.801461	0.116988	0.328153	0.940799	0.633437	0.881813	0.920141	0.526247	0.873723
sp|O88746|TOM1_MOUSE	Target of myb1 homolog (Chicken) OS=Mus musculus OX=10090 GN=Tom1 PE=2 SV=1	0.885498	0.820764	0.00489951	0.0493583	0.917563	0.461154	0.767628	0.861975	0.10359	0.372328	0.969715	0.839816	0.932922	0.827525	0.0178982	0.139922	0.915447	0.30377	0.735516
sp|Q922L6|NELFD_MOUSE	Negative elongation factor D OS=Mus musculus OX=10090 GN=Nelfcd PE=1 SV=2	0.885533	0.967309	0.858814	0.96923	0.766976	0.188781	0.501141	1.15543	0.445055	0.768607	0.931925	0.756924	0.896743	0.83182	0.335166	0.689661	0.659735	0.040196	0.292072
tr|Q8CBL3|Q8CBL3_MOUSE	Uncharacterized protein (Fragment) OS=Mus musculus OX=10090 GN=Pard6g PE=2 SV=1	0.885701	1.00651	0.971103	0.992595	0.939104	0.751425	0.922189	0.753722	0.149785	0.453401	0.71347	0.158584	0.39877	0.98476	0.927207	0.981079	0.916639	0.649135	0.918013
tr|Q8R2U8|Q8R2U8_MOUSE	Protein-serine/threonine kinase OS=Mus musculus OX=10090 GN=Pdk1 PE=2 SV=1	0.885851	0.826043	0.292871	0.668049	0.664718	0.0448955	0.205997	1.07022	0.718828	0.915883	0.873355	0.562544	0.79294	1.04345	0.812919	0.946187	0.837323	0.355164	0.782489
sp|Q9CZU6|CISY_MOUSE	Citrate synthase, mitochondrial OS=Mus musculus OX=10090 GN=Cs PE=1 SV=1	0.885898	0.911202	0.0784922	0.343578	0.983805	0.721428	0.909546	0.96475	0.343366	0.681291	0.901299	0.0537946	0.188266	0.812888	9.999e-05	0.003397	0.741441	9.999e-05	0.00399148
sp|P48678|LMNA_MOUSE	Prelamin-A/C OS=Mus musculus OX=10090 GN=Lmna PE=1 SV=2	0.886083	0.934968	0.00089991	0.0129162	0.823669	9.999e-05	0.00224872	0.927436	0.00079992	0.011854	0.778019	9.999e-05	0.00138834	0.993487	0.780922	0.937547	0.858919	9.999e-05	0.00399148
sp|Q61475|DAF1_MOUSE	Complement decay-accelerating factor, GPI-anchored OS=Mus musculus OX=10090 GN=Cd55 PE=1 SV=2	0.886136	0.702033	0.0177982	0.130364	0.904448	0.681432	0.889603	0.858116	0.260074	0.598376	1.12476	0.567843	0.796752	0.754716	0.030197	0.194032	0.972745	0.865713	0.972925
tr|V9GWT6|V9GWT6_MOUSE	ELKS/Rab6-interacting/CAST family member 1 OS=Mus musculus OX=10090 GN=Erc1 PE=1 SV=1	0.886163	0.901978	0.605239	0.879921	0.723167	0.125387	0.399626	1.26057	0.232177	0.567297	1.0241	0.917108	0.965953	0.782242	0.20378	0.556452	0.62491	0.0246975	0.222676
tr|Q3TW40|Q3TW40_MOUSE	Uncharacterized protein OS=Mus musculus OX=10090 GN=Hnrnpm PE=2 SV=1	0.886171	0.946051	0.0587941	0.288416	0.785377	9.999e-05	0.00224872	0.897812	0.00019998	0.0041605	0.829884	9.999e-05	0.00138834	0.996049	0.926107	0.981079	0.861851	9.999e-05	0.00399148
sp|Q99JB8|PACN3_MOUSE	Protein kinase C and casein kinase substrate in neurons 3, isoform CRA_a OS=Mus musculus OX=10090 GN=Pacsin3 PE=1 SV=1	0.886222	0.902474	0.0475952	0.252065	0.930238	0.190981	0.504048	0.822974	0.00119988	0.0158013	0.830191	0.00089991	0.00811826	0.954463	0.363864	0.715737	0.876994	0.0427957	0.303707
sp|P38585|TTL_MOUSE	Tubulin--tyrosine ligase OS=Mus musculus OX=10090 GN=Ttl PE=1 SV=2	0.886366	0.901044	0.654335	0.900115	0.754285	0.287571	0.616141	0.891851	0.653235	0.885986	0.757651	0.40346	0.679003	1.09698	0.713229	0.916349	0.916383	0.731727	0.945998
tr|Q8C0M2|Q8C0M2_MOUSE	(Lyso)-N-acylphosphatidylethanolamine lipase OS=Mus musculus OX=10090 GN=Abhd4 PE=1 SV=1	0.886411	1.04622	0.716828	0.920353	0.943668	0.683232	0.890572	0.847026	0.457254	0.77829	0.776778	0.108889	0.312573	0.896406	0.345065	0.697116	0.808368	0.10069	0.464002
sp|Q99LT0|DPY30_MOUSE	Protein dpy-30 homolog OS=Mus musculus OX=10090 GN=Dpy30 PE=1 SV=1	0.886439	1.00684	0.947005	0.986008	0.818643	0.10419	0.357774	0.749166	0.00149985	0.0181775	0.646192	0.00149985	0.0124734	1.17271	0.0438956	0.2455	0.925085	0.311569	0.740248
sp|Q9D6N1|CAH13_MOUSE	Carbonic anhydrase 13 OS=Mus musculus OX=10090 GN=Ca13 PE=1 SV=1	0.886509	0.918011	0.329067	0.700076	0.669294	9.999e-05	0.00224872	0.951386	0.346565	0.682341	0.765285	0.00829917	0.0463752	1.05987	0.363164	0.715611	0.95521	0.553445	0.885422
tr|A0A0N4SW50|A0A0N4SW50_MOUSE	RIKEN cDNA 8430437G11, isoform CRA_b OS=Mus musculus OX=10090 GN=Tmem168 PE=1 SV=1	0.886634	0.70499	0.187481	0.540163	0.649191	0.133187	0.413546	1.07436	0.780422	0.939907	1.00399	0.988901	0.994194	0.983504	0.945005	0.988057	0.903766	0.688931	0.933767
tr|Q3TYK3|Q3TYK3_MOUSE	Nuclear factor 1 OS=Mus musculus OX=10090 GN=Nfix PE=1 SV=1	0.886822	0.947529	0.615438	0.883724	0.62749	0.00179982	0.0194838	0.872159	0.118788	0.401428	0.618751	0.00449955	0.0287386	1.25357	0.0507949	0.269458	1.00144	0.987001	0.997938
tr|Q3U781|Q3U781_MOUSE	MCG21131, isoform CRA_a OS=Mus musculus OX=10090 GN=Srsf3 PE=2 SV=1	0.886918	0.863793	0.109989	0.413478	0.98033	0.935006	0.983899	0.743185	0.0424958	0.210567	0.785851	0.448155	0.713096	0.955174	0.823018	0.947821	0.993176	0.972503	0.994612
tr|Q3TVE1|Q3TVE1_MOUSE	AH domain-containing protein (Fragment) OS=Mus musculus OX=10090 PE=2 SV=1	0.88694	1.0268	0.690231	0.91345	0.737649	0.00579942	0.0486101	1.0555	0.415158	0.739792	0.770788	0.0110989	0.0583445	1.01223	0.885911	0.966738	0.718685	0.0279972	0.236845
tr|E9Q9P1|E9Q9P1_MOUSE	Leucine zipper transcription factor-like protein 1 OS=Mus musculus OX=10090 GN=Lztfl1 PE=1 SV=1	0.887058	0.750311	0.244776	0.616962	0.912939	0.713229	0.905993	0.844567	0.511749	0.810967	1.04285	0.893311	0.954908	0.800143	0.40136	0.751976	0.971533	0.90321	0.982467
sp|Q9Z2G9|HTAI2_MOUSE	Oxidoreductase HTATIP2 OS=Mus musculus OX=10090 GN=Htatip2 PE=1 SV=3	0.887118	0.714521	0.0683932	0.315171	0.93455	0.623238	0.858077	0.654024	0.0513949	0.237869	0.909204	0.360064	0.639169	0.929435	0.415758	0.761387	1.18098	0.0525947	0.336933
sp|Q3UVL4|VPS51_MOUSE	Vacuolar protein sorting-associated protein 51 homolog OS=Mus musculus OX=10090 GN=Vps51 PE=1 SV=2	0.887164	0.873306	0.207479	0.566796	0.87036	0.0785921	0.302938	0.802252	0.00719928	0.0603436	0.904988	0.49935	0.75185	0.993779	0.966203	0.994704	0.878301	0.375662	0.79872
tr|Q9CRH8|Q9CRH8_MOUSE	Uncharacterized protein (Fragment) OS=Mus musculus OX=10090 GN=Acad10 PE=2 SV=1	0.887177	0.763996	0.143186	0.474264	0.86675	0.451955	0.76081	0.747264	0.138586	0.436249	0.8604	0.522348	0.768187	0.977695	0.894511	0.969817	1.10696	0.59764	0.899528
sp|Q921H9|COA7_MOUSE	Cytochrome c oxidase assembly factor 7 OS=Mus musculus OX=10090 GN=Coa7 PE=1 SV=1	0.887321	0.829527	0.30447	0.676737	0.884753	0.517948	0.803646	1.04913	0.79962	0.944796	1.13161	0.593741	0.81127	0.693429	0.217778	0.569828	0.735477	0.121588	0.508822
tr|G3X9I1|G3X9I1_MOUSE	DNA segment, Chr 6, Wayne State University 176, expressed, isoform CRA_a OS=Mus musculus OX=10090 GN=Fam3c PE=1 SV=1	0.887412	0.769035	0.0155984	0.118604	0.915298	0.420158	0.737171	0.963191	0.744026	0.927418	1.1864	0.213479	0.474092	0.642286	0.00709929	0.0743331	0.848262	0.194181	0.623545
tr|A0A0R4J119|A0A0R4J119_MOUSE	Cytoplasmic FMR1-interacting protein OS=Mus musculus OX=10090 GN=Cyfip1 PE=1 SV=1	0.887437	0.757006	9.999e-05	0.00230555	0.859514	0.0282972	0.147178	0.936894	0.0633937	0.274134	0.990933	0.884412	0.95151	0.882991	0.0607939	0.298456	0.897287	0.123088	0.512825
tr|E9Q2A6|E9Q2A6_MOUSE	Protein-tyrosine kinase 2-beta OS=Mus musculus OX=10090 GN=Ptk2b PE=1 SV=1	0.88745	0.918895	0.713829	0.92027	0.902872	0.681732	0.889603	0.875332	0.60304	0.858963	0.872812	0.671833	0.856486	0.886032	0.633337	0.881813	0.868758	0.581242	0.893538
sp|O70439|STX7_MOUSE	Syntaxin-7 OS=Mus musculus OX=10090 GN=Stx7 PE=1 SV=3	0.887572	0.856768	0.177682	0.52735	0.832389	0.0985901	0.346718	0.914887	0.30137	0.643761	0.916374	0.393061	0.671063	0.909357	0.291471	0.649102	0.895657	0.39596	0.808762
sp|Q60972|RBBP4_MOUSE	Histone-binding protein RBBP4 OS=Mus musculus OX=10090 GN=Rbbp4 PE=1 SV=5	0.887804	1.19408	0.431157	0.789507	0.719551	0.0174983	0.10736	0.680591	0.0009999	0.014036	0.375226	9.999e-05	0.00138834	1.53989	0.00129987	0.0221394	0.817484	0.0513949	0.33292
tr|A2AFI4|A2AFI4_MOUSE	RNA-binding motif protein, X chromosome (Fragment) OS=Mus musculus OX=10090 GN=Rbmx PE=1 SV=1	0.887954	0.785594	0.325967	0.697238	0.627444	0.114789	0.378891	1.06041	0.818818	0.94737	0.859481	0.634937	0.833494	1.11006	0.678432	0.900059	0.884736	0.629137	0.911324
tr|Q3UE53|Q3UE53_MOUSE	Uncharacterized protein OS=Mus musculus OX=10090 GN=Pitpna PE=2 SV=1	0.88838	0.866466	0.00239976	0.0285424	0.864588	0.00789921	0.0612285	0.891055	0.0122988	0.0893655	0.889964	0.0838916	0.260357	0.975645	0.610439	0.87227	0.842564	0.0162984	0.168171
tr|Q8C0Y5|Q8C0Y5_MOUSE	LisH domain-containing protein OS=Mus musculus OX=10090 PE=2 SV=1	0.888564	0.820427	0.324568	0.696538	0.956947	0.833717	0.951962	0.774946	0.346265	0.682341	0.924584	0.835016	0.931735	0.853334	0.40356	0.753445	1.00114	0.994701	0.998653
tr|D3Z113|D3Z113_MOUSE	RNA-binding protein 47 (Fragment) OS=Mus musculus OX=10090 GN=Rbm47 PE=1 SV=1	0.888572	1.12905	0.60424	0.879921	0.730523	0.243476	0.566926	0.796403	0.390761	0.722998	0.522927	0.10309	0.29997	1.308	0.317868	0.673106	0.844533	0.513149	0.869589
sp|P52760|RIDA_MOUSE	2-iminobutanoate/2-iminopropanoate deaminase OS=Mus musculus OX=10090 GN=Rida PE=1 SV=3	0.888582	0.79372	0.00239976	0.0285424	0.850101	0.0205979	0.120586	0.860354	0.00779922	0.0639456	0.94107	0.29567	0.576273	0.915503	0.175682	0.516963	0.970742	0.559944	0.887091
tr|Q3T9L1|Q3T9L1_MOUSE	Coronin OS=Mus musculus OX=10090 GN=Coro1a PE=2 SV=1	0.888836	0.956355	0.606839	0.880419	0.737798	9.999e-05	0.00224872	1.02183	0.721428	0.91715	0.78375	0.00109989	0.00951897	1.07809	0.373163	0.726041	0.755197	0.00039996	0.0123408
sp|Q61781|K1C14_MOUSE	Keratin, type I cytoskeletal 14 OS=Mus musculus OX=10090 GN=Krt14 PE=1 SV=2	0.888842	0.803315	9.999e-05	0.00230555	0.811238	9.999e-05	0.00224872	0.763564	9.999e-05	0.00250446	0.765755	9.999e-05	0.00138834	1.0719	0.00389961	0.0496152	1.11728	9.999e-05	0.00399148
tr|Q3UUU5|Q3UUU5_MOUSE	PDZ domain-containing protein OS=Mus musculus OX=10090 GN=Pdlim2 PE=2 SV=1	0.889054	0.905199	0.49505	0.827886	0.813568	0.0182982	0.110464	0.847065	0.0813919	0.322888	0.771043	0.00279972	0.0199129	1.01419	0.90311	0.973365	0.983255	0.851915	0.971976
sp|Q9QYG0|NDRG2_MOUSE	Protein NDRG2 OS=Mus musculus OX=10090 GN=Ndrg2 PE=1 SV=1	0.889066	0.735492	0.00029997	0.00560207	0.850734	0.10419	0.357774	0.896582	0.216678	0.549613	0.944389	0.50185	0.752421	0.90962	0.476752	0.802708	0.997577	0.978002	0.994767
tr|E9Q4M4|E9Q4M4_MOUSE	MICOS complex subunit OS=Mus musculus OX=10090 GN=Chchd6 PE=1 SV=1	0.889092	0.815284	0.0984902	0.388546	0.894844	0.425657	0.740957	0.949929	0.550945	0.836985	1.03124	0.775022	0.903735	0.794441	0.159884	0.492372	0.848818	0.271073	0.707024
tr|Q3TSP4|Q3TSP4_MOUSE	Uncharacterized protein (Fragment) OS=Mus musculus OX=10090 GN=Extl1 PE=2 SV=1	0.889137	1.01196	0.958704	0.989958	1.1304	0.622738	0.857943	0.780056	0.352965	0.690048	0.884262	0.70033	0.870495	0.722632	0.235576	0.59005	0.805516	0.407859	0.818096
sp|P62827|RAN_MOUSE	GTP-binding nuclear protein Ran OS=Mus musculus OX=10090 GN=Ran PE=1 SV=3	0.889177	1.0374	0.269873	0.641966	0.740507	0.00019998	0.00390603	0.960852	0.294371	0.638852	0.662733	9.999e-05	0.00138834	1.13975	0.00319968	0.0425757	0.793829	0.00239976	0.044556
tr|Q05B95|Q05B95_MOUSE	EG408196 protein (Fragment) OS=Mus musculus OX=10090 GN=Csta3 PE=2 SV=1	0.889248	0.97516	0.887011	0.971695	0.443369	0.00139986	0.0161097	1.67899	0.0155984	0.10465	0.775872	0.284172	0.562443	1.00529	0.973303	0.99474	0.456811	0.00169983	0.0355961
sp|Q3TMX7|QSOX2_MOUSE	Sulfhydryl oxidase 2 OS=Mus musculus OX=10090 GN=Qsox2 PE=1 SV=1	0.889364	1.03559	0.772423	0.93733	0.894808	0.406359	0.725382	0.908591	0.445255	0.768607	0.79921	0.391161	0.669397	0.910466	0.415858	0.761387	0.787515	0.222578	0.655072
sp|Q99P87|RETN_MOUSE	Resistin OS=Mus musculus OX=10090 GN=Retn PE=2 SV=1	0.889462	0.596579	0.0361964	0.214256	0.741346	0.192981	0.505151	0.978048	0.90371	0.972454	1.3164	0.248075	0.519494	0.733542	0.110389	0.41425	0.970853	0.875512	0.975311
tr|Q3TA75|Q3TA75_MOUSE	Uncharacterized protein (Fragment) OS=Mus musculus OX=10090 GN=Fxr2 PE=2 SV=1	0.889477	0.90759	0.40486	0.772353	0.722253	0.0189981	0.113722	0.921004	0.467953	0.784466	0.741272	0.0443956	0.164379	1.1414	0.255774	0.609791	0.903348	0.424258	0.824266
tr|Q8BT77|Q8BT77_MOUSE	Uncharacterized protein (Fragment) OS=Mus musculus OX=10090 GN=Chchd7 PE=2 SV=2	0.889568	0.841184	0.479452	0.819688	0.852208	0.536046	0.816145	1.13284	0.624938	0.872073	1.16469	0.632737	0.832832	0.66957	0.161884	0.494379	0.676924	0.170583	0.598305
tr|A0A411ACZ2|A0A411ACZ2_MOUSE	Voltage-dependent calcium channel alpha2/delta-2 transcript variant 1 OS=Mus musculus OX=10090 GN=Cacna2d2 PE=2 SV=1	0.88959	1.14864	0.572843	0.869406	1.20364	0.486251	0.785902	0.538461	0.0672933	0.286535	0.572606	0.144586	0.376465	0.916164	0.725727	0.920209	0.958026	0.861414	0.972925
tr|Q4U213|Q4U213_MOUSE	Protein tyrosine phosphatase phi, insert-free variant OS=Mus musculus OX=10090 GN=PTPphi PE=4 SV=1	0.889679	0.798122	0.367263	0.737382	0.797619	0.39736	0.71673	0.810149	0.419458	0.742921	0.821635	0.539046	0.77911	1.05671	0.825017	0.948243	1.05384	0.831317	0.968026
tr|Q3UZ47|Q3UZ47_MOUSE	Uncharacterized protein OS=Mus musculus OX=10090 GN=Tjp3 PE=2 SV=1	0.88968	0.966919	0.793721	0.945158	0.81676	0.142686	0.42846	0.839551	0.126387	0.413331	0.723926	0.0340966	0.135601	1.07739	0.565343	0.85626	0.91353	0.510549	0.867655
sp|Q8K2T8|PAF1_MOUSE	RNA polymerase II-associated factor 1 homolog OS=Mus musculus OX=10090 GN=Paf1 PE=1 SV=1	0.889696	0.671047	0.147985	0.480519	0.723439	0.233877	0.557377	0.888175	0.641736	0.881214	0.971706	0.928007	0.970284	1.00385	0.988401	0.998235	1.07996	0.761824	0.952205
tr|E9Q5H2|E9Q5H2_MOUSE	Acidic leucine-rich nuclear phosphoprotein 32 family member E (Fragment) OS=Mus musculus OX=10090 GN=Anp32e PE=1 SV=1	0.889992	0.959639	0.715428	0.920353	0.786036	0.0260974	0.140662	0.906202	0.0519948	0.238914	0.757862	0.00089991	0.00811826	1.08189	0.188181	0.537528	0.848327	0.0354965	0.273152
sp|Q4VAE3|TMM65_MOUSE	Transmembrane protein 65 OS=Mus musculus OX=10090 GN=Tmem65 PE=1 SV=1	0.889994	0.747173	0.00039996	0.0069417	0.959402	0.621838	0.857943	0.824271	0.0379962	0.195553	0.924865	0.417958	0.691732	0.849351	0.10239	0.398515	1.0349	0.586041	0.894701
tr|A0A0G2JFJ6|A0A0G2JFJ6_MOUSE	Integrator complex subunit 3 OS=Mus musculus OX=10090 GN=Ints3 PE=1 SV=1	0.890071	0.946472	0.561944	0.863603	0.872158	0.214379	0.531949	0.87787	0.247175	0.58298	0.876946	0.208279	0.467585	0.920896	0.405159	0.755735	0.846083	0.09969	0.461057
tr|Q3TEU8|Q3TEU8_MOUSE	Coronin OS=Mus musculus OX=10090 GN=Coro1c PE=2 SV=1	0.890183	0.974133	0.633037	0.888909	0.812582	0.00149985	0.0168951	0.970163	0.390061	0.722282	0.764588	0.00059994	0.00599658	0.999643	0.987901	0.998216	0.819989	0.00709929	0.095059
tr|S4R1F1|S4R1F1_MOUSE	Rho guanine nucleotide exchange factor 5 (Fragment) OS=Mus musculus OX=10090 GN=Arhgef5 PE=1 SV=1	0.89042	1.00745	0.941306	0.986008	0.874352	0.146885	0.436149	0.82682	0.0228977	0.137839	0.730133	0.00349965	0.0237537	1.01896	0.879012	0.964261	0.884808	0.138886	0.546559
sp|Q6Y5D8|RHG10_MOUSE	Rho GTPase-activating protein 10 OS=Mus musculus OX=10090 GN=Arhgap10 PE=1 SV=2	0.890549	0.981158	0.90171	0.974357	0.774201	0.0924908	0.333374	0.854525	0.168583	0.484582	0.634304	0.00739926	0.0423089	1.21342	0.552745	0.850489	0.885682	0.488251	0.859554
tr|Q3TZN1|Q3TZN1_MOUSE	Uncharacterized protein (Fragment) OS=Mus musculus OX=10090 GN=Matr3 PE=2 SV=1	0.890799	0.930112	0.256274	0.630062	0.83153	0.00889911	0.0666338	0.904034	0.0415958	0.207233	0.818066	0.00069993	0.00670233	0.999947	0.9988	0.999726	0.861106	0.00339966	0.0571411
tr|A0A0G2JDS7|A0A0G2JDS7_MOUSE	Prominin-1 (Fragment) OS=Mus musculus OX=10090 GN=Prom1 PE=1 SV=1	0.890821	0.926474	0.744426	0.931824	0.706106	0.205679	0.521921	0.883304	0.627037	0.873374	0.683178	0.272073	0.548872	1.21886	0.449055	0.783598	0.927003	0.764324	0.95365
sp|P47941|CRKL_MOUSE	V-crk sarcoma virus CT10 oncogene homolog (Avian)-like OS=Mus musculus OX=10090 GN=Crkl PE=1 SV=1	0.891202	1.05098	0.279772	0.654538	0.792032	0.00029997	0.00491259	0.925233	0.185781	0.51014	0.784045	0.00029997	0.00339099	0.988278	0.864314	0.961289	0.806639	0.00209979	0.040764
tr|A0A0R4J1F6|A0A0R4J1F6_MOUSE	UDP-N-acetylhexosamine pyrophosphorylase OS=Mus musculus OX=10090 GN=Uap1 PE=1 SV=1	0.891346	0.935269	0.585741	0.873633	0.765001	0.0663934	0.269926	0.979471	0.815418	0.946063	0.715654	0.0307969	0.125687	1.1184	0.235276	0.58953	0.834275	0.113589	0.490528
tr|B7ZNI1|B7ZNI1_MOUSE	1-phosphatidylinositol 4,5-bisphosphate phosphodiesterase OS=Mus musculus OX=10090 GN=Plcb2 PE=2 SV=1	0.891454	0.995449	0.983602	0.995447	0.877579	0.612039	0.853693	0.897244	0.668633	0.893236	0.802723	0.49815	0.750397	0.944663	0.820018	0.946187	0.831063	0.475552	0.855226
sp|Q9JLA2|IL36A_MOUSE	Interleukin 1 family, member 6 OS=Mus musculus OX=10090 GN=Il1f6 PE=2 SV=1	0.891588	0.972818	0.847115	0.964271	0.85414	0.0681932	0.273587	0.885272	0.244676	0.579008	0.781253	0.00349965	0.0237537	0.971064	0.858714	0.958345	0.884983	0.0312969	0.25239
sp|Q9JIG7|CCD22_MOUSE	Coiled-coil domain-containing protein 22 OS=Mus musculus OX=10090 GN=Ccdc22 PE=1 SV=1	0.891741	1.19932	0.479552	0.819688	1.0956	0.729427	0.914109	0.834894	0.485451	0.795233	0.77399	0.433757	0.70045	0.756774	0.30217	0.658015	0.689878	0.187781	0.61474
tr|Q05BF8|Q05BF8_MOUSE	Pggt1b protein OS=Mus musculus OX=10090 GN=Pggt1b PE=2 SV=1	0.891762	0.927959	0.675032	0.908052	1.04065	0.838216	0.953745	0.804537	0.256774	0.595288	0.913059	0.689831	0.866398	0.786569	0.212779	0.563908	0.877791	0.49975	0.863316
sp|Q9CZX9|EMC4_MOUSE	ER membrane protein complex subunit 4 OS=Mus musculus OX=10090 GN=Emc4 PE=1 SV=1	0.891958	0.88975	0.381662	0.751441	0.978613	0.80372	0.943525	0.855392	0.163984	0.478103	0.875558	0.121288	0.335498	0.833025	0.19988	0.552932	0.919411	0.288071	0.721686
sp|Q99M73|KRT84_MOUSE	Keratin, type II cuticular Hb4 OS=Mus musculus OX=10090 GN=Krt84 PE=2 SV=2	0.891981	0.666725	9.999e-05	0.00230555	0.963181	0.191881	0.504546	0.837951	9.999e-05	0.00250446	1.22386	9.999e-05	0.00138834	0.67935	9.999e-05	0.003397	0.98082	0.59754	0.899528
tr|A0A1B0GT92|A0A1B0GT92_MOUSE	Glycogen [starch] synthase OS=Mus musculus OX=10090 GN=Gys1 PE=1 SV=1	0.892038	0.733428	0.0975902	0.386189	1.05054	0.79742	0.942799	0.733532	0.116088	0.398418	1.06422	0.784322	0.907201	0.729608	0.10239	0.398515	1.04089	0.834917	0.968277
sp|Q9JHI5|IVD_MOUSE	Isovaleryl-CoA dehydrogenase, mitochondrial OS=Mus musculus OX=10090 GN=Ivd PE=1 SV=1	0.892217	0.88582	0.00089991	0.0129162	0.911957	0.080492	0.30711	0.900289	0.00219978	0.0243079	0.923806	0.172683	0.419218	0.880535	0.00859914	0.0829648	0.850892	0.0413959	0.298415
tr|Q3TTW2|Q3TTW2_MOUSE	G protein-coupled receptor kinase (Fragment) OS=Mus musculus OX=10090 GN=Grk6 PE=2 SV=1	0.892224	0.882784	0.290471	0.666323	0.818381	0.138086	0.420491	0.915031	0.583342	0.852099	0.855873	0.254275	0.526094	0.979953	0.861214	0.959793	0.901322	0.413359	0.820622
tr|B0S7M9|B0S7M9_MOUSE	ETS homologous factor (Fragment) OS=Mus musculus OX=10090 GN=Ehf PE=1 SV=1	0.892281	1.04658	0.847615	0.964496	0.751695	0.286171	0.614585	1.10428	0.69673	0.905157	0.804886	0.50255	0.752764	0.95894	0.863414	0.961071	0.687304	0.184782	0.612468
tr|Q7TPS7|Q7TPS7_MOUSE	Nfyc protein OS=Mus musculus OX=10090 GN=Nfyc PE=2 SV=1	0.892297	1.18374	0.411459	0.776822	0.918007	0.672833	0.884579	0.839773	0.356164	0.692066	0.64877	0.0784922	0.248799	1.00217	0.989501	0.998522	0.761321	0.168383	0.595165
tr|Q3UDM8|Q3UDM8_MOUSE	Ribulose-phosphate 3-epimerase OS=Mus musculus OX=10090 GN=Rpe PE=2 SV=1	0.89236	1.06723	0.705129	0.917772	0.985971	0.940606	0.985488	0.73832	0.0176982	0.11476	0.739673	0.139986	0.367787	0.964509	0.683132	0.903469	0.858463	0.292371	0.724912
tr|Q5M8R0|Q5M8R0_MOUSE	Sirt5 protein OS=Mus musculus OX=10090 GN=Sirt5 PE=2 SV=1	0.892426	0.784617	0.324068	0.696206	0.719151	0.225677	0.544747	0.896767	0.667433	0.8927	0.834121	0.568543	0.796859	1.1072	0.686331	0.90457	1.0127	0.959804	0.99302
tr|A2AP93|A2AP93_MOUSE	Mitogen-activated protein kinase kinase kinase 7 OS=Mus musculus OX=10090 GN=Map3k7 PE=1 SV=1	0.892518	1.04062	0.833417	0.959104	1.15506	0.469253	0.77358	0.738657	0.125087	0.410974	0.807046	0.359564	0.638814	0.777928	0.193381	0.543389	0.835793	0.433157	0.830055
tr|G3UXB4|G3UXB4_MOUSE	Cytoplasmic tRNA 2-thiolation protein 2 OS=Mus musculus OX=10090 GN=Ctu2 PE=1 SV=1	0.8926	0.891044	0.628037	0.888181	0.751804	0.290071	0.618592	0.742609	0.277972	0.621207	0.635848	0.207479	0.466117	1.26728	0.374063	0.726376	1.06701	0.79532	0.962188
tr|E9PV04|E9PV04_MOUSE	Eukaryotic translation initiation factor 4A3-like 1 OS=Mus musculus OX=10090 GN=Eif4a3l1 PE=3 SV=2	0.892756	1.02545	0.914509	0.979371	0.711067	0.213179	0.531034	0.945339	0.825417	0.949557	0.665231	0.243676	0.513988	1.18764	0.507349	0.822447	0.821811	0.451255	0.840526
sp|Q9CQI6|COTL1_MOUSE	Cotl1 protein OS=Mus musculus OX=10090 GN=Cotl1 PE=1 SV=1	0.892816	0.851106	0.0172983	0.127875	0.956722	0.50375	0.795179	0.882284	0.0230977	0.138391	0.940257	0.451855	0.715576	0.864976	0.10119	0.398116	0.86155	0.163084	0.59015
sp|Q9WUK4|RFC2_MOUSE	Replication factor C (Activator 1) 2 OS=Mus musculus OX=10090 GN=Rfc2 PE=1 SV=1	0.892821	0.821353	0.120888	0.431829	0.858239	0.278272	0.604532	0.844895	0.139986	0.43828	0.912669	0.50165	0.752298	0.930926	0.535646	0.836882	0.988842	0.929407	0.989663
sp|Q8BVL9|JKIP1_MOUSE	Janus kinase and microtubule-interacting protein 1 OS=Mus musculus OX=10090 GN=Jakmip1 PE=1 SV=2	0.89284	0.920493	0.718628	0.920497	1.00749	0.979002	0.994912	0.909919	0.711529	0.912374	1.01068	0.973203	0.988997	0.720982	0.232377	0.584787	0.787474	0.366763	0.79059
sp|P61804|DAD1_MOUSE	Dolichyl-diphosphooligosaccharide--protein glycosyltransferase subunit DAD1 OS=Mus musculus OX=10090 GN=Dad1 PE=1 SV=3	0.892884	0.784496	0.187381	0.540163	0.977605	0.906709	0.975578	1.02204	0.905309	0.972454	1.29264	0.278072	0.555536	0.570723	0.00859914	0.0829648	0.709797	0.0865913	0.431403
sp|Q9JK48|SHLB1_MOUSE	Endophilin-B1 OS=Mus musculus OX=10090 GN=Sh3glb1 PE=1 SV=1	0.892939	0.996423	0.978402	0.994393	0.761586	0.0470953	0.212879	0.857662	0.175082	0.494364	0.666808	0.0127987	0.0644172	1.17605	0.170583	0.509595	0.899108	0.40106	0.81211
tr|A0A2R8VJU9|A0A2R8VJU9_MOUSE	Leukocyte surface antigen CD47 OS=Mus musculus OX=10090 GN=Cd47 PE=1 SV=1	0.892993	1.02569	0.959704	0.990567	0.949782	0.924808	0.98021	0.837487	0.348665	0.684786	0.774209	0.323968	0.607565	0.927588	0.691331	0.906997	0.843202	0.414559	0.821415
sp|Q6A0A9|F120A_MOUSE	Constitutive coactivator of PPAR-gamma-like protein 1 OS=Mus musculus OX=10090 GN=FAM120A PE=1 SV=2	0.893	1.00117	0.977502	0.994393	0.810019	0.00589941	0.04919	0.894592	0.0737926	0.304112	0.756976	9.999e-05	0.00138834	1.02104	0.677832	0.900059	0.874206	0.0249975	0.222676
tr|A2AD84|A2AD84_MOUSE	Serine/threonine-protein kinase 26 OS=Mus musculus OX=10090 GN=Stk26 PE=1 SV=1	0.893072	0.883443	0.171783	0.519005	0.765285	0.0521948	0.229243	0.983792	0.860714	0.961248	0.79665	0.0880912	0.269592	1.07403	0.425957	0.770232	0.855231	0.121388	0.50873
sp|Q60749|KHDR1_MOUSE	KH domain-containing, RNA-binding, signal transduction-associated protein 1 OS=Mus musculus OX=10090 GN=Khdrbs1 PE=1 SV=2	0.893401	0.984114	0.785321	0.941533	0.803771	0.0233977	0.130062	0.893037	0.00689931	0.0585204	0.739522	0.00169983	0.0137602	1.09289	0.130487	0.451331	0.847073	0.0330967	0.260011
sp|Q8BZW8|NHLC2_MOUSE	NHL repeat containing 2 OS=Mus musculus OX=10090 GN=Nhlrc2 PE=1 SV=1	0.893408	0.883225	0.0452955	0.244343	0.76456	0.00019998	0.00390603	0.873307	0.00769923	0.0635336	0.779033	0.00139986	0.0117489	1.13104	0.00019998	0.00550548	0.929286	0.175882	0.603328
tr|A0A0J9YUR5|A0A0J9YUR5_MOUSE	C-terminal-binding protein 1 (Fragment) OS=Mus musculus OX=10090 GN=Ctbp1 PE=1 SV=1	0.893441	0.949758	0.713029	0.92027	0.760537	0.0658934	0.268578	0.911924	0.283272	0.626703	0.765251	0.0233977	0.102568	1.08109	0.583042	0.865311	0.892093	0.538746	0.878247
sp|Q6PHN9|RAB35_MOUSE	RAB35, member RAS oncogene family OS=Mus musculus OX=10090 GN=Rab35 PE=1 SV=1	0.893502	1.04334	0.657834	0.900936	0.853492	0.240176	0.564179	0.940584	0.591541	0.854741	0.763312	0.222978	0.487559	1.03602	0.854515	0.957898	0.724262	0.211179	0.645664
sp|P97346|NXN_MOUSE	Nucleoredoxin OS=Mus musculus OX=10090 GN=Nxn PE=1 SV=1	0.893546	0.9253	0.444456	0.798071	0.797133	0.00059994	0.00827606	0.927451	0.320868	0.661724	0.802091	0.00539946	0.0328755	1.03182	0.784722	0.938932	0.87748	0.168683	0.595896
tr|Q8BPY1|Q8BPY1_MOUSE	ABC transporter domain-containing protein (Fragment) OS=Mus musculus OX=10090 GN=Abca1 PE=2 SV=1	0.893611	0.987387	0.942106	0.986008	0.94912	0.835316	0.952714	1.00059	0.998	0.999657	0.979321	0.928507	0.970284	0.736456	0.115388	0.424043	0.708794	0.186481	0.613972
tr|D3Z5F7|D3Z5F7_MOUSE	Predicted gene 20521 OS=Mus musculus OX=10090 GN=Gm20521 PE=4 SV=1	0.893748	1.08988	0.489951	0.826064	0.702126	0.123588	0.39686	0.806533	0.0874913	0.338466	0.539479	0.0179982	0.0839084	1.34187	0.248075	0.6004	0.882604	0.40456	0.814603
sp|Q6PD03|2A5A_MOUSE	Serine/threonine-protein phosphatase 2A 56 kDa regulatory subunit alpha isoform OS=Mus musculus OX=10090 GN=Ppp2r5a PE=1 SV=1	0.89376	0.949229	0.410659	0.776229	0.918311	0.331667	0.658271	0.820911	0.00649935	0.0564013	0.789507	0.00519948	0.0319011	0.941138	0.310469	0.66671	0.943462	0.508949	0.867655
tr|A0A0D3M033|A0A0D3M033_MOUSE	Odorant binding protein 7 OS=Mus musculus domesticus OX=10092 GN=Obp1b PE=2 SV=1	0.893771	0.815142	0.39726	0.765631	0.977645	0.932007	0.982947	0.734312	0.261974	0.600813	0.893751	0.723928	0.880207	0.883892	0.626537	0.879054	1.05788	0.820418	0.964651
sp|Q8BYY9|SPA3B_MOUSE	Serine (Or cysteine) peptidase inhibitor, clade A, member 3B OS=Mus musculus OX=10090 GN=Serpina3b PE=2 SV=1	0.893908	0.617697	9.999e-05	0.00230555	0.896935	0.0209979	0.122366	0.591402	9.999e-05	0.00250446	0.887758	0.0167983	0.0795336	0.936814	0.105289	0.405776	1.43284	9.999e-05	0.00399148
tr|Q3TMW4|Q3TMW4_MOUSE	Protein kinase domain-containing protein OS=Mus musculus OX=10090 GN=Map2k1 PE=2 SV=1	0.893945	0.764031	0.279372	0.654321	0.754748	0.289671	0.618359	0.870231	0.586741	0.853454	0.872395	0.670433	0.855683	1.05866	0.820018	0.946187	1.04361	0.861914	0.972925
sp|Q80SY5|PR38B_MOUSE	Pre-mRNA-splicing factor 38B OS=Mus musculus OX=10090 GN=Prpf38b PE=1 SV=1	0.894001	1.01947	0.872213	0.970705	0.84011	0.185381	0.495885	0.941269	0.608139	0.860666	0.787209	0.151085	0.387542	0.974515	0.824018	0.948118	0.801433	0.122188	0.509741
tr|E9QP46|E9QP46_MOUSE	Nesprin-2 OS=Mus musculus OX=10090 GN=Syne2 PE=1 SV=1	0.894002	0.982279	0.449455	0.800075	0.814618	9.999e-05	0.00224872	0.864071	9.999e-05	0.00250446	0.721035	9.999e-05	0.00138834	1.08806	0.00369963	0.0476402	0.893946	0.00079992	0.0201145
tr|B2FDF6|B2FDF6_MOUSE	Synaptosomal-associated protein 47 OS=Mus musculus OX=10090 GN=Snap47 PE=1 SV=1	0.894019	0.781465	0.182282	0.533563	1.10913	0.585241	0.84308	0.733935	0.116688	0.398977	1.05521	0.814919	0.921708	0.697819	0.0656934	0.311958	0.986562	0.944306	0.991172
sp|Q9WTR1|TRPV2_MOUSE	Transient receptor potential cation channel subfamily V member 2 OS=Mus musculus OX=10090 GN=Trpv2 PE=1 SV=2	0.894095	0.873586	0.454355	0.80266	0.985541	0.939606	0.985372	0.882905	0.508449	0.809597	1.01095	0.961004	0.982635	0.75806	0.154085	0.484148	0.853532	0.409559	0.818964
tr|Q80VR5|Q80VR5_MOUSE	Apaf1 protein OS=Mus musculus OX=10090 GN=Apaf1 PE=1 SV=1	0.894138	0.92341	0.749225	0.932807	0.750337	0.29997	0.629405	0.990324	0.967003	0.99185	0.816633	0.527447	0.772131	1.04045	0.870613	0.961871	0.843673	0.510449	0.867655
tr|Q3TCT9|Q3TCT9_MOUSE	Uncharacterized protein OS=Mus musculus OX=10090 GN=Rab5c PE=2 SV=1	0.894142	1.0757	0.112789	0.41907	0.805845	0.00259974	0.0259446	0.890661	0.00589941	0.0525516	0.713874	9.999e-05	0.00138834	1.05403	0.337666	0.691668	0.824737	0.00089991	0.0221066
sp|P06745|G6PI_MOUSE	Glucose-6-phosphate isomerase OS=Mus musculus OX=10090 GN=Gpi PE=1 SV=4	0.894169	0.969253	0.327867	0.699094	0.888356	9.999e-05	0.00224872	0.911601	0.00469953	0.044206	0.833275	9.999e-05	0.00138834	0.91753	0.019698	0.150133	0.845001	0.00019998	0.00701798
sp|Q9R0E2|PLOD1_MOUSE	Procollagen-lysine,2-oxoglutarate 5-dioxygenase 1 OS=Mus musculus OX=10090 GN=Plod1 PE=1 SV=1	0.894286	0.87257	0.0490951	0.256394	0.984955	0.875412	0.968294	0.848255	0.029997	0.164174	0.960927	0.493651	0.747417	0.799828	0.10129	0.398116	0.899183	0.355864	0.782802
tr|Q3TU36|Q3TU36_MOUSE	RAP1, GTP-GDP dissociation stimulator 1 OS=Mus musculus OX=10090 GN=Rap1gds1 PE=1 SV=1	0.89436	0.883978	0.110589	0.415001	0.823455	0.0236976	0.130705	0.860947	0.10349	0.372328	0.761594	0.00229977	0.0170997	1.05489	0.667933	0.897368	0.981295	0.778422	0.959186
tr|G3UXX5|G3UXX5_MOUSE	DNA-directed RNA polymerases I and III subunit RPAC1 (Fragment) OS=Mus musculus OX=10090 GN=Polr1c PE=1 SV=1	0.894494	0.923253	0.738726	0.928971	0.611544	0.106489	0.36116	1.07719	0.772123	0.936966	0.724081	0.336766	0.618794	1.2227	0.441856	0.779595	0.808195	0.413459	0.820622
tr|Q6NZD2|Q6NZD2_MOUSE	Sorting nexin 1 OS=Mus musculus OX=10090 GN=Snx1 PE=1 SV=1	0.894502	1.04296	0.507849	0.833625	0.934455	0.387861	0.709413	0.783163	0.00119988	0.0158013	0.73354	0.0462954	0.169061	1.00118	0.993301	0.998522	0.871717	0.307369	0.735783
sp|Q8BN21|VRK2_MOUSE	Serine/threonine-protein kinase VRK2 OS=Mus musculus OX=10090 GN=Vrk2 PE=1 SV=2	0.89456	0.886166	0.511149	0.836586	0.842808	0.377762	0.70096	0.879596	0.49535	0.802181	0.856112	0.509249	0.75906	0.972202	0.872013	0.961925	0.930476	0.716128	0.942818
sp|Q8CG71|P3H2_MOUSE	Prolyl 3-hydroxylase 2 OS=Mus musculus OX=10090 GN=P3h2 PE=1 SV=1	0.894591	0.906957	0.119188	0.429359	0.969658	0.839416	0.954204	0.899273	0.349265	0.685332	0.976152	0.845815	0.93481	0.781419	0.00149985	0.0240089	0.834087	0.0621938	0.364852
tr|A0A0G2JDJ4|A0A0G2JDJ4_MOUSE	Nucleoside diphosphate kinase 6 (Fragment) OS=Mus musculus OX=10090 GN=Nme6 PE=1 SV=1	0.894609	0.679698	0.30317	0.676282	0.883302	0.70483	0.901762	1.03799	0.883212	0.966729	1.36891	0.348065	0.629236	0.608557	0.0993901	0.39683	0.789194	0.370163	0.795984
tr|A2A813|A2A813_MOUSE	Protein/nucleic acid deglycase DJ-1 OS=Mus musculus OX=10090 GN=Park7 PE=1 SV=1	0.894613	0.858146	0.00019998	0.00399148	0.801078	9.999e-05	0.00224872	0.877936	0.0188981	0.121065	0.792286	0.00059994	0.00599658	1.06371	0.0822918	0.352987	0.974515	0.621038	0.90762
tr|Q80TX7|Q80TX7_MOUSE	MKIAA0567 protein (Fragment) OS=Mus musculus OX=10090 GN=mKIAA0567 PE=3 SV=1	0.894676	0.854031	0.00279972	0.0321615	0.836652	0.0029997	0.0291171	0.94213	0.455054	0.777121	0.906235	0.275872	0.553913	0.939943	0.316368	0.671311	0.889065	0.0487951	0.324292
tr|Q8CEB6|Q8CEB6_MOUSE	Aldo-keto reductase family 1, member E1 OS=Mus musculus OX=10090 GN=Akr1e1 PE=1 SV=1	0.894706	0.82956	0.0511949	0.264121	0.785337	0.00429957	0.0380879	0.919725	0.163184	0.477223	0.895866	0.212779	0.473525	0.973516	0.770623	0.932312	0.964233	0.593241	0.899029
tr|Q3UD53|Q3UD53_MOUSE	CSD_1 domain-containing protein OS=Mus musculus OX=10090 GN=Carhsp1 PE=2 SV=1	0.894771	0.931357	0.469153	0.813819	0.818734	0.0422958	0.19981	0.936557	0.513449	0.812335	0.774645	0.0279972	0.11657	1.03418	0.70453	0.913168	0.873148	0.234177	0.667989
tr|D3Z4J9|D3Z4J9_MOUSE	Echinoderm microtubule-associated protein-like 1 OS=Mus musculus OX=10090 GN=Eml1 PE=1 SV=1	0.894791	0.738995	0.00119988	0.0165521	0.942009	0.526347	0.809441	0.766564	0.00569943	0.0510551	0.905528	0.178682	0.426951	0.949516	0.564844	0.85626	1.06613	0.347765	0.778268
sp|E9Q557|DESP_MOUSE	Desmoplakin OS=Mus musculus OX=10090 GN=Dsp PE=1 SV=1	0.894865	0.961626	0.00279972	0.0321615	0.823788	9.999e-05	0.00224872	0.865756	9.999e-05	0.00250446	0.721845	9.999e-05	0.00138834	1.0834	9.999e-05	0.003397	0.912771	9.999e-05	0.00399148
sp|Q9DAX9|APBP2_MOUSE	Amyloid protein-binding protein 2 OS=Mus musculus OX=10090 GN=Appbp2 PE=2 SV=1	0.894932	1.11411	0.651735	0.898474	0.827196	0.467953	0.772869	1.13296	0.624338	0.871756	0.853655	0.619438	0.827121	0.828112	0.468353	0.797913	0.613564	0.10089	0.46417
sp|Q69Z66|MYSM1_MOUSE	Histone H2A deubiquitinase MYSM1 OS=Mus musculus OX=10090 GN=Mysm1 PE=1 SV=2	0.895029	1.25738	0.446755	0.799816	0.729568	0.278672	0.604989	0.952091	0.846515	0.956768	0.560615	0.133487	0.355686	1.18461	0.513149	0.824477	0.685904	0.183082	0.612235
tr|F6R6E1|F6R6E1_MOUSE	Anoctamin (Fragment) OS=Mus musculus OX=10090 GN=Ano1 PE=1 SV=1	0.895038	0.959072	0.726227	0.923068	1.00949	0.947505	0.985622	0.765027	0.0654935	0.280743	0.816774	0.225077	0.490471	0.887801	0.30447	0.66074	0.932058	0.586541	0.894731
tr|A0A087WQQ5|A0A087WQQ5_MOUSE	Kinectin OS=Mus musculus OX=10090 GN=Ktn1 PE=1 SV=1	0.895135	1.05331	0.106089	0.404051	0.838716	0.00079992	0.0105342	0.891944	0.00059994	0.0094847	0.725234	9.999e-05	0.00138834	1.04407	0.419458	0.765272	0.817531	0.0019998	0.0396668
tr|Q8BQ03|Q8BQ03_MOUSE	DNA helicase OS=Mus musculus OX=10090 GN=Mcm5 PE=2 SV=1	0.895191	0.879705	0.308669	0.680756	0.954946	0.737126	0.915424	0.879585	0.253475	0.591071	1.0066	0.960204	0.982195	0.824797	0.0479952	0.259125	0.825511	0.0610939	0.361973
sp|Q69ZR9|TASOR_MOUSE	Protein TASOR OS=Mus musculus OX=10090 GN=Tasor PE=1 SV=2	0.895197	0.984657	0.947105	0.986008	0.714262	0.215178	0.532362	0.922776	0.755124	0.93	0.679291	0.265973	0.542046	1.2009	0.480652	0.804487	0.869298	0.582442	0.893539
tr|Q3UQU5|Q3UQU5_MOUSE	SAP domain-containing protein (Fragment) OS=Mus musculus OX=10090 GN=Sf3b2 PE=2 SV=1	0.895233	1.04158	0.490951	0.826332	0.837479	0.0107989	0.0767216	0.89415	0.0485951	0.229739	0.732263	0.00369963	0.0246913	1.04757	0.432457	0.775742	0.818362	0.0224978	0.20916
sp|Q8R460|IL36G_MOUSE	Interleukin-36 gamma OS=Mus musculus OX=10090 GN=Il36g PE=2 SV=1	0.895515	0.983131	0.920108	0.979561	0.64183	0.00209979	0.0217364	1.15937	0.375962	0.707693	0.762764	0.255474	0.527551	1.10871	0.384162	0.735857	0.717282	0.0212979	0.20093
tr|C6EQH3|C6EQH3_MOUSE	Succinate--CoA ligase [GDP-forming] subunit beta, mitochondrial OS=Mus musculus OX=10090 GN=Suclg2 PE=2 SV=1	0.895532	0.957427	0.694831	0.91465	0.964227	0.782422	0.937233	0.863544	0.291471	0.635584	0.756724	0.0193981	0.0891334	0.938173	0.49705	0.814642	0.893098	0.329967	0.759142
sp|Q61160|FADD_MOUSE	FAS-associated death domain protein OS=Mus musculus OX=10090 GN=Fadd PE=1 SV=1	0.895542	1.13172	0.560944	0.863603	0.905571	0.59684	0.847876	0.91776	0.647535	0.884286	0.74552	0.217778	0.4803	0.92989	0.69943	0.911072	0.742786	0.133587	0.533726
tr|B2RQQ7|B2RQQ7_MOUSE	CDC42 binding protein kinase beta OS=Mus musculus OX=10090 GN=Cdc42bpb PE=2 SV=1	0.895595	0.961167	0.706229	0.917772	0.788889	0.0145985	0.09495	0.885966	0.166283	0.480349	0.737117	0.0215978	0.0967359	1.11012	0.248775	0.601638	0.890304	0.288671	0.721871
tr|A0A0G2JGN9|A0A0G2JGN9_MOUSE	DnaJ homolog subfamily B member 6 (Fragment) OS=Mus musculus OX=10090 GN=Dnajb6 PE=1 SV=1	0.895761	0.822364	0.29977	0.673691	0.818389	0.311969	0.640071	0.819713	0.29997	0.642491	0.829515	0.424758	0.695786	1.04485	0.806819	0.945252	1.03973	0.839616	0.968333
tr|Q9CXK3|Q9CXK3_MOUSE	Uncharacterized protein OS=Mus musculus OX=10090 GN=Actc1 PE=2 SV=1	0.895902	1.05615	0.768823	0.936934	1.2841	0.464654	0.771976	0.77592	0.192581	0.519651	0.99945	0.9986	0.999326	0.555801	0.0613939	0.300477	0.703991	0.0789921	0.411184
tr|A0A0F7W6M8|A0A0F7W6M8_MOUSE	Ig Kappa Light chain (Fragment) OS=Mus musculus OX=10090 GN=IgK PE=2 SV=1	0.895969	0.690582	0.0546945	0.274418	0.795545	0.240776	0.564758	1.07387	0.754025	0.93	1.25748	0.331667	0.614194	0.724311	0.0959904	0.388524	0.83402	0.344366	0.775825
sp|Q80VQ1|LRRC1_MOUSE	Leucine-rich repeat-containing protein 1 OS=Mus musculus OX=10090 GN=Lrrc1 PE=1 SV=2	0.895979	0.887763	0.0542946	0.272625	0.924104	0.159084	0.454414	0.814804	0.0261974	0.15047	0.867879	0.115888	0.32607	0.863893	0.0409959	0.235046	1.01743	0.79962	0.964163
sp|Q9QXS1|PLEC_MOUSE	Plectin OS=Mus musculus OX=10090 GN=Plec PE=1 SV=3	0.896006	0.945555	9.999e-05	0.00230555	0.855552	9.999e-05	0.00224872	0.897948	9.999e-05	0.00250446	0.794699	9.999e-05	0.00138834	0.985201	0.352465	0.703457	0.897081	9.999e-05	0.00399148
tr|Q8C5J7|Q8C5J7_MOUSE	Regulator of G-protein-signaling 20 OS=Mus musculus OX=10090 GN=Rgs20 PE=1 SV=1	0.896114	1.01405	0.954805	0.989026	0.945149	0.831517	0.951962	0.546241	0.0714929	0.296895	0.516669	0.0982902	0.289967	1.21992	0.447455	0.782303	1.13465	0.619038	0.907458
sp|Q60715|P4HA1_MOUSE	Prolyl 4-hydroxylase subunit alpha-1 OS=Mus musculus OX=10090 GN=P4ha1 PE=1 SV=2	0.896232	0.899077	0.359464	0.730247	0.902176	0.345865	0.670626	0.868667	0.212079	0.543596	0.855872	0.142586	0.372168	0.895542	0.341566	0.694992	0.956059	0.650835	0.919054
tr|Q3UE68|Q3UE68_MOUSE	Uncharacterized protein OS=Mus musculus OX=10090 GN=Brd1 PE=2 SV=1	0.89632	1.13873	0.574943	0.869989	1.03684	0.888111	0.972618	0.827774	0.465053	0.782481	0.764874	0.416058	0.689687	0.843387	0.511349	0.823704	0.766315	0.321968	0.748874
tr|A0A0R4J111|A0A0R4J111_MOUSE	Glutathione peroxidase OS=Mus musculus OX=10090 GN=Gpx2 PE=1 SV=1	0.896329	1.07045	0.70133	0.916349	0.737045	0.124988	0.398948	0.926878	0.684932	0.900795	0.648023	0.0777922	0.247071	1.18257	0.377862	0.73045	0.81301	0.286771	0.719972
sp|Q8K0C1|IPO13_MOUSE	Importin-13 OS=Mus musculus OX=10090 GN=Ipo13 PE=1 SV=1	0.896455	0.9203	0.633337	0.888909	0.849432	0.224778	0.542986	0.96399	0.749325	0.929489	0.904996	0.462154	0.724414	0.904769	0.556044	0.852434	0.835244	0.157784	0.580511
tr|Q8CFZ0|Q8CFZ0_MOUSE	SUMO-conjugating enzyme UBC9 OS=Mus musculus OX=10090 GN=Ube2i PE=1 SV=1	0.896459	0.980564	0.633137	0.888909	0.720514	9.999e-05	0.00224872	1.01315	0.79632	0.944796	0.776831	9.999e-05	0.00138834	1.0879	0.0532947	0.274732	0.799795	0.00019998	0.00701798
sp|O35638|STAG2_MOUSE	Cohesin subunit SA-2 OS=Mus musculus OX=10090 GN=Stag2 PE=1 SV=3	0.896479	0.904069	0.467153	0.812114	0.907866	0.210479	0.527438	0.795086	0.0426957	0.21123	0.901658	0.132087	0.353135	0.917437	0.589241	0.866991	0.952758	0.565443	0.888196
sp|Q3UFY7|5NT3B_MOUSE	7-methylguanosine phosphate-specific 5'-nucleotidase OS=Mus musculus OX=10090 GN=Nt5c3b PE=1 SV=3	0.89653	0.903539	0.572643	0.869377	0.972506	0.887611	0.972618	0.803999	0.255374	0.593767	0.877066	0.575142	0.801811	0.87908	0.49615	0.814642	0.942991	0.756024	0.951986
tr|Q1WWK3|Q1WWK3_MOUSE	Hist1h1b protein (Fragment) OS=Mus musculus OX=10090 GN=H1f5 PE=2 SV=1	0.896534	0.956703	0.559144	0.863556	0.560466	9.999e-05	0.00224872	0.829849	0.0790921	0.318112	0.466693	0.0019998	0.0155575	1.56228	9.999e-05	0.003397	1.00321	0.984402	0.996908
tr|Q3U430|Q3U430_MOUSE	Anaphase promoting complex subunit 2 OS=Mus musculus OX=10090 GN=Anapc2 PE=2 SV=1	0.896604	1.01468	0.90471	0.975583	0.939861	0.613239	0.853693	0.824393	0.217878	0.550357	0.858468	0.180882	0.429317	0.926084	0.507749	0.822491	0.816144	0.468853	0.849643
sp|Q6DI86|FAKD1_MOUSE	FAST kinase domain-containing protein 1, mitochondrial OS=Mus musculus OX=10090 GN=Fastkd1 PE=2 SV=1	0.896629	1.20996	0.420958	0.783865	0.850936	0.519048	0.804025	0.941096	0.813119	0.945641	0.671656	0.253375	0.525253	1.00254	0.991901	0.998522	0.703585	0.206679	0.640492
tr|Q3U868|Q3U868_MOUSE	Poly [ADP-ribose] polymerase (Fragment) OS=Mus musculus OX=10090 GN=Parp1 PE=2 SV=1	0.896677	0.888477	0.00069993	0.0105935	0.843203	0.00319968	0.0308241	0.890625	0.00459954	0.0435219	0.8829	0.00509949	0.0313781	0.959133	0.223178	0.574541	0.915722	0.0606939	0.361459
sp|P48999|LOX5_MOUSE	Arachidonate 5-lipoxygenase OS=Mus musculus OX=10090 GN=Alox5 PE=1 SV=3	0.896853	0.863682	9.999e-05	0.00230555	1.08975	0.0125987	0.0852417	0.770305	0.00129987	0.0164728	0.964405	0.449755	0.714396	0.74787	9.999e-05	0.003397	0.945108	0.193781	0.623522
sp|Q8CJ40|CROCC_MOUSE	Rootletin OS=Mus musculus OX=10090 GN=Crocc PE=1 SV=2	0.896869	0.782057	0.00029997	0.00560207	0.969662	0.688431	0.892925	0.83826	0.010399	0.0792579	1.06132	0.427357	0.697627	0.782611	0.00019998	0.00550548	0.947301	0.213179	0.647439
sp|Q9ERI6|RDH14_MOUSE	Retinol dehydrogenase 14 OS=Mus musculus OX=10090 GN=Rdh14 PE=1 SV=1	0.896979	0.778308	0.00359964	0.0389017	0.970829	0.630637	0.864908	1.08263	0.323168	0.66257	1.27488	0.0169983	0.080065	0.537237	9.999e-05	0.003397	0.737986	0.0370963	0.279733
tr|G3UZ01|G3UZ01_MOUSE	Polypyrimidine tract-binding protein 3 OS=Mus musculus OX=10090 GN=Ptbp3 PE=1 SV=1	0.897023	0.944171	0.435356	0.792426	0.692587	0.0669933	0.270814	0.987177	0.892411	0.969632	0.861998	0.118488	0.330618	1.07428	0.329467	0.683202	0.821928	0.184482	0.612468
sp|Q8R429|AT2A1_MOUSE	Sarcoplasmic/endoplasmic reticulum calcium ATPase 1 OS=Mus musculus OX=10090 GN=Atp2a1 PE=1 SV=1	0.897062	0.35459	9.999e-05	0.00230555	0.835696	0.00019998	0.00390603	0.439378	9.999e-05	0.00250446	1.03054	0.415158	0.68909	0.823367	0.00029997	0.00736888	1.8988	9.999e-05	0.00399148
sp|Q66JT1|LRC8E_MOUSE	Volume-regulated anion channel subunit LRRC8E OS=Mus musculus OX=10090 GN=Lrrc8e PE=2 SV=2	0.897153	0.961215	0.822318	0.955399	0.907365	0.60494	0.851187	1.00353	0.986301	0.996745	0.961484	0.862214	0.941631	0.797743	0.239876	0.594789	0.751586	0.149885	0.569492
sp|Q8CG72|ARHL2_MOUSE	ADP-ribose glycohydrolase ARH3 OS=Mus musculus OX=10090 GN=Adprhl2 PE=1 SV=1	0.897221	1.01148	0.919408	0.979561	0.949693	0.621938	0.857943	0.875389	0.0672933	0.286535	0.886482	0.207279	0.465831	0.918117	0.436056	0.776758	0.74217	0.0079992	0.103633
tr|E9QK82|E9QK82_MOUSE	Myelin protein P0 OS=Mus musculus OX=10090 GN=Mpz PE=1 SV=1	0.897318	0.766427	0.00289971	0.0331908	0.968754	0.809319	0.944649	0.682426	0.0171983	0.112087	1.09589	0.430357	0.698671	0.725215	0.00629937	0.0699723	1.1452	0.138686	0.546446
tr|Q91VM1|Q91VM1_MOUSE	V-crk sarcoma virus CT10 oncogene homolog (Avian) OS=Mus musculus OX=10090 GN=Crk PE=2 SV=1	0.897375	1.02451	0.670133	0.905275	0.847286	0.0915908	0.331627	0.876931	0.00669933	0.057204	0.732396	0.00159984	0.0131508	1.06827	0.508849	0.823207	0.834859	0.107789	0.479088
sp|Q3URS9|CCD51_MOUSE	Coiled-coil domain-containing protein 51 OS=Mus musculus OX=10090 GN=Ccdc51 PE=1 SV=1	0.897465	0.811954	0.150785	0.486641	1.04948	0.726027	0.912768	0.794797	0.0860914	0.335489	1.04181	0.762324	0.8998	0.736914	0.0208979	0.154843	0.949836	0.688231	0.933746
tr|E9PYL0|E9PYL0_MOUSE	Hermansky-Pudlak syndrome 1 protein homolog OS=Mus musculus OX=10090 GN=Hps1 PE=1 SV=1	0.89756	0.849413	0.488851	0.825785	1.06806	0.79662	0.942692	0.700607	0.208179	0.540504	0.893998	0.724528	0.88022	0.830809	0.474953	0.801459	1.04247	0.865913	0.972925
sp|Q62190|RON_MOUSE	Macrophage-stimulating protein receptor OS=Mus musculus OX=10090 GN=Mst1r PE=1 SV=3	0.897631	0.886095	0.658334	0.900953	1.07497	0.609139	0.852821	0.915637	0.436556	0.759065	0.905274	0.463354	0.724913	0.920555	0.471253	0.799185	0.683261	0.217478	0.649663
sp|Q8K1Z0|COQ9_MOUSE	Ubiquinone biosynthesis protein COQ9, mitochondrial OS=Mus musculus OX=10090 GN=Coq9 PE=1 SV=1	0.897919	1.03525	0.79752	0.946739	0.836656	0.308969	0.63781	1.0098	0.929807	0.980022	0.825866	0.477752	0.73457	0.931117	0.537146	0.837586	0.748828	0.350465	0.780997
tr|G3X9K7|G3X9K7_MOUSE	Apolipoprotein L 10B OS=Mus musculus OX=10090 GN=Apol10b PE=4 SV=1	0.897924	1.31326	0.184782	0.537524	1.1888	0.414459	0.732797	0.746251	0.049895	0.233636	0.75003	0.158384	0.398581	0.698695	0.089691	0.374172	0.690513	0.0125987	0.139702
sp|Q8CI43|MYL6B_MOUSE	Myosin light chain 6B OS=Mus musculus OX=10090 GN=Myl6b PE=1 SV=1	0.897974	0.598445	0.0166983	0.124739	0.911766	0.633937	0.867014	0.803223	0.253375	0.591071	1.23504	0.369763	0.646826	0.732239	0.108389	0.411094	1.10713	0.59724	0.899528
sp|P46664|PURA2_MOUSE	Adenylosuccinate synthetase isozyme 2 OS=Mus musculus OX=10090 GN=Adss PE=1 SV=1	0.898014	1.41689	0.059894	0.292018	0.552391	0.00049995	0.00704896	1.14902	0.280372	0.62395	0.448684	0.0029997	0.0210539	1.31583	0.0672933	0.317666	0.505257	0.009999	0.121414
tr|Q3TGI0|Q3TGI0_MOUSE	Uncharacterized protein OS=Mus musculus OX=10090 GN=Xrcc1 PE=2 SV=1	0.898081	0.935912	0.571343	0.868588	0.759347	0.0450955	0.206469	0.904618	0.371663	0.704356	0.744755	0.0470953	0.171005	1.12947	0.292271	0.649525	0.91438	0.486251	0.858874
tr|Q3U4A3|Q3U4A3_MOUSE	GYF domain-containing protein OS=Mus musculus OX=10090 GN=Cd2bp2 PE=2 SV=1	0.898083	1.18183	0.482452	0.821006	0.757825	0.293771	0.622533	0.968972	0.90021	0.971551	0.630542	0.19988	0.457083	1.12772	0.636336	0.883347	0.721614	0.235976	0.66867
tr|F6RJV6|F6RJV6_MOUSE	LanC-like protein 2 (Fragment) OS=Mus musculus OX=10090 GN=Lancl2 PE=1 SV=1	0.89814	0.998726	0.992201	0.998013	0.8818	0.358564	0.684648	0.953528	0.745425	0.928257	0.839569	0.60474	0.819536	0.919282	0.576342	0.86269	0.795935	0.387361	0.805237
sp|Q3TGW2|EEPD1_MOUSE	Endonuclease/exonuclease/phosphatase family domain-containing protein 1 OS=Mus musculus OX=10090 GN=Eepd1 PE=1 SV=1	0.898189	0.859924	0.522848	0.84329	0.772116	0.328467	0.654344	0.910922	0.714729	0.91453	0.830025	0.558844	0.789676	1.06337	0.806319	0.945252	0.952784	0.843516	0.969403
sp|A7TZF3|SKIT4_MOUSE	Selection and upkeep of intraepithelial T-cells protein 4 OS=Mus musculus OX=10090 GN=Skint4 PE=2 SV=1	0.898251	0.828099	0.313869	0.687476	1.09022	0.659334	0.877326	0.869022	0.455054	0.777121	1.16725	0.510649	0.760054	0.618287	0.0207979	0.154461	0.816629	0.29667	0.729062
sp|Q9D8L5|CCD91_MOUSE	Coiled-coil domain-containing protein 91 OS=Mus musculus OX=10090 GN=Ccdc91 PE=1 SV=2	0.898321	0.797804	0.354465	0.726039	0.975195	0.924708	0.98021	0.723246	0.241976	0.57711	0.897159	0.732927	0.88592	0.899418	0.673833	0.89966	1.0971	0.712629	0.942157
sp|Q8BQC8|RBAK_MOUSE	RB-associated KRAB zinc finger protein OS=Mus musculus OX=10090 GN=Rbak PE=1 SV=1	0.898423	1.20285	0.480152	0.819885	0.782056	0.365963	0.690504	1.09371	0.725227	0.919393	0.721639	0.334067	0.616671	0.964502	0.881712	0.964958	0.625779	0.111989	0.487575
sp|Q3UIR3|DTX3L_MOUSE	E3 ubiquitin-protein ligase DTX3L OS=Mus musculus OX=10090 GN=Dtx3l PE=1 SV=1	0.89846	0.857632	0.0378962	0.22044	0.811872	0.0136986	0.0906665	0.988235	0.924708	0.978904	0.947075	0.459254	0.722101	0.919463	0.49635	0.814642	0.866482	0.177582	0.605239
sp|Q3UHJ0|AAK1_MOUSE	AP2-associated protein kinase 1 OS=Mus musculus OX=10090 GN=Aak1 PE=1 SV=2	0.898569	0.963584	0.650035	0.897539	0.894919	0.393261	0.71377	0.773225	0.00039996	0.00699875	0.669615	0.00089991	0.00811826	1.12881	0.189281	0.538503	0.961265	0.780222	0.959245
tr|A0A494BAJ5|A0A494BAJ5_MOUSE	Superoxide dismutase [Cu-Zn] OS=Mus musculus OX=10090 GN=Ccs PE=1 SV=1	0.898659	0.920699	0.644136	0.894451	0.829197	0.332567	0.658835	1.26679	0.222678	0.554697	1.15738	0.534847	0.777382	0.641529	0.0281972	0.184903	0.576355	0.0113989	0.130008
tr|F6V4G5|F6V4G5_MOUSE	Alpha-adducin (Fragment) OS=Mus musculus OX=10090 GN=Add1 PE=1 SV=1	0.898675	0.793846	0.252475	0.62624	0.779697	0.228677	0.54867	0.870719	0.461854	0.780555	0.849835	0.487251	0.741652	1.07052	0.717728	0.917744	1.02743	0.885211	0.977594
tr|Q9JL46|Q9JL46_MOUSE	ATP-binding cassette protein (Fragment) OS=Mus musculus OX=10090 GN=Abcd4 PE=2 SV=1	0.8987	0.939948	0.80002	0.94812	0.712942	0.225677	0.544747	1.1022	0.70353	0.908684	0.848396	0.605439	0.819788	1.01811	0.941206	0.987107	0.770606	0.332167	0.761653
sp|O70591|PFD2_MOUSE	Prefoldin subunit 2 OS=Mus musculus OX=10090 GN=Pfdn2 PE=1 SV=2	0.898783	0.892217	0.310169	0.682885	0.788572	0.0351965	0.172129	0.993132	0.922608	0.978769	0.823967	0.162684	0.403832	1.0489	0.683832	0.903469	0.845909	0.30127	0.733788
tr|Q3UXV0|Q3UXV0_MOUSE	Uncharacterized protein OS=Mus musculus OX=10090 GN=Ganc PE=2 SV=1	0.899034	0.969554	0.892511	0.973108	0.96157	0.882112	0.971532	0.707852	0.219678	0.551961	0.712425	0.316568	0.599088	1.02669	0.915908	0.978409	1.01611	0.947905	0.991691
tr|A0A2I3BQ74|A0A2I3BQ74_MOUSE	Mitochondrial inner membrane protein OXA1L (Fragment) OS=Mus musculus OX=10090 GN=Oxa1l PE=1 SV=1	0.899042	1.12513	0.618238	0.884166	1.09032	0.735226	0.91445	0.672993	0.171783	0.489593	0.661837	0.239176	0.509589	0.937435	0.79742	0.941782	0.906533	0.69593	0.93577
sp|Q3UKJ7|SMU1_MOUSE	WD40 repeat-containing protein SMU1 OS=Mus musculus OX=10090 GN=Smu1 PE=2 SV=2	0.899099	0.981658	0.70123	0.916349	0.773722	0.0039996	0.0360302	0.910757	0.223578	0.555638	0.702939	9.999e-05	0.00138834	1.12691	0.0481952	0.259985	0.898606	0.0363964	0.275105
tr|Q8CEC8|Q8CEC8_MOUSE	Eukaryotic elongation factor 2 kinase OS=Mus musculus OX=10090 GN=Eef2k PE=2 SV=1	0.89918	1.06595	0.446555	0.799816	0.790424	0.0609939	0.252802	0.893538	0.113389	0.391678	0.666683	0.0149985	0.0729037	1.13535	0.242276	0.595864	0.843139	0.0629937	0.366431
sp|Q5NCQ5|DPH1_MOUSE	2-(3-amino-3-carboxypropyl)histidine synthase subunit 1 OS=Mus musculus OX=10090 GN=Dph1 PE=1 SV=1	0.899205	1.02346	0.89521	0.973502	0.941189	0.754025	0.922556	0.971575	0.886311	0.966729	0.905232	0.666633	0.854928	0.810868	0.272773	0.631003	0.742909	0.133787	0.533726
sp|Q9D2V7|CORO7_MOUSE	Coronin-7 OS=Mus musculus OX=10090 GN=Coro7 PE=1 SV=2	0.899359	0.834178	0.0584942	0.288051	0.898548	0.0527947	0.231117	0.830558	0.0132987	0.0945864	0.904094	0.0892911	0.271572	0.931597	0.467853	0.797913	0.99718	0.964004	0.993881
tr|D3Z1C5|D3Z1C5_MOUSE	LIM domain-binding protein 1 OS=Mus musculus OX=10090 GN=Ldb1 PE=1 SV=1	0.899417	0.978914	0.784622	0.941104	0.934919	0.469953	0.774204	0.810264	0.0269973	0.15382	0.801482	0.050295	0.17906	0.954459	0.60354	0.869794	0.916463	0.494951	0.86144
sp|Q5SSZ5|TENS3_MOUSE	Tensin-3 OS=Mus musculus OX=10090 GN=Tns3 PE=1 SV=1	0.899505	1.11427	0.646735	0.895836	0.83703	0.490351	0.788374	1.17193	0.537846	0.828164	0.893386	0.722828	0.880101	0.788979	0.373663	0.726041	0.591431	0.0845915	0.427271
tr|A0A0G2JFK7|A0A0G2JFK7_MOUSE	Actin-related protein 2/3 complex subunit 3 (Fragment) OS=Mus musculus OX=10090 GN=Arpc3 PE=1 SV=1	0.8996	1.0828	0.731027	0.924551	0.839721	0.49655	0.791312	1.00969	0.967603	0.991874	0.794625	0.480452	0.737053	0.941869	0.811919	0.946187	0.728901	0.247975	0.68445
tr|Q3TJ52|Q3TJ52_MOUSE	Uncharacterized protein OS=Mus musculus OX=10090 GN=Rad23b PE=2 SV=1	0.899846	1.04795	0.332367	0.704556	0.779039	0.00189981	0.0202235	0.891848	0.10379	0.372418	0.685081	0.00069993	0.00670233	1.13661	0.0228977	0.163771	0.858557	0.0715928	0.38916
sp|Q9QYF9|NDRG3_MOUSE	Uncharacterized protein OS=Mus musculus OX=10090 GN=Ndrg3 PE=1 SV=1	0.900073	0.817962	0.40186	0.770081	0.962739	0.883812	0.971584	0.921399	0.750725	0.929781	1.10055	0.762524	0.8998	0.734773	0.257674	0.611354	0.863015	0.563444	0.887135
tr|D3Z4J1|D3Z4J1_MOUSE	DAZ-associated protein 1 (Fragment) OS=Mus musculus OX=10090 GN=Dazap1 PE=1 SV=1	0.900122	1.25161	0.0242976	0.163701	0.741911	0.0148985	0.0962152	0.964436	0.688631	0.901258	0.515148	0.00039996	0.00434446	1.19754	0.119088	0.4307	0.730085	0.0554945	0.348518
tr|Z4YJI3|Z4YJI3_MOUSE	Epithelial-splicing regulatory protein 1 OS=Mus musculus OX=10090 GN=Esrp1 PE=1 SV=1	0.900204	0.95994	0.214379	0.57652	0.856809	0.00119988	0.0142712	0.875214	0.00169983	0.0199574	0.779412	0.00029997	0.00339099	1.01519	0.786421	0.939269	0.914658	0.0986901	0.459427
sp|P35282|RAB21_MOUSE	RAB21, member RAS oncogene family OS=Mus musculus OX=10090 GN=Rab21 PE=1 SV=1	0.900221	0.957673	0.665633	0.901676	0.857881	0.0434957	0.202779	0.858507	0.128487	0.418058	0.784508	0.039896	0.152129	1.02686	0.815718	0.946187	0.915899	0.281372	0.71513
tr|Q52L49|Q52L49_MOUSE	Jund protein OS=Mus musculus OX=10090 GN=Jund PE=2 SV=1	0.900315	0.97169	0.874413	0.970705	0.932131	0.720028	0.908984	0.858221	0.420158	0.743571	0.836756	0.448155	0.713096	0.920535	0.659034	0.892306	0.882555	0.517548	0.872522
sp|Q9DBC3|CMTR1_MOUSE	Cap-specific mRNA (nucleoside-2'-O-)-methyltransferase 1 OS=Mus musculus OX=10090 GN=Cmtr1 PE=1 SV=1	0.900335	0.988792	0.850215	0.965562	0.803254	0.010199	0.0735224	0.898283	0.0683932	0.289487	0.740559	0.009999	0.0534871	1.08237	0.185981	0.533631	0.888749	0.0734927	0.394452
sp|Q3UPH1|PRRC1_MOUSE	Protein PRRC1 OS=Mus musculus OX=10090 GN=Prrc1 PE=1 SV=1	0.900339	0.974567	0.830117	0.957897	0.84767	0.215278	0.532362	0.80246	0.0666933	0.28474	0.707349	0.0274973	0.115431	1.10885	0.570943	0.859888	0.961138	0.753025	0.951448
sp|Q8R0H9|GGA1_MOUSE	ADP-ribosylation factor-binding protein GGA1 OS=Mus musculus OX=10090 GN=Gga1 PE=1 SV=1	0.900382	0.871982	0.170083	0.517788	0.884696	0.285671	0.614131	0.902821	0.360964	0.694579	0.796333	0.080392	0.253312	0.995436	0.957604	0.991812	0.951024	0.815318	0.964276
sp|Q8VE80|THOC3_MOUSE	THO complex subunit 3 OS=Mus musculus OX=10090 GN=Thoc3 PE=2 SV=1	0.900399	0.853422	0.377362	0.747252	0.825683	0.318668	0.645723	0.89375	0.550345	0.836917	0.876958	0.574843	0.801642	0.993751	0.969403	0.99474	0.958831	0.825717	0.966178
tr|A0A1Y7VJD2|A0A1Y7VJD2_MOUSE	Dysbindin OS=Mus musculus OX=10090 GN=Dtnbp1 PE=1 SV=1	0.900437	0.939339	0.723228	0.922418	0.96829	0.868013	0.965344	0.852005	0.39896	0.730759	0.891064	0.618838	0.827121	0.863689	0.437456	0.777247	0.888231	0.538746	0.878247
sp|A7XUZ6|SKIT6_MOUSE	Selection and upkeep of intraepithelial T-cells protein 6 OS=Mus musculus OX=10090 GN=Skint6 PE=2 SV=1	0.900551	0.817574	0.00679932	0.0641466	1.11172	0.0845915	0.315219	0.699124	9.999e-05	0.00250446	0.93877	0.290671	0.570183	0.75189	0.00389961	0.0496152	1.08422	0.188881	0.617392
tr|F6S1R2|F6S1R2_MOUSE	Activator of 90 kDa heat shock protein ATPase homolog 2 (Fragment) OS=Mus musculus OX=10090 GN=Ahsa2 PE=1 SV=1	0.900601	1.01554	0.952905	0.988622	1.37845	0.272873	0.598297	0.618672	0.117388	0.399658	0.852202	0.615838	0.826644	0.653528	0.142686	0.470974	0.885213	0.630737	0.911905
sp|Q9CQM5|TXD17_MOUSE	Thioredoxin domain-containing protein 17 OS=Mus musculus OX=10090 GN=Txndc17 PE=1 SV=1	0.900657	1.02197	0.859514	0.96923	0.910179	0.305069	0.632623	1.01111	0.869913	0.963547	0.802438	0.0116988	0.060307	0.93139	0.510349	0.823683	0.726855	0.00219978	0.0421922
sp|O35126|ATN1_MOUSE	Atrophin-1 OS=Mus musculus OX=10090 GN=Atn1 PE=1 SV=1	0.900779	1.06816	0.776622	0.938204	0.940727	0.812919	0.946326	0.951176	0.843516	0.955972	0.850107	0.610539	0.822682	0.848658	0.526747	0.831316	0.745843	0.278172	0.710872
sp|Q91YT8|CSCL1_MOUSE	CSC1-like protein 1 OS=Mus musculus OX=10090 GN=Tmem63a PE=1 SV=1	0.90078	0.876295	0.461454	0.807702	0.956155	0.814519	0.946911	0.842094	0.362064	0.695698	0.934711	0.776222	0.903871	0.858443	0.420458	0.765272	0.93698	0.730927	0.945792
sp|Q3TKY6|CWC27_MOUSE	Spliceosome-associated protein CWC27 homolog OS=Mus musculus OX=10090 GN=Cwc27 PE=1 SV=1	0.900812	0.870946	0.279272	0.654321	0.8174	0.227977	0.547402	1.0272	0.818918	0.94737	0.97729	0.862114	0.941631	0.88452	0.40246	0.752832	0.82752	0.380762	0.802033
tr|A0A087WRH2|A0A087WRH2_MOUSE	Fas apoptotic inhibitory molecule 1 (Fragment) OS=Mus musculus OX=10090 GN=Faim PE=1 SV=6	0.900822	1.04397	0.692731	0.913901	0.893378	0.40236	0.721064	0.918614	0.461754	0.780555	0.721738	0.0333967	0.133649	0.999264	0.993501	0.998522	0.827967	0.148485	0.56721
sp|P50295|ARY2_MOUSE	Arylamine N-acetyltransferase 2 OS=Mus musculus OX=10090 GN=Nat2 PE=1 SV=1	0.90083	0.983546	0.891311	0.973108	0.910276	0.486651	0.785902	0.895225	0.478852	0.790496	0.841571	0.530347	0.773539	0.922033	0.478752	0.803624	0.852329	0.208079	0.641715
tr|E9PW56|E9PW56_MOUSE	RNA-binding protein NOB1 OS=Mus musculus OX=10090 GN=Nob1 PE=1 SV=1	0.900969	0.89938	0.570043	0.867699	0.736539	0.133687	0.414292	0.874773	0.476252	0.789469	0.728792	0.184082	0.434009	1.19079	0.358064	0.710875	0.975541	0.89531	0.979439
sp|O70309|ITB5_MOUSE	Integrin beta-5 OS=Mus musculus OX=10090 GN=Itgb5 PE=1 SV=2	0.900979	0.884929	0.59784	0.877794	0.949659	0.841516	0.955683	0.838892	0.49645	0.803352	0.913594	0.773623	0.903101	0.878267	0.610739	0.87227	0.940536	0.806619	0.964276
sp|Q9QY23|PKP3_MOUSE	Plakophilin-3 OS=Mus musculus OX=10090 GN=Pkp3 PE=1 SV=2	0.901039	0.938579	0.138786	0.466877	0.714707	0.00019998	0.00390603	0.968389	0.457354	0.77829	0.757891	0.00369963	0.0246913	1.12784	0.00969903	0.0906994	0.898822	0.0620938	0.364852
sp|Q9CPW2|FDX2_MOUSE	Ferredoxin-2, mitochondrial OS=Mus musculus OX=10090 GN=Fdx2 PE=1 SV=1	0.901134	0.953676	0.789921	0.943385	0.965548	0.860114	0.963949	0.942611	0.754025	0.93	0.967445	0.883712	0.951495	0.785134	0.210079	0.561412	0.792392	0.233077	0.666366
tr|Q3THV0|Q3THV0_MOUSE	Ribosome biogenesis protein BOP1 OS=Mus musculus OX=10090 GN=Bop1 PE=2 SV=1	0.901164	1.00026	0.9989	0.999526	0.940586	0.589541	0.844362	0.844124	0.0611939	0.268438	0.771671	0.0744926	0.239931	0.904778	0.352265	0.703457	0.945566	0.685631	0.932001
tr|G3UYQ9|G3UYQ9_MOUSE	28S ribosomal protein S18b, mitochondrial (Fragment) OS=Mus musculus OX=10090 GN=Mrps18b PE=1 SV=1	0.901204	1.5225	0.137186	0.466877	1.12545	0.642636	0.870461	0.708723	0.220478	0.552016	0.531662	0.109389	0.313445	0.874097	0.59854	0.867745	0.644793	0.131487	0.531523
sp|P97814|PPIP1_MOUSE	Proline-serine-threonine phosphatase-interacting protein 1 OS=Mus musculus OX=10090 GN=Pstpip1 PE=1 SV=1	0.901283	0.980463	0.934307	0.984722	1.01299	0.962104	0.990323	0.770798	0.333267	0.672079	0.808166	0.508549	0.75906	0.903633	0.687831	0.90525	0.931653	0.777322	0.959003
tr|B2RY05|B2RY05_MOUSE	Pik3r4 protein OS=Mus musculus OX=10090 GN=Pik3r4 PE=2 SV=1	0.901361	0.899797	0.554045	0.861546	0.70702	0.0839916	0.314083	0.884469	0.515148	0.813614	0.705138	0.145985	0.378413	1.23979	0.279072	0.63795	0.971947	0.880412	0.975845
sp|Q99M51|NCK1_MOUSE	Cytoplasmic protein NCK1 OS=Mus musculus OX=10090 GN=Nck1 PE=1 SV=1	0.901421	0.924293	0.492951	0.826589	0.856552	0.241076	0.564893	0.816668	0.0852915	0.333593	0.767782	0.0705929	0.230982	1.06171	0.60394	0.869794	0.981523	0.883212	0.977317
sp|Q3TWW8|SRSF6_MOUSE	Serine/arginine-rich splicing factor 6 OS=Mus musculus OX=10090 GN=Srsf6 PE=1 SV=1	0.901506	0.996499	0.977402	0.994393	1.14266	0.318068	0.645327	0.639193	0.00209979	0.0234875	0.743938	0.0464954	0.169501	0.879817	0.269473	0.625636	1.00693	0.957504	0.99302
tr|F6UHR6|F6UHR6_MOUSE	Oxysterol-binding protein OS=Mus musculus OX=10090 GN=Osbpl9 PE=1 SV=2	0.901525	1.22115	0.138686	0.466877	0.723264	0.0255974	0.138434	0.920702	0.614339	0.86465	0.654511	0.00209979	0.0161001	1.11209	0.472753	0.799648	0.777427	0.141186	0.550522
tr|A0A0G2JFB4|A0A0G2JFB4_MOUSE	Eukaryotic translation initiation factor 4E OS=Mus musculus OX=10090 GN=Eif4e PE=1 SV=1	0.901649	1.03188	0.39966	0.76817	0.914502	0.245675	0.570178	0.853685	0.00089991	0.0129162	0.785708	0.00059994	0.00599658	0.977364	0.651535	0.889558	0.846754	0.010299	0.122952
sp|Q9CWK8|SNX2_MOUSE	Sorting nexin-2 OS=Mus musculus OX=10090 GN=Snx2 PE=1 SV=2	0.901739	0.938321	0.30147	0.675136	0.682925	0.00039996	0.0060678	0.935565	0.239776	0.5753	0.689415	0.00029997	0.00339099	1.22753	0.0154985	0.125461	0.936675	0.419958	0.823222
sp|P61082|UBC12_MOUSE	NEDD8-conjugating enzyme Ubc12 OS=Mus musculus OX=10090 GN=Ube2m PE=1 SV=1	0.901901	1.01194	0.840916	0.962178	0.690008	0.00789921	0.0612285	0.967668	0.655334	0.886094	0.666749	0.00109989	0.00951897	1.21089	0.0125987	0.109332	0.864154	0.0428957	0.303742
tr|A0A286YCI0|A0A286YCI0_MOUSE	Peptide-N(4)-(N-acetyl-beta-glucosaminyl)asparagine amidase OS=Mus musculus OX=10090 GN=Ngly1 PE=1 SV=1	0.901964	0.981772	0.774123	0.938038	1.03449	0.671533	0.8838	0.839084	0.0254975	0.148452	0.897339	0.306669	0.588197	0.790012	0.00639936	0.0704702	0.869083	0.0948905	0.450606
tr|G3UYD0|G3UYD0_MOUSE	General transcription factor II-I OS=Mus musculus OX=10090 GN=Gtf2i PE=1 SV=1	0.901981	0.90343	0.00119988	0.0165521	0.768193	0.00019998	0.00390603	0.829951	0.00139986	0.017361	0.732703	0.00039996	0.00434446	1.21225	0.00019998	0.00550548	0.965363	0.328467	0.757329
sp|Q3B7Z2|OSBP1_MOUSE	Oxysterol-binding protein 1 OS=Mus musculus OX=10090 GN=Osbp PE=1 SV=3	0.902039	1.04966	0.373763	0.743585	0.84767	0.0427957	0.200687	1.02898	0.733827	0.923173	0.781008	0.0124988	0.0634071	0.976267	0.773523	0.933995	0.728652	0.0206979	0.199093
sp|P63147|UBE2B_MOUSE	Ubiquitin-conjugating enzyme E2B, RAD6 homology (S. cerevisiae) OS=Mus musculus OX=10090 GN=Ube2b PE=1 SV=1	0.902119	0.822605	0.305369	0.676737	0.729207	0.123888	0.397025	0.910457	0.617038	0.86663	0.818779	0.39506	0.672499	1.13127	0.515048	0.825707	1.0004	0.9984	0.9997
tr|A0A0A6YXG0|A0A0A6YXG0_MOUSE	Syntaxin-6 OS=Mus musculus OX=10090 GN=Stx6 PE=1 SV=1	0.902133	0.94411	0.535846	0.851303	0.880781	0.164084	0.46249	0.930828	0.40246	0.731608	0.851291	0.131587	0.352093	0.93665	0.464054	0.79504	0.869139	0.0948905	0.450606
tr|A0A1W2P7L9|A0A1W2P7L9_MOUSE	Pleckstrin homology domain-containing family G member 3 (Fragment) OS=Mus musculus OX=10090 GN=Plekhg3 PE=4 SV=1	0.902179	0.927652	0.741726	0.930179	0.844264	0.50335	0.795179	0.97818	0.929007	0.980022	0.903441	0.748625	0.893162	0.922091	0.744526	0.924613	0.837446	0.491251	0.86144
sp|Q8VEA8|RAB7B_MOUSE	Ras-related protein Rab-7b OS=Mus musculus OX=10090 GN=Rab7b PE=1 SV=1	0.90229	0.955791	0.713129	0.92027	0.735984	0.0178982	0.108976	0.859424	0.180182	0.502821	0.720067	0.00879912	0.0485319	1.2011	0.0569943	0.287538	0.941376	0.640836	0.914579
sp|Q9WV52|PLEK2_MOUSE	Pleckstrin-2 OS=Mus musculus OX=10090 GN=Plek2 PE=1 SV=1	0.902298	0.791521	0.245375	0.617499	0.787844	0.249275	0.573324	0.886238	0.521548	0.816522	0.906055	0.668133	0.855012	1.01835	0.913609	0.977965	1.02378	0.90041	0.980549
tr|Q9D5Y2|Q9D5Y2_MOUSE	Uncharacterized protein OS=Mus musculus OX=10090 GN=Alkbh3os1 PE=2 SV=1	0.902412	1.01605	0.945905	0.986008	0.92879	0.769023	0.930553	0.887085	0.639036	0.87926	0.822913	0.542446	0.781019	0.920212	0.739726	0.924613	0.839419	0.49815	0.861718
tr|Q3UFE1|Q3UFE1_MOUSE	Nuclear factor 1 OS=Mus musculus OX=10090 GN=Nfib PE=2 SV=1	0.902423	0.945081	0.379962	0.749944	0.794101	0.00739926	0.0584167	0.916249	0.126387	0.413331	0.778256	0.0111989	0.0586289	1.0223	0.774623	0.934375	0.958549	0.751825	0.950875
sp|Q8CJ53|CIP4_MOUSE	Cdc42-interacting protein 4 OS=Mus musculus OX=10090 GN=Trip10 PE=1 SV=2	0.902487	1.02425	0.575742	0.869989	0.86677	0.00729927	0.0578417	0.868049	0.0175982	0.114228	0.771183	0.00029997	0.00339099	1.00591	0.932907	0.982541	0.87876	0.0315968	0.253211
tr|Q66JW4|Q66JW4_MOUSE	Trim47 protein (Fragment) OS=Mus musculus OX=10090 GN=Trim47 PE=2 SV=1	0.902577	0.92014	0.474453	0.816608	0.892746	0.39956	0.719276	0.838225	0.123488	0.409935	0.822971	0.159884	0.399616	0.987758	0.917108	0.978545	0.953622	0.781522	0.95955
tr|F7CVW0|F7CVW0_MOUSE	Protein strawberry notch homolog 1 (Fragment) OS=Mus musculus OX=10090 GN=Sbno1 PE=1 SV=1	0.902676	0.887503	0.19838	0.554267	0.777785	0.0674933	0.272318	0.953898	0.677432	0.897611	0.926315	0.508949	0.75906	0.978948	0.812419	0.946187	0.891608	0.359464	0.784772
tr|Q2NKI4|Q2NKI4_MOUSE	Protein kinase C OS=Mus musculus OX=10090 GN=Prkcg PE=1 SV=1	0.902821	0.979106	0.928307	0.982208	0.94148	0.813419	0.946326	0.917135	0.734727	0.923703	0.894958	0.727027	0.881793	0.859505	0.557744	0.853862	0.824745	0.458854	0.844339
sp|P56567|CYTA_MOUSE	Cystatin A OS=Mus musculus OX=10090 GN=Csta1 PE=2 SV=1	0.902839	0.940807	0.269373	0.641253	0.880553	0.172683	0.477526	1.06115	0.360464	0.694295	1.01461	0.885511	0.95151	0.737821	0.0347965	0.214109	0.782096	0.0173983	0.175827
sp|Q7TMQ7|WDR91_MOUSE	WD repeat-containing protein 91 OS=Mus musculus OX=10090 GN=Wdr91 PE=1 SV=1	0.902845	0.909288	0.20418	0.562352	0.85914	0.10009	0.348759	1.02362	0.836516	0.95334	0.978346	0.79832	0.913563	0.80807	0.0324968	0.204691	0.838602	0.293971	0.72635
sp|Q9CRB3|HIUH_MOUSE	5-hydroxyisourate hydrolase OS=Mus musculus OX=10090 GN=Urah PE=1 SV=1	0.902873	1.00936	0.709429	0.919367	0.768619	9.999e-05	0.00224872	1.00362	0.935906	0.982138	0.798376	9.999e-05	0.00138834	1.03521	0.349665	0.701417	0.802065	0.00079992	0.0201145
tr|A0A494BBF6|A0A494BBF6_MOUSE	STIP1 homology and U box-containing protein 1 OS=Mus musculus OX=10090 GN=Stub1 PE=1 SV=1	0.902927	0.954036	0.413459	0.777985	0.991796	0.949205	0.986265	0.818485	0.0770923	0.311638	0.793367	0.00539946	0.0328755	0.913799	0.257974	0.611611	0.946078	0.387661	0.805237
tr|A2VCP8|A2VCP8_MOUSE	Clathrin light chain (Fragment) OS=Mus musculus OX=10090 GN=Cltb PE=2 SV=1	0.903144	1.0619	0.731327	0.924551	0.588049	0.0136986	0.0906665	0.98908	0.952605	0.987002	0.555454	0.0224978	0.0997869	1.43303	0.0656934	0.311958	0.791357	0.230877	0.663641
tr|Q7TPS3|Q7TPS3_MOUSE	Diablo homolog (Drosophila) OS=Mus musculus OX=10090 GN=Diablo PE=2 SV=1	0.903279	0.860048	0.371863	0.741822	1.14734	0.313069	0.640682	0.756585	0.0253975	0.14814	1.06807	0.631937	0.832729	0.71842	0.00839916	0.0819014	0.869205	0.163884	0.590702
tr|Q8BPN5|Q8BPN5_MOUSE	Uncharacterized protein (Fragment) OS=Mus musculus OX=10090 GN=Fmr1 PE=2 SV=2	0.903408	0.885809	0.462454	0.808788	0.841022	0.137186	0.419448	0.697965	0.155784	0.463219	0.807763	0.19878	0.455547	1.0921	0.326567	0.68117	1.09579	0.260674	0.697472
sp|Q14C51|PTCD3_MOUSE	Pentatricopeptide repeat domain-containing protein 3, mitochondrial OS=Mus musculus OX=10090 GN=Ptcd3 PE=1 SV=2	0.903439	0.988955	0.861614	0.969344	0.982994	0.90391	0.97505	0.932562	0.144386	0.444643	0.872988	0.0893911	0.271663	0.888351	0.10009	0.39683	0.754782	0.00869913	0.111123
sp|Q6PE01|SNR40_MOUSE	U5 small nuclear ribonucleoprotein 40 kDa protein OS=Mus musculus OX=10090 GN=Snrnp40 PE=1 SV=1	0.903445	1.06202	0.692631	0.913901	0.790496	0.123188	0.396173	0.823627	0.0970903	0.360437	0.616098	0.0116988	0.060307	1.22636	0.0926907	0.381453	0.902067	0.417258	0.822032
tr|B1AT92|B1AT92_MOUSE	Growth factor receptor-bound protein 2 OS=Mus musculus OX=10090 GN=Grb2 PE=1 SV=1	0.903531	0.935909	0.388261	0.758979	0.951432	0.519348	0.80414	0.946813	0.565543	0.844056	1.03023	0.683832	0.86325	0.78092	0.0742926	0.334867	0.775882	0.0361964	0.274674
sp|Q99LC5|ETFA_MOUSE	Electron transfer flavoprotein subunit alpha, mitochondrial OS=Mus musculus OX=10090 GN=Etfa PE=1 SV=2	0.903551	0.883155	0.00109989	0.0153384	0.848207	9.999e-05	0.00224872	0.82156	0.00019998	0.0041605	0.787138	9.999e-05	0.00138834	1.06097	0.115188	0.423795	1.02028	0.592141	0.898125
sp|Q8BKE6|CP20A_MOUSE	Cytochrome P450 20A1 OS=Mus musculus OX=10090 GN=Cyp20a1 PE=1 SV=1	0.903627	0.963236	0.869013	0.970272	0.98547	0.955804	0.987979	0.842602	0.505649	0.808801	0.874825	0.676632	0.858834	0.868718	0.582842	0.865311	0.886909	0.635936	0.914061
sp|Q08761|PROS_MOUSE	Protein S (Alpha) OS=Mus musculus OX=10090 GN=Pros1 PE=2 SV=1	0.903677	0.998942	0.9957	0.998401	0.85141	0.40006	0.719544	0.961892	0.837716	0.95363	0.832271	0.432457	0.699251	0.960408	0.820018	0.946187	0.817139	0.29797	0.730815
sp|P17918|PCNA_MOUSE	Proliferating cell nuclear antigen OS=Mus musculus OX=10090 GN=Pcna PE=1 SV=1	0.90377	1.11541	0.135186	0.463714	0.738336	0.00149985	0.0168951	0.943018	0.266073	0.604342	0.620211	0.00069993	0.00670233	1.24108	0.00729927	0.0758056	0.764566	9.999e-05	0.00399148
tr|Q3TMQ8|Q3TMQ8_MOUSE	Uncharacterized protein OS=Mus musculus OX=10090 GN=Rabif PE=2 SV=1	0.903854	0.927442	0.679832	0.910291	0.957361	0.826217	0.950477	0.8395	0.355264	0.691564	0.890937	0.618438	0.827121	0.884662	0.517248	0.826856	0.923226	0.677532	0.930423
tr|F8WH46|F8WH46_MOUSE	RIKEN cDNA 0610010K14 gene OS=Mus musculus OX=10090 GN=0610010K14Rik PE=1 SV=1	0.904075	0.892452	0.620738	0.885317	0.767549	0.313169	0.640682	0.952819	0.849115	0.957503	0.83161	0.562644	0.79294	1.06553	0.80042	0.942514	0.914486	0.723328	0.944275
sp|P62075|TIM13_MOUSE	Mitochondrial import inner membrane translocase subunit Tim13 OS=Mus musculus OX=10090 GN=Timm13 PE=1 SV=1	0.904159	1.12169	0.0349965	0.21087	0.787517	0.0211979	0.122748	0.879767	0.00019998	0.0041605	0.679777	0.00029997	0.00339099	1.18729	0.132087	0.453325	0.768912	0.0134987	0.147378
tr|A0A0U1RNK7|A0A0U1RNK7_MOUSE	Dedicator of cytokinesis protein 7 OS=Mus musculus OX=10090 GN=Dock7 PE=1 SV=1	0.904196	0.908667	0.119888	0.429941	0.957374	0.586341	0.84308	0.883667	0.129987	0.419731	0.945367	0.411059	0.686388	0.889179	0.0591941	0.294449	0.840924	0.0438956	0.3061
sp|Q3UDE2|TTL12_MOUSE	Tubulin--tyrosine ligase-like protein 12 OS=Mus musculus OX=10090 GN=Ttll12 PE=1 SV=1	0.904225	1.00473	0.923408	0.980459	0.844634	9.999e-05	0.00224872	0.951142	0.278672	0.621683	0.801708	9.999e-05	0.00138834	1.00247	0.953805	0.990343	0.82066	9.999e-05	0.00399148
sp|Q9QYI4|DJB12_MOUSE	DnaJ homolog subfamily B member 12 OS=Mus musculus OX=10090 GN=Dnajb12 PE=1 SV=2	0.90432	0.936496	0.639136	0.891886	0.777394	0.0488951	0.218693	0.862335	0.190481	0.516823	0.783427	0.0350965	0.138628	1.13898	0.230477	0.582301	0.927286	0.449755	0.838898
tr|Q71V06|Q71V06_MOUSE	Y box transcription factor (Fragment) OS=Mus musculus OX=10090 GN=Ybx1 PE=2 SV=1	0.904351	1.15228	0.155784	0.496717	0.839421	0.0079992	0.0616295	0.960384	0.670533	0.894277	0.713071	0.00359964	0.024252	1.01782	0.879512	0.964534	0.743127	0.00489951	0.0727748
tr|A0A0G2JGY5|A0A0G2JGY5_MOUSE	E3 ubiquitin-protein ligase TRIM33 (Fragment) OS=Mus musculus OX=10090 GN=Trim33 PE=1 SV=1	0.904437	1.00633	0.970603	0.992595	0.760359	0.164084	0.46249	0.977105	0.89991	0.971551	0.749196	0.225477	0.490773	1.10243	0.60124	0.869082	0.831202	0.335166	0.763448
sp|Q8K1J6|TRNT1_MOUSE	CCA tRNA nucleotidyltransferase 1, mitochondrial OS=Mus musculus OX=10090 GN=Trnt1 PE=1 SV=1	0.904538	0.995411	0.920908	0.979738	0.797583	0.0136986	0.0906665	0.883179	0.00129987	0.0164728	0.659105	9.999e-05	0.00138834	1.20653	0.0114989	0.101722	0.885417	0.10169	0.465586
sp|Q5XJE5|LEO1_MOUSE	RNA polymerase-associated protein LEO1 OS=Mus musculus OX=10090 GN=Leo1 PE=1 SV=2	0.904624	0.81376	0.40326	0.770643	1.07767	0.774523	0.933855	0.613307	0.113389	0.391678	0.824244	0.545945	0.783409	0.904039	0.689031	0.905709	1.19472	0.490351	0.86144
sp|Q9R233|TPSN_MOUSE	TAP binding protein, isoform CRA_b OS=Mus musculus OX=10090 GN=Tapbp PE=2 SV=1	0.904641	0.914783	0.0019998	0.0251432	1.00993	0.837816	0.953686	0.800329	9.999e-05	0.00250446	0.894669	0.0136986	0.0677716	0.871695	0.00519948	0.0614983	0.936441	0.172083	0.600457
sp|P48722|HS74L_MOUSE	Heat shock 70 kDa protein 4L OS=Mus musculus OX=10090 GN=Hspa4l PE=1 SV=2	0.904692	1.12954	0.0243976	0.164029	0.761598	0.00039996	0.0060678	0.845381	0.00049995	0.00820869	0.602501	9.999e-05	0.00138834	1.26133	0.00019998	0.00550548	0.827804	9.999e-05	0.00399148
sp|Q50L41|PA24F_MOUSE	Cytosolic phospholipase A2 zeta OS=Mus musculus OX=10090 GN=Pla2g4f PE=2 SV=3	0.904736	0.882704	0.211879	0.573419	0.732454	9.999e-05	0.00224872	0.963239	0.511149	0.810705	0.804055	0.00219978	0.0166865	1.20157	0.00109989	0.0194061	0.844395	0.00419958	0.065742
tr|Q8CC81|Q8CC81_MOUSE	Rab-GAP TBC domain-containing protein OS=Mus musculus OX=10090 PE=2 SV=1	0.904802	0.757459	0.266373	0.637201	0.787745	0.361864	0.687441	0.92573	0.764424	0.934247	0.977008	0.943806	0.977879	0.972059	0.909109	0.976207	1.00881	0.971703	0.994612
sp|P97470|PP4C_MOUSE	Serine/threonine-protein phosphatase OS=Mus musculus OX=10090 GN=Ppp4c PE=1 SV=1	0.904806	0.959387	0.760724	0.935633	0.830279	0.0824918	0.31176	0.983623	0.911309	0.975453	0.852266	0.144086	0.375316	0.973688	0.794421	0.941136	0.829591	0.0343966	0.267264
tr|Q9DCU1|Q9DCU1_MOUSE	Glutathione S-transferase OS=Mus musculus OX=10090 GN=Gsta3 PE=2 SV=1	0.904836	0.639267	0.00189981	0.0240756	0.736751	0.0353965	0.172315	0.858816	0.178682	0.500765	1.00217	0.988701	0.994194	1.02074	0.877712	0.963552	1.17127	0.246975	0.684016
tr|Q3UTV0|Q3UTV0_MOUSE	Uncharacterized protein OS=Mus musculus OX=10090 GN=Ddx49 PE=2 SV=1	0.904977	1.08419	0.723928	0.922418	0.872969	0.586841	0.84323	0.976385	0.923008	0.978769	0.797816	0.487051	0.741549	0.941783	0.811719	0.946187	0.756719	0.30167	0.733788
tr|Q8K3G7|Q8K3G7_MOUSE	Reticulon OS=Mus musculus OX=10090 GN=Rtn4 PE=2 SV=1	0.905019	0.91117	0.226277	0.592066	0.807491	0.0681932	0.273587	0.883021	0.040196	0.20247	0.941961	0.234577	0.503441	0.988665	0.881912	0.965011	0.897806	0.119988	0.503855
sp|Q8CAS9|PARP9_MOUSE	Protein mono-ADP-ribosyltransferase PARP9 OS=Mus musculus OX=10090 GN=Parp9 PE=1 SV=2	0.905256	0.942675	0.611439	0.881947	0.772306	0.00989901	0.0719283	0.847222	0.120188	0.404447	0.707403	0.00639936	0.0374979	1.16235	0.106789	0.408421	0.999577	0.9955	0.998772
sp|Q3UE37|UBE2Z_MOUSE	Ubiquitin-conjugating enzyme E2 Z OS=Mus musculus OX=10090 GN=Ube2z PE=1 SV=2	0.905285	0.966376	0.660234	0.901173	0.865484	0.0123988	0.0845153	0.9361	0.239776	0.5753	0.880665	0.0215978	0.0967359	0.926229	0.241376	0.595552	0.856858	0.0144986	0.154595
tr|A2AAN2|A2AAN2_MOUSE	Signal recognition particle subunit SRP68 OS=Mus musculus OX=10090 GN=Srp68 PE=1 SV=1	0.905353	0.843907	0.188581	0.541577	0.866773	0.436056	0.748019	1.06876	0.815318	0.946063	1.07828	0.872013	0.944424	0.790318	0.133987	0.457388	0.784078	0.0662934	0.375269
tr|M1V1V1|M1V1V1_MOUSE	Metastasis-associated protein MTA1 isoform 3 OS=Mus musculus OX=10090 GN=Mta1 PE=2 SV=1	0.90541	0.934853	0.587641	0.874166	0.849997	0.0981902	0.345913	0.818995	0.0327967	0.175291	0.821815	0.0118988	0.0610423	1.02868	0.69803	0.909861	0.97812	0.757624	0.951986
sp|Q9R190|MTA2_MOUSE	Metastasis-associated protein MTA2 OS=Mus musculus OX=10090 GN=Mta2 PE=1 SV=1	0.905458	1.0483	0.612839	0.882706	0.876042	0.0872913	0.320603	0.811898	0.00389961	0.0382593	0.670442	0.00529947	0.0323902	1.11813	0.114089	0.421448	0.907936	0.162684	0.589371
sp|Q80ZX8|SPAG1_MOUSE	Sperm-associated antigen 1 OS=Mus musculus OX=10090 GN=Spag1 PE=1 SV=1	0.905459	0.950409	0.806019	0.950877	0.871061	0.486251	0.785902	0.755513	0.00719928	0.0603436	0.706926	0.134887	0.358817	1.05797	0.626337	0.879054	1.09087	0.383262	0.803642
sp|Q7TSG2|CTDP1_MOUSE	RNA polymerase II subunit A C-terminal domain phosphatase OS=Mus musculus OX=10090 GN=Ctdp1 PE=1 SV=1	0.905748	1.06148	0.793321	0.945091	0.971129	0.911309	0.97578	0.773698	0.338866	0.675933	0.718329	0.327767	0.610157	0.99837	0.994201	0.998522	0.911478	0.712629	0.942157
sp|Q8VDC1|FYCO1_MOUSE	FYVE and coiled-coil domain-containing protein 1 OS=Mus musculus OX=10090 GN=Fyco1 PE=1 SV=1	0.905783	1.07739	0.617238	0.884122	0.967195	0.840516	0.955057	0.87239	0.119888	0.403863	0.737867	0.0421958	0.157974	0.939426	0.483552	0.807436	0.840429	0.0867913	0.431726
sp|Q80UP3|DGKZ_MOUSE	Diacylglycerol kinase zeta OS=Mus musculus OX=10090 GN=Dgkz PE=1 SV=2	0.905883	0.81646	0.316968	0.690006	0.938931	0.693931	0.894967	0.801766	0.355764	0.69171	1.00414	0.979002	0.99068	0.83976	0.310569	0.66671	1.03424	0.790821	0.962076
sp|Q9D6L8|PPIL3_MOUSE	Peptidyl-prolyl cis-trans isomerase-like 3 OS=Mus musculus OX=10090 GN=Ppil3 PE=1 SV=1	0.905956	0.79397	0.0535946	0.271243	0.926184	0.576842	0.83982	0.790501	0.20218	0.534931	0.935216	0.624338	0.828608	0.919806	0.466653	0.797913	1.07006	0.637936	0.914118
tr|A0A3B2WD96|A0A3B2WD96_MOUSE	Band 4.1-like protein 3 OS=Mus musculus OX=10090 GN=Epb41l3 PE=1 SV=1	0.905972	0.905919	0.134287	0.461123	0.976042	0.60274	0.849917	0.883933	0.039696	0.201061	0.929083	0.344366	0.626271	0.843218	9.999e-05	0.003397	0.897635	0.148785	0.567719
tr|Q6PB99|Q6PB99_MOUSE	Ena-vasodilator stimulated phosphoprotein OS=Mus musculus OX=10090 GN=Evl PE=2 SV=1	0.906002	0.701311	0.187581	0.540163	0.738404	0.263774	0.587421	0.921836	0.752325	0.929903	0.984973	0.963304	0.983947	1.01892	0.938806	0.985666	1.07056	0.785221	0.960951
tr|A0A1L1SUB2|A0A1L1SUB2_MOUSE	Calponin (Fragment) OS=Mus musculus OX=10090 GN=Cnn1 PE=1 SV=1	0.90604	0.700232	0.178882	0.529435	1.53719	0.136386	0.418396	0.445789	0.0350965	0.184799	0.993119	0.982002	0.991359	0.551585	0.0616938	0.300793	1.20833	0.466553	0.848974
tr|B9EHJ3|B9EHJ3_MOUSE	Tight junction protein ZO-1 OS=Mus musculus OX=10090 GN=Tjp1 PE=1 SV=1	0.906095	0.874431	0.0089991	0.0778825	0.860669	0.00049995	0.00704896	0.975616	0.579342	0.850781	0.882778	0.0049995	0.0310018	0.92288	0.0711929	0.327836	0.920194	0.0618938	0.364852
tr|Q8C2Q8|Q8C2Q8_MOUSE	ATP synthase subunit gamma OS=Mus musculus OX=10090 GN=Atp5c1 PE=1 SV=1	0.906115	0.998211	0.984002	0.995694	0.884758	0.173683	0.478977	0.887647	0.0620938	0.270343	0.764099	0.0106989	0.0567088	1.05143	0.608439	0.872193	0.850553	0.00419958	0.065742
sp|P13634|CAH1_MOUSE	Carbonic anhydrase 1 OS=Mus musculus OX=10090 GN=Ca1 PE=1 SV=4	0.90612	0.790488	0.213679	0.57585	0.88297	0.520348	0.804712	0.91302	0.627837	0.873433	1.0244	0.916108	0.965953	0.868085	0.454555	0.788281	0.957756	0.820018	0.964651
sp|O55106|STRN_MOUSE	Striatin OS=Mus musculus OX=10090 GN=Strn PE=1 SV=2	0.906362	1.02414	0.748225	0.932653	0.761158	0.00169983	0.0185587	1.02372	0.780022	0.939907	0.764882	0.00519948	0.0319011	1.05551	0.425557	0.769982	0.808767	9.999e-05	0.00399148
tr|D3Z0S0|D3Z0S0_MOUSE	COP9 signalosome complex subunit 7a (Fragment) OS=Mus musculus OX=10090 GN=Cops7a PE=1 SV=1	0.906427	0.892786	0.625437	0.886947	0.617828	0.106589	0.36116	1.09445	0.722928	0.917976	0.768607	0.423558	0.695382	1.22142	0.443756	0.77993	0.843477	0.510249	0.867655
tr|D3Z7E5|D3Z7E5_MOUSE	Glycogen synthase kinase-3 alpha OS=Mus musculus OX=10090 GN=Gsk3a PE=1 SV=1	0.906448	0.938275	0.790721	0.943811	1.0068	0.981202	0.995384	0.672274	0.170783	0.487831	0.732061	0.350765	0.630727	1.00893	0.969603	0.99474	1.08035	0.760724	0.952205
sp|Q9Z0E0|NCDN_MOUSE	Neurochondrin OS=Mus musculus OX=10090 GN=Ncdn PE=1 SV=1	0.906464	0.93201	0.692831	0.913901	0.759173	0.164084	0.46249	0.918262	0.649435	0.884967	0.759703	0.248075	0.519494	1.14121	0.485751	0.808362	0.928423	0.69793	0.935844
tr|D3YWY6|D3YWY6_MOUSE	Mitochondrial pyruvate carrier OS=Mus musculus OX=10090 GN=Mpc1 PE=1 SV=1	0.906475	0.936336	0.566843	0.865303	0.875795	0.324268	0.64924	0.828719	0.116988	0.399361	0.99823	0.985101	0.992561	0.823891	0.0523948	0.27318	0.97588	0.813019	0.964276
sp|O88543|CSN3_MOUSE	PCI domain-containing protein OS=Mus musculus OX=10090 GN=Cops3 PE=1 SV=1	0.906488	0.950432	0.340466	0.712502	0.831817	0.0115988	0.0805237	1.00464	0.929607	0.980022	0.8684	0.0273973	0.115274	0.961898	0.621338	0.875997	0.821737	0.0624938	0.364852
tr|Q8BNL6|Q8BNL6_MOUSE	Uncharacterized protein OS=Mus musculus OX=10090 PE=2 SV=1	0.906589	0.984397	0.808719	0.952546	0.852986	0.0236976	0.130705	0.877211	0.060294	0.265585	0.764848	0.00109989	0.00951897	1.05974	0.330667	0.684371	0.900354	0.0788921	0.411184
tr|A2ALF0|A2ALF0_MOUSE	DnaJ homolog subfamily C member 8 OS=Mus musculus OX=10090 GN=Dnajc8 PE=1 SV=1	0.906609	1.14926	0.0735926	0.328238	0.865311	0.0660934	0.269049	0.725826	0.00019998	0.0041605	0.554303	9.999e-05	0.00138834	1.23949	0.0126987	0.109901	0.905462	0.151385	0.572505
tr|Q3TZ17|Q3TZ17_MOUSE	Uncharacterized protein OS=Mus musculus OX=10090 GN=Pdlim1 PE=2 SV=1	0.906613	0.926829	0.29727	0.672058	0.728411	9.999e-05	0.00224872	1.00368	0.958604	0.988172	0.803725	0.0224978	0.0997869	1.09323	0.109389	0.412193	0.883809	0.070293	0.385706
tr|A2A533|A2A533_MOUSE	F-box/LRR-repeat protein 20 (Fragment) OS=Mus musculus OX=10090 GN=Fbxl20 PE=1 SV=1	0.906638	0.81328	0.393361	0.762718	0.86327	0.561944	0.830566	0.96449	0.885911	0.966729	1.03894	0.90341	0.960238	0.854607	0.543046	0.842261	0.905238	0.692931	0.935223
sp|Q9Z2G0|FEM1B_MOUSE	Protein fem-1 homolog B OS=Mus musculus OX=10090 GN=Fem1b PE=1 SV=1	0.906654	0.857116	0.09989	0.39189	0.984271	0.888911	0.97265	0.844318	0.50485	0.808459	0.980139	0.917408	0.965953	0.828421	0.0518948	0.272352	0.945657	0.575242	0.890037
tr|A0A1L1SRG5|A0A1L1SRG5_MOUSE	Alpha-crystallin B chain (Fragment) OS=Mus musculus OX=10090 GN=Cryab PE=1 SV=1	0.906759	0.75051	0.0255974	0.170837	0.954118	0.682132	0.889683	0.751723	0.00659934	0.0568826	0.930613	0.484352	0.739506	0.926145	0.391261	0.741538	1.12744	0.228877	0.661938
sp|Q9ER00|STX12_MOUSE	Syntaxin-12 OS=Mus musculus OX=10090 GN=Stx12 PE=1 SV=1	0.9068	0.941108	0.117488	0.427448	0.846633	0.138386	0.420491	0.980433	0.653635	0.885986	0.842736	0.0480952	0.17355	0.959522	0.463354	0.79504	0.870366	0.0069993	0.0945127
tr|F8WJI3|F8WJI3_MOUSE	Coiled-coil domain-containing protein 58 OS=Mus musculus OX=10090 GN=Ccdc58 PE=1 SV=1	0.906875	0.943104	0.80182	0.948726	0.908028	0.70133	0.898574	0.930128	0.778322	0.939907	0.908804	0.763124	0.900105	0.893101	0.654935	0.891098	0.858085	0.552245	0.885422
tr|G3UW82|G3UW82_MOUSE	MCG140437, isoform CRA_d OS=Mus musculus OX=10090 GN=Myh2 PE=1 SV=1	0.90689	0.667982	0.00239976	0.0285424	1.081	0.388661	0.710448	0.651326	9.999e-05	0.00250446	1.06406	0.580342	0.804285	0.724603	0.0109989	0.0983893	1.25237	0.0379962	0.283507
sp|Q3TBD2|HMHA1_MOUSE	Rho GTPase-activating protein 45 OS=Mus musculus OX=10090 GN=Arhgap45 PE=1 SV=2	0.906922	0.884175	0.59594	0.876617	0.865441	0.566843	0.832857	0.954638	0.854015	0.958571	0.948256	0.867413	0.943967	0.905025	0.692331	0.907191	0.883994	0.626537	0.910303
sp|P29351|PTN6_MOUSE	Tyrosine-protein phosphatase non-receptor type 6 OS=Mus musculus OX=10090 GN=Ptpn6 PE=1 SV=2	0.907059	0.932677	0.39516	0.764583	0.952527	0.645735	0.872054	0.743652	0.00249975	0.0267884	0.800604	0.0108989	0.057673	1.0336	0.574743	0.86105	0.979296	0.729827	0.94571
sp|P83917|CBX1_MOUSE	Chromobox protein homolog 1 OS=Mus musculus OX=10090 GN=Cbx1 PE=1 SV=1	0.907293	0.899175	0.557144	0.86308	0.791763	0.234377	0.558212	1.09051	0.644036	0.88299	0.975768	0.932907	0.97186	0.89716	0.564444	0.856215	0.789387	0.227077	0.658947
sp|O88587|COMT_MOUSE	Catechol O-methyltransferase OS=Mus musculus OX=10090 GN=Comt PE=1 SV=2	0.907311	1.01429	0.79602	0.945894	0.757693	0.0438956	0.203496	0.856359	0.140586	0.439297	0.703335	0.00189981	0.015036	1.16849	0.0433957	0.243986	0.943699	0.527647	0.873723
tr|D3YW40|D3YW40_MOUSE	AH receptor-interacting protein (Fragment) OS=Mus musculus OX=10090 GN=Aip PE=1 SV=1	0.907327	1.65369	0.00189981	0.0240756	0.852685	0.248575	0.573159	0.539261	9.999e-05	0.00250446	0.491285	0.0280972	0.116758	1.10405	0.592541	0.866991	0.802984	0.0362964	0.274674
sp|Q6PEE2|CTIF_MOUSE	CBP80/20-dependent translation initiation factor OS=Mus musculus OX=10090 GN=Ctif PE=1 SV=2	0.907472	0.998932	0.9957	0.998401	0.924807	0.679432	0.888338	0.954481	0.80412	0.944796	0.897592	0.640736	0.836888	0.867147	0.450655	0.785357	0.801874	0.30217	0.733788
sp|Q8C1Y8|CCZ1_MOUSE	Vacuolar fusion protein CCZ1 homolog OS=Mus musculus OX=10090 GN=Ccz1 PE=1 SV=1	0.907513	0.993081	0.956004	0.98925	0.85884	0.255474	0.579856	0.895688	0.368863	0.703605	0.786086	0.0948905	0.283473	1.02597	0.888811	0.967785	0.885417	0.442756	0.836005
sp|Q91YR7|PRP6_MOUSE	Pre-mRNA-processing factor 6 OS=Mus musculus OX=10090 GN=Prpf6 PE=1 SV=1	0.907542	0.930913	0.0450955	0.244216	0.854237	0.0182982	0.110464	0.793107	0.00129987	0.0164728	0.738047	0.00069993	0.00670233	1.11167	0.060494	0.298129	1.01728	0.789021	0.961791
sp|Q99LD4|CSN1_MOUSE	COP9 signalosome complex subunit 1 OS=Mus musculus OX=10090 GN=Gps1 PE=1 SV=1	0.907599	1.04774	0.716528	0.920353	0.877008	0.0529947	0.231675	0.85286	0.0809919	0.322102	0.822236	0.0247975	0.107015	0.947499	0.439356	0.778194	0.898253	0.0249975	0.222676
sp|Q8BH95|ECHM_MOUSE	Enoyl-CoA hydratase, mitochondrial OS=Mus musculus OX=10090 GN=Echs1 PE=1 SV=1	0.907646	0.858535	0.0009999	0.0140979	0.919833	0.0342966	0.168761	0.893341	9.999e-05	0.00250446	0.974256	0.432157	0.699251	0.874938	0.0160984	0.129334	0.924974	0.215278	0.647966
sp|Q9CQZ5|NDUA6_MOUSE	NADH dehydrogenase [ubiquinone] 1 alpha subcomplex subunit 6 OS=Mus musculus OX=10090 GN=Ndufa6 PE=1 SV=1	0.90767	0.954419	0.875412	0.970705	0.93847	0.680232	0.889202	0.837997	0.39976	0.73107	0.836695	0.19638	0.452223	0.947839	0.770023	0.932312	0.930597	0.576942	0.890941
tr|Q8BTU6|Q8BTU6_MOUSE	Eukaryotic initiation factor 4A-II OS=Mus musculus OX=10090 GN=Eif4a2 PE=1 SV=1	0.907925	0.856941	0.0412959	0.23259	0.880733	0.0348965	0.171054	0.964887	0.481352	0.792574	0.87425	0.182882	0.432137	0.930743	0.351065	0.70268	0.939999	0.548145	0.882754
tr|Q91YZ8|Q91YZ8_MOUSE	Polyadenylate-binding protein OS=Mus musculus OX=10090 GN=Pabpc4 PE=1 SV=1	0.907944	1.08571	0.19878	0.554414	0.761876	0.00709929	0.0567499	0.924697	0.477252	0.789818	0.672664	0.0441956	0.164019	1.25399	0.0239976	0.167511	0.748726	0.00269973	0.0481653
sp|P82347|SGCD_MOUSE	Sarcoglycan, delta (Dystrophin-associated glycoprotein) OS=Mus musculus OX=10090 GN=Sgcd PE=1 SV=1	0.908073	0.630885	0.00139986	0.0186658	0.932853	0.628737	0.863787	0.747095	0.020498	0.127231	1.11913	0.406159	0.681413	0.816201	0.30267	0.658655	1.20227	0.379862	0.802033
tr|Q4VBF8|Q4VBF8_MOUSE	Signal-induced proliferation-associated 1-like protein 1 OS=Mus musculus OX=10090 GN=Sipa1l1 PE=1 SV=1	0.908137	0.806084	0.388961	0.759391	1.00232	0.9953	0.998476	0.863645	0.568243	0.84581	1.0898	0.784622	0.907201	0.752831	0.294971	0.651886	0.934141	0.785421	0.960951
tr|A0A3Q4EBV8|A0A3Q4EBV8_MOUSE	THO complex subunit 1 (Fragment) OS=Mus musculus OX=10090 GN=Thoc1 PE=1 SV=1	0.908194	0.704372	0.0340966	0.207207	0.875275	0.315668	0.643528	0.763598	0.0287971	0.160495	0.961145	0.768423	0.901859	0.958459	0.721528	0.918557	1.18631	0.176682	0.603783
tr|D6RCU3|D6RCU3_MOUSE	Pleckstrin homology domain-containing family A member 1 OS=Mus musculus OX=10090 GN=Plekha1 PE=1 SV=2	0.908241	1.02598	0.824018	0.956504	0.920337	0.515848	0.803646	0.887023	0.212179	0.543596	0.812732	0.186381	0.437011	0.948652	0.49635	0.814642	0.854724	0.0856914	0.429583
tr|Q5J4D4|Q5J4D4_MOUSE	RNA-specific adenosine deaminase (Fragment) OS=Mus musculus OX=10090 GN=Adar PE=4 SV=1	0.908267	0.814623	0.39986	0.768206	0.902539	0.684632	0.891102	0.915831	0.730227	0.920821	1.0297	0.925707	0.969738	0.848641	0.526747	0.831316	0.93826	0.79922	0.964045
tr|D3YX09|D3YX09_MOUSE	Mth938 domain-containing protein OS=Mus musculus OX=10090 GN=Aamdc PE=1 SV=1	0.908339	0.86513	0.422858	0.783932	0.917734	0.649735	0.872919	0.832818	0.337666	0.675227	0.893855	0.627837	0.830399	0.944096	0.758024	0.929404	0.996402	0.983302	0.996564
tr|E9QAH1|E9QAH1_MOUSE	Golgi autoantigen, golgin subfamily b, macrogolgin 1 OS=Mus musculus OX=10090 GN=Golgb1 PE=1 SV=1	0.908353	0.897998	0.00319968	0.0358533	0.89226	0.00439956	0.0387052	0.83874	0.00029997	0.00570211	0.8495	0.00049995	0.00517533	0.987352	0.720728	0.918398	0.984267	0.642136	0.915269
tr|B1APX1|B1APX1_MOUSE	Sodium/potassium-transporting ATPase subunit beta OS=Mus musculus OX=10090 GN=Atp1b4 PE=2 SV=1	0.908533	1.09114	0.705029	0.917772	0.865259	0.564944	0.831596	1.18783	0.50415	0.808031	0.955889	0.885611	0.95151	0.754237	0.29817	0.655113	0.596848	0.0881912	0.435636
tr|A0A498WGL8|A0A498WGL8_MOUSE	Protein phosphatase Slingshot homolog 3 OS=Mus musculus OX=10090 GN=Ssh3 PE=1 SV=1	0.908562	0.916304	0.358764	0.729521	0.838658	0.185681	0.496005	0.962728	0.691631	0.902072	0.853425	0.137986	0.364181	1.00458	0.951105	0.990249	0.87568	0.252975	0.689749
sp|Q8C0K5|GDC_MOUSE	Graves disease carrier protein homolog OS=Mus musculus OX=10090 GN=Slc25a16 PE=1 SV=1	0.908676	0.901709	0.564844	0.864109	0.999375	0.9963	0.998476	0.896229	0.559544	0.842187	1.00945	0.965403	0.9845	0.78066	0.19998	0.552932	0.864631	0.449855	0.838898
tr|M0QWI6|M0QWI6_MOUSE	Cell division cycle 20B OS=Mus musculus OX=10090 GN=Cdc20b PE=4 SV=1	0.908764	1.02276	0.90281	0.974357	0.861617	0.452055	0.76081	1.17095	0.406659	0.734098	1.00373	0.987001	0.993535	0.756161	0.151185	0.480885	0.637374	0.0285971	0.239698
sp|Q8BT35|MTLN_MOUSE	Mitoregulin OS=Mus musculus OX=10090 GN=Mtln PE=1 SV=1	0.908791	0.654935	0.124988	0.441047	0.805259	0.40106	0.720103	1.26957	0.370163	0.70385	1.5841	0.20038	0.457408	0.511407	0.0439956	0.245629	0.627471	0.113589	0.490528
tr|Q3TDT0|Q3TDT0_MOUSE	Tripartite motif-containing protein 3 OS=Mus musculus OX=10090 GN=Trim3 PE=1 SV=1	0.908848	0.945547	0.634237	0.888909	0.760427	0.0452955	0.20694	0.98345	0.919208	0.978334	0.802615	0.122888	0.337149	1.08795	0.462654	0.79456	0.873102	0.323968	0.752115
sp|A1A547|PGRP3_MOUSE	Peptidoglycan recognition protein 3 OS=Mus musculus OX=10090 GN=Pglyrp3 PE=2 SV=2	0.909037	0.804506	0.0763924	0.337426	0.914765	0.435356	0.747278	0.991426	0.959704	0.988172	1.0718	0.50015	0.751964	0.881756	0.438256	0.777247	0.789964	0.219078	0.650815
tr|Q3UGJ5|Q3UGJ5_MOUSE	Uncharacterized protein OS=Mus musculus OX=10090 GN=Rasa3 PE=2 SV=1	0.909058	0.984106	0.809419	0.952546	0.906692	0.336566	0.66101	0.827858	0.10289	0.371636	0.779326	0.090291	0.273831	1.00476	0.949305	0.989427	0.951609	0.415858	0.821555
tr|Q0VGU9|Q0VGU9_MOUSE	Rbm39 protein OS=Mus musculus OX=10090 GN=Rbm39 PE=2 SV=1	0.909127	0.976143	0.753625	0.933553	0.775819	0.00119988	0.0142712	0.929979	0.189881	0.515853	0.753918	0.00029997	0.00339099	1.12338	0.0514949	0.271368	0.895527	0.0846915	0.427271
tr|Q8VEE2|Q8VEE2_MOUSE	Rad52 protein OS=Mus musculus OX=10090 GN=Rad52 PE=2 SV=1	0.909163	0.725569	0.208179	0.56798	0.874702	0.590041	0.844362	0.937036	0.80082	0.944796	1.14637	0.670133	0.855683	0.804035	0.409559	0.757203	0.967266	0.888211	0.977767
sp|Q99LF4|RTCB_MOUSE	tRNA-splicing ligase RtcB homolog OS=Mus musculus OX=10090 GN=Rtcb PE=1 SV=1	0.909168	1.08502	0.0228977	0.156415	0.829022	0.00339966	0.0322161	0.797899	9.999e-05	0.00250446	0.597877	9.999e-05	0.00138834	1.22525	0.00159984	0.0250446	0.919943	0.10389	0.472946
tr|D3Z7B5|D3Z7B5_MOUSE	Protein CIP2A OS=Mus musculus OX=10090 GN=Cip2a PE=1 SV=1	0.909203	0.768692	0.287071	0.66359	0.759648	0.29967	0.629189	1.02017	0.935106	0.981936	1.0231	0.945105	0.977879	0.948363	0.830517	0.9496	0.935242	0.789521	0.961791
tr|Q8VC91|Q8VC91_MOUSE	Ikbkg protein OS=Mus musculus OX=10090 GN=Ikbkg PE=1 SV=1	0.909255	1.03936	0.745125	0.931824	0.865805	0.20298	0.51982	0.865081	0.0758924	0.308545	0.730844	0.00859914	0.0478421	1.06756	0.542346	0.841895	0.886875	0.192681	0.622484
tr|Q8BZZ0|Q8BZZ0_MOUSE	Gamma-tubulin complex component OS=Mus musculus OX=10090 GN=Tubgcp2 PE=2 SV=1	0.909278	0.887351	0.246475	0.619299	0.826476	0.0811919	0.308491	1.01377	0.844316	0.956142	0.896545	0.520448	0.76707	0.970535	0.737726	0.923907	0.860989	0.237576	0.670779
sp|Q9Z2E1|MBD2_MOUSE	Methyl-CpG-binding domain protein 2 OS=Mus musculus OX=10090 GN=Mbd2 PE=2 SV=2	0.909286	0.913456	0.610639	0.881191	0.741021	0.129987	0.407974	1.06228	0.748625	0.929162	0.87409	0.564944	0.794428	1.03081	0.864214	0.961289	0.834056	0.344566	0.776001
tr|A0A0A6YX50|A0A0A6YX50_MOUSE	Protoporphyrinogen oxidase (Fragment) OS=Mus musculus OX=10090 GN=Ppox PE=1 SV=1	0.909346	0.873474	0.452955	0.802457	0.842737	0.369063	0.692888	0.934574	0.719428	0.915883	0.914396	0.69523	0.867781	0.963707	0.836016	0.950058	0.927188	0.693531	0.935223
tr|Q5RKP0|Q5RKP0_MOUSE	Vat1 protein (Fragment) OS=Mus musculus OX=10090 GN=Vat1 PE=2 SV=1	0.909384	0.907721	0.00029997	0.00560207	0.862332	9.999e-05	0.00224872	0.867349	0.00019998	0.0041605	0.858162	9.999e-05	0.00138834	0.98929	0.79522	0.941266	0.971453	0.552845	0.885422
tr|Q3TEG9|Q3TEG9_MOUSE	Uncharacterized protein OS=Mus musculus OX=10090 GN=Bcl11b PE=2 SV=1	0.90942	1.19121	0.355664	0.727154	0.962475	0.847815	0.958689	0.934297	0.718428	0.915883	0.759258	0.247075	0.51842	0.894485	0.554845	0.851668	0.714791	0.0924908	0.446177
sp|Q8C4B4|U119B_MOUSE	Protein unc-119 homolog B OS=Mus musculus OX=10090 GN=Unc119b PE=1 SV=1	0.909486	0.823726	0.107389	0.406818	0.737106	0.0561944	0.239595	1.15512	0.453155	0.776576	1.0429	0.757324	0.896743	0.89949	0.358564	0.711226	0.798574	0.229477	0.661938
sp|Q9R0E1|PLOD3_MOUSE	Multifunctional procollagen lysine hydroxylase and glycosyltransferase LH3 OS=Mus musculus OX=10090 GN=Plod3 PE=1 SV=1	0.909605	0.942535	0.507749	0.833625	0.937164	0.643136	0.870461	0.877583	0.0711929	0.296034	0.881591	0.137786	0.364181	0.914945	0.219478	0.570796	0.903809	0.216078	0.649455
tr|Q3TSV4|Q3TSV4_MOUSE	Uncharacterized protein (Fragment) OS=Mus musculus OX=10090 GN=Atrx PE=2 SV=1	0.909605	0.848187	0.489551	0.826044	0.763975	0.309469	0.638018	1.23115	0.424558	0.747835	1.12534	0.711129	0.87424	0.784156	0.361464	0.71363	0.704823	0.208579	0.642022
sp|Q99N87|RT05_MOUSE	28S ribosomal protein S5, mitochondrial OS=Mus musculus OX=10090 GN=Mrps5 PE=1 SV=1	0.90962	0.885828	0.30087	0.675136	0.857604	0.253775	0.57843	0.775205	0.0379962	0.195553	0.763184	0.0655934	0.218885	1.10559	0.383462	0.735678	1.07031	0.60044	0.900026
sp|Q8K5B8|HXC12_MOUSE	Homeobox protein Hox-C12 OS=Mus musculus OX=10090 GN=Hoxc12 PE=2 SV=1	0.90968	1.14851	0.553545	0.861264	0.762728	0.30407	0.631986	0.946233	0.828017	0.950099	0.637708	0.209679	0.469408	1.18054	0.522148	0.830832	0.782363	0.353565	0.78112
tr|F7AAP4|F7AAP4_MOUSE	Calcium-transporting ATPase OS=Mus musculus OX=10090 GN=Atp2b4 PE=1 SV=1	0.909785	0.790161	9.999e-05	0.00230555	0.914325	0.108989	0.366712	0.875626	0.0484952	0.229436	1.03375	0.630037	0.83185	0.878444	0.00139986	0.0232231	0.966405	0.476152	0.855226
tr|G3UY87|G3UY87_MOUSE	START domain-containing protein 10 (Fragment) OS=Mus musculus OX=10090 GN=Stard10 PE=1 SV=1	0.909788	0.95017	0.580942	0.871822	0.869883	0.140886	0.425858	0.878896	0.139986	0.43828	0.810712	0.208179	0.467525	1.01802	0.89901	0.970584	0.931052	0.60364	0.900323
tr|A0A1W2P855|A0A1W2P855_MOUSE	Predicted gene 9046 OS=Mus musculus OX=10090 GN=Gm9046 PE=4 SV=1	0.909832	1.18339	0.106989	0.405784	0.843739	0.328867	0.654344	0.844664	0.139386	0.437474	0.608703	0.00349965	0.0237537	1.31113	0.373163	0.726041	0.667375	0.105889	0.475943
sp|Q8K2Q9|SHOT1_MOUSE	Shootin-1 OS=Mus musculus OX=10090 GN=Shtn1 PE=1 SV=1	0.91006	0.918339	0.709729	0.919367	0.919829	0.540346	0.817969	0.907702	0.594241	0.856363	0.918262	0.530547	0.773654	0.900466	0.70293	0.912523	0.89576	0.387061	0.805237
sp|Q64669|NQO1_MOUSE	NAD(P)H dehydrogenase, quinone 1 OS=Mus musculus OX=10090 GN=Nqo1 PE=1 SV=1	0.910103	0.909465	0.288471	0.664853	0.814362	0.0972903	0.343501	0.999641	0.9965	0.999631	0.909913	0.580842	0.804352	0.964097	0.754425	0.928668	0.863139	0.0848915	0.427604
tr|E9Q9D8|E9Q9D8_MOUSE	Ankyrin repeat domain 35 OS=Mus musculus OX=10090 GN=Ankrd35 PE=1 SV=1	0.910239	0.861598	0.00489951	0.0493583	0.933941	0.153685	0.445163	0.820534	0.00119988	0.0158013	0.805415	9.999e-05	0.00138834	0.974004	0.650435	0.889387	1.06594	0.146385	0.56357
tr|A0A494BA96|A0A494BA96_MOUSE	Histone acetyltransferase (Fragment) OS=Mus musculus OX=10090 GN=Kat5 PE=1 SV=1	0.910272	0.981173	0.936006	0.985033	0.866737	0.568143	0.834191	1.05339	0.837816	0.95363	0.944315	0.858914	0.941252	0.85889	0.556544	0.852791	0.757128	0.30227	0.733788
sp|Q9D172|GAL3A_MOUSE	Glutamine amidotransferase-like class 1 domain-containing protein 3A, mitochondrial OS=Mus musculus OX=10090 GN=Gatd3a PE=1 SV=1	0.9103	0.892117	0.20318	0.561536	0.838951	0.10299	0.355181	0.845108	0.0174983	0.113694	0.893873	0.181482	0.430262	1.00486	0.961304	0.993985	0.986891	0.90421	0.982509
sp|Q80VC9|CAMP3_MOUSE	Calmodulin-regulated spectrin-associated protein 3 OS=Mus musculus OX=10090 GN=Camsap3 PE=1 SV=1	0.910337	0.938386	0.176782	0.52709	0.850267	0.00619938	0.0512231	0.886419	0.0155984	0.10465	0.810514	0.00419958	0.0272589	1.03851	0.70413	0.913168	0.937922	0.165583	0.591898
tr|Q3UBA0|Q3UBA0_MOUSE	Peptidylprolyl isomerase (Fragment) OS=Mus musculus OX=10090 GN=Fkbp1a PE=2 SV=1	0.910357	1.01072	0.878312	0.97093	0.768355	0.0261974	0.140963	0.797189	0.020398	0.12698	0.755584	0.00669933	0.0389341	1.20776	0.109489	0.412327	0.922534	0.269573	0.705875
tr|D3Y2F8|D3Y2F8_MOUSE	Cyclin-like protein 4 OS=Mus musculus OX=10090 GN=Cnnm4 PE=2 SV=1	0.91037	0.870469	0.558544	0.863519	1.11321	0.672833	0.884579	0.701099	0.208979	0.540862	0.909894	0.765523	0.901265	0.820472	0.449155	0.783598	1.04707	0.851215	0.971882
tr|Q3TPI3|Q3TPI3_MOUSE	Uncharacterized protein (Fragment) OS=Mus musculus OX=10090 GN=Trim2 PE=2 SV=1	0.91039	0.809021	0.154285	0.493201	0.903361	0.20358	0.520105	0.814066	0.010199	0.078483	1.0113	0.89771	0.956888	0.912736	0.207879	0.559746	1.01186	0.887511	0.977767
sp|P97930|KTHY_MOUSE	Thymidylate kinase OS=Mus musculus OX=10090 GN=Dtymk PE=1 SV=2	0.910421	0.933446	0.518448	0.840396	0.797272	0.0968903	0.343227	1.06504	0.747025	0.928959	0.97641	0.840316	0.932922	0.844404	0.155384	0.486565	0.845954	0.0993901	0.460671
sp|Q8R326|PSPC1_MOUSE	Paraspeckle component 1 OS=Mus musculus OX=10090 GN=Pspc1 PE=1 SV=1	0.910427	0.903134	0.050295	0.259898	0.79765	0.00039996	0.0060678	0.932952	0.170483	0.487629	0.885149	0.00589941	0.0354798	0.995213	0.915608	0.978409	0.948466	0.422058	0.823361
sp|O55026|ENTP2_MOUSE	Ectonucleoside triphosphate diphosphohydrolase 2 OS=Mus musculus OX=10090 GN=Entpd2 PE=2 SV=1	0.910556	0.747717	0.141286	0.469996	0.979921	0.888711	0.972618	0.721122	0.010399	0.0792579	1.02528	0.820918	0.924401	0.82953	0.284972	0.64246	1.15977	0.141686	0.551797
tr|Q3TVV7|Q3TVV7_MOUSE	OMPdecase domain-containing protein OS=Mus musculus OX=10090 GN=Umps PE=2 SV=1	0.910567	0.964816	0.749825	0.933315	0.764473	0.121988	0.393702	0.967403	0.69853	0.906573	0.785706	0.413559	0.688031	1.10139	0.650235	0.889304	0.879617	0.566443	0.888196
tr|A0A212PU95|A0A212PU95_COWPX	Uncharacterized protein OS=Cowpox virus OX=10243 GN=gCPXV0050 PE=4 SV=1	0.910616	1.14641	0.558644	0.863519	1.01702	0.949005	0.986265	0.746769	0.286071	0.630265	0.672303	0.253775	0.52557	0.997833	0.992701	0.998522	0.883363	0.625637	0.910053
tr|Q3TB96|Q3TB96_MOUSE	CAP-Gly domain-containing protein OS=Mus musculus OX=10090 GN=Dctn1 PE=2 SV=1	0.910681	0.978708	0.663034	0.901173	0.838679	0.00169983	0.0185587	0.931254	0.154285	0.460905	0.81094	9.999e-05	0.00138834	1.02597	0.558144	0.85427	0.878533	0.0089991	0.113816
sp|O55071|CP2BJ_MOUSE	Cytochrome P450 2B19 OS=Mus musculus OX=10090 GN=Cyp2b19 PE=2 SV=1	0.910837	0.815254	0.0714929	0.324307	0.873944	0.263074	0.586475	0.944297	0.650135	0.885187	1.02701	0.864514	0.942422	0.87197	0.192581	0.541856	0.932545	0.556144	0.887091
tr|A0A0U1RNX9|A0A0U1RNX9_MOUSE	Casein kinase I isoform gamma-1 (Fragment) OS=Mus musculus OX=10090 GN=Csnk1g1 PE=1 SV=1	0.911244	0.899212	0.554845	0.861546	0.881573	0.508349	0.798727	0.913869	0.631937	0.875773	0.91299	0.689631	0.866398	0.938168	0.735826	0.923616	0.92165	0.670033	0.927632
sp|Q8BVG4|DPP9_MOUSE	Dipeptidyl peptidase 9 OS=Mus musculus OX=10090 GN=Dpp9 PE=1 SV=2	0.911321	1.03394	0.751625	0.933553	0.82485	0.0834917	0.312947	0.917086	0.313669	0.655558	0.740719	0.0350965	0.138628	1.09422	0.434357	0.77601	0.857111	0.222978	0.655072
sp|P16254|SRP14_MOUSE	Signal recognition particle 14 kDa protein OS=Mus musculus OX=10090 GN=Srp14 PE=1 SV=1	0.911396	0.987208	0.955404	0.98911	0.838899	0.489351	0.787673	1.0291	0.908709	0.973976	0.887459	0.708029	0.872671	0.933827	0.781822	0.93769	0.791876	0.376362	0.799514
tr|Q3UM23|Q3UM23_MOUSE	Uncharacterized protein OS=Mus musculus OX=10090 GN=Rnh1 PE=2 SV=1	0.911437	0.915708	0.00679932	0.0641466	0.726409	0.00029997	0.00491259	1.08958	0.340266	0.678078	0.87377	0.0210979	0.0948959	1.0417	0.330367	0.684194	0.821451	0.0105989	0.124212
tr|A2ALV7|A2ALV7_MOUSE	Proteasome adapter and scaffold protein ECM29 (Fragment) OS=Mus musculus OX=10090 GN=Ecpas PE=1 SV=1	0.911443	0.953853	0.133287	0.459956	0.781382	0.00019998	0.00390603	0.942823	0.473453	0.788101	0.705493	0.00029997	0.00339099	1.12693	0.029597	0.191139	0.958173	0.487351	0.859554
tr|Q6DI78|Q6DI78_MOUSE	Eif4g3 protein (Fragment) OS=Mus musculus OX=10090 GN=Eif4g3 PE=2 SV=1	0.911607	1.08111	0.551245	0.860411	0.77971	0.0684932	0.274101	1.03031	0.79602	0.944796	0.760518	0.168483	0.413408	1.05339	0.654235	0.890769	0.764602	0.163284	0.590205
sp|P27661|H2AX_MOUSE	Histone H2AX OS=Mus musculus OX=10090 GN=H2afx PE=1 SV=2	0.91162	0.905589	0.689431	0.913189	1.32108	0.0141986	0.0929163	0.625525	0.155184	0.462081	0.805568	0.0229977	0.101511	0.7995	0.239576	0.594704	1.01246	0.935306	0.989886
tr|Q4VAE0|Q4VAE0_MOUSE	Tnfrsf1a protein (Fragment) OS=Mus musculus OX=10090 GN=Tnfrsf1a PE=2 SV=1	0.91162	0.901106	0.40316	0.770643	0.939168	0.586341	0.84308	0.986585	0.907209	0.973512	0.943167	0.642236	0.837819	0.876103	0.327367	0.681725	0.823593	0.0591941	0.356672
tr|B1AR69|B1AR69_MOUSE	Myosin, heavy polypeptide 13, skeletal muscle OS=Mus musculus OX=10090 GN=Myh13 PE=1 SV=1	0.911658	0.397193	9.999e-05	0.00230555	1.29236	0.0460954	0.209844	0.446923	0.00029997	0.00570211	1.21435	0.0764924	0.244645	0.608422	0.0220978	0.159479	1.5107	0.00439956	0.0673861
tr|Q7YP88|Q7YP88_MOUSE	MHC class I-b antigen M3 (Fragment) OS=Mus musculus OX=10090 GN=M3a PE=4 SV=1	0.911738	0.755108	0.258774	0.631337	1.07697	0.770923	0.93144	0.740743	0.274773	0.616429	1.07213	0.824718	0.926882	0.753317	0.29557	0.652318	1.07216	0.780122	0.959245
tr|Q3TVY3|Q3TVY3_MOUSE	Uncharacterized protein OS=Mus musculus OX=10090 PE=2 SV=1	0.91174	0.692591	0.00809919	0.072349	0.74762	0.0439956	0.203496	1.00703	0.954705	0.987002	1.10339	0.469153	0.728539	0.92413	0.615938	0.873446	0.995684	0.979902	0.995318
tr|A2AUR7|A2AUR7_MOUSE	Ras suppressor protein 1 OS=Mus musculus OX=10090 GN=Rsu1 PE=1 SV=1	0.911801	0.988682	0.912109	0.978585	0.77277	0.010499	0.0754295	0.898569	0.132287	0.423517	0.714986	0.00719928	0.0415749	1.17581	0.0817918	0.351314	0.919992	0.305369	0.73572
tr|K3W4M2|K3W4M2_MOUSE	Ryanodine receptor 1 OS=Mus musculus OX=10090 GN=Ryr1 PE=1 SV=1	0.911812	0.583084	0.0137986	0.107478	0.914784	0.426157	0.740992	0.684965	0.0291971	0.161877	1.15688	0.347765	0.629228	0.798174	0.0684932	0.319785	1.33298	0.0332967	0.26126
sp|P84084|ARF5_MOUSE	ADP-ribosylation factor 5 OS=Mus musculus OX=10090 GN=Arf5 PE=1 SV=2	0.911911	1.05852	0.663234	0.901173	0.891237	0.181982	0.489872	0.851816	0.0678932	0.288512	0.792592	0.135886	0.360576	1.0199	0.824918	0.948243	0.857398	0.320168	0.747603
sp|G3XA59|LRC32_MOUSE	Transforming growth factor beta activator LRRC32 OS=Mus musculus OX=10090 GN=Lrrc32 PE=1 SV=1	0.912053	0.827479	0.433557	0.791405	0.938627	0.806819	0.943801	0.861822	0.562644	0.843341	0.992067	0.979402	0.990726	0.868841	0.583142	0.865311	0.983481	0.945405	0.991652
sp|Q3UFK8|FRMD8_MOUSE	FERM domain-containing protein 8 OS=Mus musculus OX=10090 GN=Frmd8 PE=1 SV=2	0.912143	1.06551	0.60024	0.879076	0.977157	0.871013	0.96722	0.868582	0.211679	0.543596	0.805928	0.129987	0.349569	0.918047	0.644136	0.885788	0.837632	0.29517	0.726741
sp|Q8VCX5|MICU1_MOUSE	Calcium uptake protein 1, mitochondrial OS=Mus musculus OX=10090 GN=Micu1 PE=1 SV=1	0.91225	0.838212	0.133087	0.459956	0.884909	0.368863	0.692888	0.789172	0.050195	0.234525	0.849807	0.277572	0.55491	1.0255	0.828617	0.949476	1.08589	0.520548	0.872741
tr|Q8BTJ0|Q8BTJ0_MOUSE	WD_REPEATS_REGION domain-containing protein OS=Mus musculus OX=10090 GN=Prpf4 PE=2 SV=1	0.912264	1.01931	0.874613	0.970705	0.806465	0.108289	0.365176	0.938227	0.577542	0.85068	0.753928	0.0559944	0.194368	1.09244	0.442056	0.779636	0.863218	0.245675	0.681915
sp|P63328|PP2BA_MOUSE	Serine/threonine-protein phosphatase OS=Mus musculus OX=10090 GN=Ppp3ca PE=2 SV=1	0.912301	0.963074	0.367363	0.737382	1.04293	0.508949	0.79908	0.854783	0.00119988	0.0158013	0.907836	0.125787	0.343042	0.822339	0.00419958	0.0524906	0.882848	0.00149985	0.0329194
tr|B7ZNK6|B7ZNK6_MOUSE	Aga protein OS=Mus musculus OX=10090 GN=Aga PE=1 SV=1	0.912332	0.950229	0.209779	0.570153	0.940527	0.290771	0.619464	0.871296	0.00169983	0.0199574	0.979933	0.80272	0.916349	0.838075	0.0446955	0.248019	0.89393	0.136886	0.541358
tr|G3UWY0|G3UWY0_MOUSE	Translation factor Guf1, mitochondrial (Fragment) OS=Mus musculus OX=10090 GN=Guf1 PE=1 SV=2	0.91234	0.779104	0.0358964	0.213275	0.710099	0.0146985	0.095406	0.910291	0.288271	0.631842	0.961181	0.772123	0.902952	1.11311	0.353365	0.704413	1.00025	0.9994	0.9997
sp|O35218|CPSF2_MOUSE	Cleavage and polyadenylation specificity factor subunit 2 OS=Mus musculus OX=10090 GN=Cpsf2 PE=1 SV=1	0.912384	0.985671	0.89741	0.973609	0.893956	0.378262	0.701037	0.897289	0.283272	0.626703	0.705462	0.0259974	0.110623	1.0455	0.634337	0.882489	0.946423	0.580642	0.893414
tr|B1AQG7|B1AQG7_MOUSE	Zinc finger protein 207 (Fragment) OS=Mus musculus OX=10090 GN=Zfp207 PE=1 SV=1	0.912398	0.997546	0.977102	0.994393	0.959602	0.612839	0.853693	0.896863	0.163884	0.478103	0.802466	0.00679932	0.0394077	0.949883	0.345565	0.697116	0.86803	0.0476952	0.321339
sp|Q8BIG4|FBX28_MOUSE	F-box only protein 28 OS=Mus musculus OX=10090 GN=Fbxo28 PE=1 SV=1	0.912457	0.820479	0.414859	0.778866	1.14201	0.60214	0.849822	0.613305	0.113389	0.391678	0.866292	0.653635	0.845094	0.850856	0.533047	0.834405	1.18181	0.517748	0.872522
tr|E9PZF0|E9PZF0_MOUSE	Nucleoside diphosphate kinase OS=Mus musculus OX=10090 GN=Gm20390 PE=3 SV=1	0.912464	1.06196	0.714729	0.920353	0.580234	0.0219978	0.126235	1.23424	0.00179982	0.0208251	0.693695	0.0039996	0.0264172	1.22669	0.0625937	0.303789	0.677965	0.0423958	0.301875
sp|Q99J99|THTM_MOUSE	3-mercaptopyruvate sulfurtransferase OS=Mus musculus OX=10090 GN=Mpst PE=1 SV=4	0.912655	0.952795	0.722628	0.922418	0.951617	0.539046	0.817551	0.864498	0.250675	0.588625	0.883824	0.156884	0.396369	0.960532	0.517248	0.826856	0.862664	0.0682932	0.379624
tr|Q3TI40|Q3TI40_MOUSE	Uncharacterized protein OS=Mus musculus OX=10090 GN=Mtx2 PE=2 SV=1	0.912791	0.94192	0.325367	0.697044	0.941953	0.411259	0.730783	0.850437	0.0261974	0.15047	0.918566	0.145585	0.377942	0.869936	0.225977	0.578021	0.953936	0.562744	0.887135
sp|Q924L1|LTMD1_MOUSE	LETM1 domain-containing protein 1 OS=Mus musculus OX=10090 GN=Letmd1 PE=1 SV=1	0.9128	0.880716	0.579242	0.871059	1.26718	0.0793921	0.304551	0.722578	0.59764	0.857777	1.06494	0.845015	0.934514	0.629323	0.20258	0.555312	0.912065	0.471253	0.851394
sp|Q9Z268|RASL1_MOUSE	RasGAP-activating-like protein 1 OS=Mus musculus OX=10090 GN=Rasal1 PE=1 SV=2	0.912825	0.821503	0.0965903	0.385013	0.862421	0.492851	0.790082	0.973753	0.817618	0.947067	1.04468	0.863914	0.94225	0.863562	0.209979	0.561412	0.911026	0.485751	0.858874
tr|A0A1W2P6N1|A0A1W2P6N1_MOUSE	MCG12127, isoform CRA_e OS=Mus musculus OX=10090 GN=Lsm7 PE=1 SV=1	0.912988	0.771898	0.377662	0.747252	1.07132	0.719928	0.908984	0.761963	0.470953	0.786605	1.06698	0.775522	0.903735	0.759696	0.336966	0.691121	1.04607	0.811019	0.964276
sp|Q91W53|GOGA7_MOUSE	Golgin subfamily A member 7 OS=Mus musculus OX=10090 GN=Golga7 PE=1 SV=1	0.913231	0.750366	0.00429957	0.0450186	1.2255	0.00609939	0.0505276	0.748193	0.0688931	0.289487	1.16647	0.0856914	0.263764	0.667777	0.00019998	0.00550548	0.92108	0.160384	0.584718
tr|A0A1Y7VK56|A0A1Y7VK56_MOUSE	Hexosyltransferase (Fragment) OS=Mus musculus OX=10090 GN=B3galnt2 PE=1 SV=1	0.913279	0.778768	0.313069	0.687137	0.784882	0.356464	0.682475	1.19702	0.486651	0.795233	1.22429	0.528047	0.772532	0.745218	0.278572	0.637721	0.749496	0.285471	0.718089
sp|Q8R2S9|ARP8_MOUSE	Actin-related protein 8 OS=Mus musculus OX=10090 GN=Actr8 PE=2 SV=1	0.913298	0.933496	0.767323	0.936869	0.98388	0.951105	0.986634	0.731832	0.259174	0.597382	0.78276	0.453855	0.71734	0.998077	0.993601	0.998522	1.04974	0.843316	0.969403
sp|Q8CA72|GAN_MOUSE	Gigaxonin OS=Mus musculus OX=10090 GN=Gan PE=1 SV=2	0.913357	0.828668	0.337566	0.709456	0.912505	0.320068	0.646922	0.863246	0.275372	0.617341	0.765461	0.00229977	0.0170997	1.07546	0.455154	0.789067	1.03481	0.615438	0.905825
tr|Q80XR3|Q80XR3_MOUSE	Crystallin, zeta OS=Mus musculus OX=10090 GN=Cryz PE=2 SV=1	0.913391	0.836166	9.999e-05	0.00230555	0.966429	0.539146	0.817551	0.825977	0.00139986	0.017361	0.90646	0.161384	0.401855	0.916507	0.141986	0.469877	1.0288	0.420158	0.823222
tr|Q58E29|Q58E29_MOUSE	Proteolipid protein 2 OS=Mus musculus OX=10090 GN=Plp2 PE=2 SV=1	0.913429	0.676207	0.0485951	0.254616	0.794442	0.246075	0.570277	1.08794	0.652735	0.885706	1.29301	0.277472	0.55491	0.751134	0.142786	0.47106	0.877838	0.49985	0.863316
sp|Q9CZN8|GATA_MOUSE	Glutamyl-tRNA(Gln) amidotransferase subunit A, mitochondrial OS=Mus musculus OX=10090 GN=Qrsl1 PE=1 SV=1	0.913541	0.942018	0.753225	0.933553	0.832768	0.360264	0.685625	1.04898	0.80032	0.944796	0.967681	0.884312	0.95151	0.886043	0.523148	0.830878	0.803761	0.262574	0.701033
tr|D3Z0T0|D3Z0T0_MOUSE	Transcription initiation factor TFIID subunit 6 OS=Mus musculus OX=10090 GN=Taf6 PE=1 SV=1	0.913542	0.961347	0.824018	0.956504	0.857797	0.422958	0.739106	0.779537	0.20038	0.532861	0.705909	0.146985	0.380387	1.15139	0.456354	0.789646	1.02527	0.894711	0.979184
tr|A0A1Y7VLM0|A0A1Y7VLM0_MOUSE	Cyclin-dependent kinase 13 OS=Mus musculus OX=10090 GN=Cdk13 PE=1 SV=1	0.913565	0.796012	0.360364	0.730449	0.648261	0.136586	0.418808	0.997787	0.993201	0.999246	0.824624	0.546745	0.783501	1.22178	0.443256	0.779695	0.99292	0.976102	0.994656
sp|Q7TQ48|SRCA_MOUSE	Sarcalumenin OS=Mus musculus OX=10090 GN=Srl PE=1 SV=1	0.913569	0.498166	9.999e-05	0.00230555	1.03684	0.39646	0.71603	0.541305	9.999e-05	0.00250446	1.17744	0.00369963	0.0246913	0.729683	9.999e-05	0.003397	1.49798	9.999e-05	0.00399148
tr|Q5U455|Q5U455_MOUSE	Biogenesis of lysosome-related organelles complex 1 subunit 6 OS=Mus musculus OX=10090 GN=Bloc1s6 PE=2 SV=1	0.913578	0.816736	0.39686	0.765322	0.991483	0.975302	0.994136	0.777291	0.347165	0.68289	0.957578	0.889211	0.952758	0.876535	0.605739	0.870672	1.06185	0.810719	0.964276
tr|A0A1Y7VM80|A0A1Y7VM80_MOUSE	Inverted formin-2 (Fragment) OS=Mus musculus OX=10090 GN=Inf2 PE=1 SV=1	0.913728	0.959251	0.513849	0.837986	0.850805	0.0221978	0.126927	0.757414	0.0145985	0.0999366	0.804965	0.0384962	0.148117	1.15819	0.138486	0.463823	0.95174	0.40106	0.81211
tr|H7BX22|H7BX22_MOUSE	Ran-specific GTPase-activating protein OS=Mus musculus OX=10090 GN=Ranbp1 PE=1 SV=1	0.913929	0.891069	0.440156	0.795719	0.553866	0.00079992	0.0105342	1.20012	0.554345	0.83856	0.726733	0.040196	0.152817	1.32363	0.0883912	0.370686	0.788151	0.0707929	0.386457
sp|Q9CQA1|TPPC5_MOUSE	Trafficking protein particle complex subunit 5 OS=Mus musculus OX=10090 GN=Trappc5 PE=1 SV=1	0.913941	1.0464	0.794621	0.945462	0.818787	0.29817	0.627484	0.944325	0.761224	0.932656	0.750548	0.228477	0.49484	1.07973	0.694031	0.907797	0.843864	0.378062	0.80089
tr|Q8VEC1|Q8VEC1_MOUSE	Zinc finger protein 820 OS=Mus musculus OX=10090 GN=Zfp820 PE=2 SV=1	0.914029	1.32247	0.29887	0.673279	1.10921	0.692331	0.894401	0.56757	0.0836916	0.328744	0.483099	0.0807919	0.253696	1.08974	0.730627	0.921508	0.912094	0.714429	0.94268
sp|Q91X52|DCXR_MOUSE	L-xylulose reductase OS=Mus musculus OX=10090 GN=Dcxr PE=1 SV=2	0.914044	0.989222	0.892111	0.973108	0.922836	0.167583	0.467404	0.8657	0.0153985	0.104184	0.767311	0.00239976	0.0176989	1.00442	0.964704	0.994612	0.934778	0.176482	0.603422
tr|Q31152|Q31152_MOUSE	MHC class I Q4 beta-2-microglobulin (Qb-1) (Fragment) OS=Mus musculus OX=10090 PE=3 SV=1	0.914064	0.798966	0.0583942	0.28778	1.02234	0.873013	0.967708	0.817405	0.0866913	0.33639	1.05922	0.673733	0.856856	0.785515	0.210879	0.562608	1.00093	0.9969	0.999034
sp|Q3V132|ADT4_MOUSE	Solute carrier family 25 (Mitochondrial carrier adenine nucleotide translocator), member 31 OS=Mus musculus OX=10090 GN=Slc25a31 PE=1 SV=1	0.914093	0.536282	0.0537946	0.27161	0.796284	0.380262	0.702537	0.658296	0.153185	0.459554	0.991936	0.979102	0.99068	1.00808	0.972303	0.99474	1.49368	0.161784	0.587444
tr|A0A0A6YWS6|A0A0A6YWS6_MOUSE	UTP25 small subunit processome component OS=Mus musculus OX=10090 GN=Utp25 PE=1 SV=1	0.914111	0.986445	0.938806	0.986008	0.901994	0.590541	0.844509	0.787373	0.218878	0.551252	0.728286	0.183582	0.43347	1.08956	0.649835	0.889084	0.991005	0.960804	0.993308
sp|E9Q735|UBE4A_MOUSE	Ubiquitin conjugation factor E4 A OS=Mus musculus OX=10090 GN=Ube4a PE=1 SV=1	0.914124	1.11914	0.239076	0.610547	0.929661	0.523248	0.807828	0.97534	0.89621	0.970402	0.811258	0.165683	0.409053	0.94837	0.622438	0.875997	0.700975	0.0156984	0.16437
sp|Q60872|IF1A_MOUSE	Eif1a protein OS=Mus musculus OX=10090 GN=Eif1a PE=2 SV=1	0.914127	0.845609	0.557444	0.863281	0.856145	0.586341	0.84308	0.694394	0.20058	0.532905	0.713464	0.318568	0.601981	1.18147	0.519748	0.828251	1.19368	0.492251	0.86144
tr|A1A4B3|A1A4B3_MOUSE	Col5a3 protein (Fragment) OS=Mus musculus OX=10090 GN=Col5a3 PE=2 SV=1	0.914195	0.708991	0.00769923	0.0700498	0.971022	0.805319	0.943607	0.857825	0.364864	0.699395	1.1176	0.282472	0.560817	0.883066	0.477052	0.802708	0.946666	0.671133	0.927632
sp|Q9CWS0|DDAH1_MOUSE	N(G),N(G)-dimethylarginine dimethylaminohydrolase 1 OS=Mus musculus OX=10090 GN=Ddah1 PE=1 SV=3	0.91425	0.811895	9.999e-05	0.00230555	0.938203	0.373263	0.696847	1.02487	0.777822	0.939907	1.05373	0.537546	0.778528	0.80652	9.999e-05	0.003397	0.850286	0.0217978	0.205041
sp|Q9Z2A9|GGT5_MOUSE	Glutathione hydrolase 5 proenzyme OS=Mus musculus OX=10090 GN=Ggt5 PE=1 SV=2	0.914267	0.563964	0.080392	0.347404	0.848729	0.545545	0.821018	0.954876	0.855114	0.959356	1.45832	0.276372	0.554568	0.663412	0.154485	0.484148	0.996301	0.988001	0.998127
tr|Q3UWT7|Q3UWT7_MOUSE	Uncharacterized protein (Fragment) OS=Mus musculus OX=10090 GN=Pld1 PE=2 SV=1	0.914363	0.987092	0.946805	0.986008	0.931384	0.727827	0.913826	0.855172	0.410359	0.735166	0.83778	0.451755	0.715576	0.954882	0.79872	0.94244	0.91987	0.661534	0.922753
tr|H3BJD4|H3BJD4_MOUSE	Disks large-associated protein 4 (Fragment) OS=Mus musculus OX=10090 GN=Dlgap4 PE=1 SV=8	0.914387	0.959975	0.820518	0.955048	1.01323	0.946005	0.985488	0.885608	0.519548	0.816226	0.942571	0.79582	0.912223	0.823293	0.310069	0.66671	0.861646	0.438456	0.832979
sp|Q8K5C0|GRHL2_MOUSE	Grainyhead-like protein 2 homolog OS=Mus musculus OX=10090 GN=Grhl2 PE=2 SV=1	0.914406	0.918322	0.50335	0.833205	0.802905	0.249275	0.573324	0.773483	0.0687931	0.289487	0.707899	0.0991901	0.291813	1.20204	0.348365	0.699889	1.08178	0.571343	0.889179
sp|P28660|NCKP1_MOUSE	Nck-associated protein 1 OS=Mus musculus OX=10090 GN=Nckap1 PE=1 SV=2	0.914462	0.935898	0.0128987	0.103238	0.809026	9.999e-05	0.00224872	0.90803	0.00939906	0.0747594	0.83703	0.0049995	0.0310018	1.03384	0.484852	0.807496	0.962947	0.368163	0.793072
tr|G3UXL7|G3UXL7_MOUSE	Transcription factor SOX-8 (Fragment) OS=Mus musculus OX=10090 GN=Sox8 PE=1 SV=1	0.914494	1.04843	0.841716	0.962178	1.08345	0.755024	0.922556	0.771745	0.334967	0.672756	0.809335	0.510649	0.760054	0.873364	0.59734	0.867745	0.90064	0.678332	0.930459
sp|Q6PGF3|MED16_MOUSE	Mediator of RNA polymerase II transcription subunit 16 OS=Mus musculus OX=10090 GN=Med16 PE=2 SV=2	0.914556	1.00067	0.9978	0.999052	0.86222	0.554645	0.826891	1.03295	0.89641	0.970402	0.903222	0.748225	0.893162	0.907756	0.70103	0.911428	0.780527	0.350265	0.780997
sp|Q80XC6|NRDE2_MOUSE	Nuclear exosome regulator NRDE2 OS=Mus musculus OX=10090 GN=Nrde2 PE=1 SV=3	0.914721	1.30748	0.318968	0.691207	0.843521	0.518848	0.80395	0.810355	0.419558	0.742921	0.530545	0.108589	0.311992	1.21452	0.457254	0.790133	0.781903	0.352765	0.780997
tr|B1ARA3|B1ARA3_MOUSE	60S ribosomal protein L26 (Fragment) OS=Mus musculus OX=10090 GN=Rpl26 PE=1 SV=1	0.914749	1.23822	0.0635936	0.301315	0.991883	0.929007	0.9822	0.833997	0.254075	0.591606	0.862931	0.0116988	0.060307	0.811886	0.136386	0.460412	0.749577	0.00179982	0.0367267
tr|Q7TMY0|Q7TMY0_MOUSE	Arhj protein (Fragment) OS=Mus musculus OX=10090 GN=Rhoj PE=2 SV=1	0.914825	0.76824	0.30127	0.675136	0.898407	0.676732	0.887358	0.938182	0.80402	0.944796	1.1134	0.735326	0.886627	0.817136	0.440356	0.778669	0.953587	0.846115	0.969403
tr|A2ADJ4|A2ADJ4_MOUSE	5,6-dihydroxyindole-2-carboxylic acid oxidase (Fragment) OS=Mus musculus OX=10090 GN=Tyrp1 PE=1 SV=1	0.914846	1.0712	0.766723	0.936869	1.20942	0.460854	0.767329	0.745574	0.283472	0.626703	0.854244	0.621638	0.827512	0.756416	0.30157	0.658015	0.852225	0.534547	0.876547
sp|Q9Z1F9|SAE2_MOUSE	SUMO-activating enzyme subunit 2 OS=Mus musculus OX=10090 GN=Uba2 PE=1 SV=1	0.914897	1.02679	0.844716	0.96337	0.657368	0.00409959	0.0367754	1.03322	0.79662	0.944796	0.667869	0.0128987	0.0647165	1.28644	0.0476952	0.258161	0.81769	0.119588	0.503168
sp|P52480|KPYM_MOUSE	Pyruvate kinase PKM OS=Mus musculus OX=10090 GN=Pkm PE=1 SV=4	0.914976	0.961674	0.0256974	0.171325	0.8957	9.999e-05	0.00224872	0.954465	0.00549945	0.0494718	0.874102	9.999e-05	0.00138834	0.945111	0.00109989	0.0194061	0.858806	9.999e-05	0.00399148
tr|D3Z723|D3Z723_MOUSE	Nuclear transcription factor Y subunit beta (Fragment) OS=Mus musculus OX=10090 GN=Nfyb PE=1 SV=1	0.91501	0.82376	0.154085	0.492808	0.970484	0.833117	0.951962	0.857678	0.419358	0.742921	1.0298	0.929407	0.970535	0.829252	0.120088	0.432845	0.979081	0.908109	0.983175
tr|Q9D0P6|Q9D0P6_MOUSE	Ribosomal_S17_N domain-containing protein OS=Mus musculus OX=10090 PE=2 SV=1	0.91503	0.914579	0.190681	0.543453	0.708	0.00269973	0.0266922	1.08449	0.165283	0.478977	0.804044	0.0340966	0.135601	1.08315	0.39756	0.74859	0.895915	0.109289	0.481176
sp|Q61233|PLSL_MOUSE	Plastin-2 OS=Mus musculus OX=10090 GN=Lcp1 PE=1 SV=4	0.915163	0.795119	9.999e-05	0.00230555	0.858938	9.999e-05	0.00224872	0.944194	0.040196	0.20247	1.04483	0.20078	0.45783	0.888002	0.00019998	0.00550548	0.959897	0.214379	0.647673
tr|Q9CTR1|Q9CTR1_MOUSE	Histone H2A (Fragment) OS=Mus musculus OX=10090 GN=Macroh2a2 PE=2 SV=1	0.915182	1.03063	0.865313	0.970272	0.866299	0.451255	0.76081	0.947486	0.776122	0.939377	0.809713	0.442456	0.70773	0.998163	0.990601	0.998522	0.838806	0.360764	0.785612
sp|Q61249|IGBP1_MOUSE	Immunoglobulin-binding protein 1 OS=Mus musculus OX=10090 GN=Igbp1 PE=1 SV=1	0.91521	0.795677	0.221578	0.585042	0.844776	0.380362	0.702537	0.778707	0.19888	0.530153	0.83001	0.426257	0.696649	1.09471	0.677432	0.900059	1.14738	0.476152	0.855226
sp|Q9D379|HYEP_MOUSE	Epoxide hydrolase 1 OS=Mus musculus OX=10090 GN=Ephx1 PE=1 SV=2	0.915235	0.945502	0.0728927	0.327172	1.11483	0.00029997	0.00491259	0.753954	9.999e-05	0.00250446	0.900928	0.00059994	0.00599658	0.809935	9.999e-05	0.003397	0.966258	0.39646	0.808885
tr|Q8C5C0|Q8C5C0_MOUSE	Uncharacterized protein OS=Mus musculus OX=10090 GN=Samhd1 PE=2 SV=1	0.915314	0.797482	0.0079992	0.071959	0.876982	0.155384	0.448312	0.913047	0.069593	0.291469	1.01534	0.789421	0.909622	0.89786	0.184982	0.531957	0.991172	0.916308	0.98624
tr|Q3V493|Q3V493_MOUSE	Trafficking protein particle complex subunit 4 OS=Mus musculus OX=10090 GN=Trappc4 PE=1 SV=1	0.915373	0.894163	0.240476	0.61192	0.860775	0.185481	0.495885	0.962523	0.655734	0.886094	0.940237	0.549245	0.785112	0.873967	0.247975	0.600386	0.960572	0.749725	0.950875
tr|Q05DU8|Q05DU8_MOUSE	Ribonucleoside-diphosphate reductase (Fragment) OS=Mus musculus OX=10090 GN=Rrm1 PE=2 SV=1	0.915468	1.11396	0.0361964	0.214256	0.808624	9.999e-05	0.00224872	0.943735	0.134887	0.428617	0.719487	9.999e-05	0.00138834	1.09082	0.0111989	0.0994816	0.816188	9.999e-05	0.00399148
tr|Q3TP51|Q3TP51_MOUSE	Amiloride-sensitive sodium channel subunit beta OS=Mus musculus OX=10090 GN=Scnn1b PE=1 SV=1	0.915569	0.946066	0.810919	0.952737	1.17858	0.517548	0.803646	0.858522	0.552645	0.837528	1.08537	0.792921	0.911024	0.635206	0.123288	0.437466	0.789665	0.370763	0.795987
tr|Q3TVV9|Q3TVV9_MOUSE	Uncharacterized protein OS=Mus musculus OX=10090 GN=Gga2 PE=2 SV=1	0.915586	0.856741	0.478652	0.818905	0.828314	0.316868	0.645142	0.824397	0.328467	0.667268	0.801656	0.324268	0.607565	1.11563	0.680132	0.900685	1.06678	0.774123	0.958016
tr|B2RUJ2|B2RUJ2_MOUSE	Erbb2ip protein OS=Mus musculus OX=10090 GN=Erbin PE=1 SV=1	0.91562	0.912223	0.188281	0.541202	1.04042	0.622638	0.857943	0.868057	0.010399	0.0792579	0.917245	0.222478	0.486799	0.787343	0.00069993	0.0136711	0.968427	0.617638	0.90701
tr|G3XA18|G3XA18_MOUSE	N-acylethanolamine-hydrolyzing acid amidase OS=Mus musculus OX=10090 GN=Naaa PE=1 SV=1	0.915773	0.754775	0.00039996	0.0069417	0.984736	0.852415	0.960207	0.894219	0.0905909	0.346677	1.2295	0.0279972	0.11657	0.712456	0.0137986	0.116116	0.918951	0.521648	0.873299
tr|Q8BW55|Q8BW55_MOUSE	Uncharacterized protein (Fragment) OS=Mus musculus OX=10090 GN=Pkn2 PE=2 SV=1	0.915818	1.04933	0.839516	0.961217	0.753509	0.293071	0.621668	0.841182	0.50255	0.807593	0.61299	0.180582	0.428765	1.30369	0.324268	0.678381	0.934202	0.785521	0.960951
tr|F8VQ42|F8VQ42_MOUSE	Kinesin-like protein (Fragment) OS=Mus musculus OX=10090 GN=Kif2a PE=1 SV=1	0.915932	0.958231	0.50045	0.830443	0.797296	0.00719928	0.0574055	0.860583	0.0221978	0.135026	0.737141	0.00079992	0.007426	1.16988	0.0322968	0.204035	0.972462	0.685431	0.932001
tr|A0A0N4SVE1|A0A0N4SVE1_MOUSE	V-type proton ATPase subunit F OS=Mus musculus OX=10090 GN=Atp6v1f PE=1 SV=1	0.915933	0.918172	0.707329	0.918121	0.835458	0.478352	0.780791	0.939418	0.807819	0.945144	0.867455	0.656734	0.847344	1.0142	0.953305	0.990249	0.920898	0.745725	0.949995
sp|Q64374|RGN_MOUSE	Regucalcin OS=Mus musculus OX=10090 GN=Rgn PE=1 SV=1	0.915979	1.06037	0.80012	0.94812	0.767706	0.315168	0.643125	1.05484	0.833717	0.952755	0.775011	0.435856	0.701519	1.06703	0.79672	0.941646	0.77091	0.332567	0.761653
tr|F6QFL0|F6QFL0_MOUSE	MICOS complex subunit (Fragment) OS=Mus musculus OX=10090 GN=Chchd3 PE=1 SV=1	0.91603	0.921053	0.284172	0.660458	0.757182	0.0468953	0.212275	0.982293	0.80142	0.944796	0.773571	0.0766923	0.245162	1.12353	0.114289	0.421943	0.938558	0.626837	0.910532
tr|E3SRG8|E3SRG8_MOUSE	Mothers against decapentaplegic homolog OS=Mus musculus OX=10090 GN=Smad4 PE=2 SV=1	0.916034	0.921585	0.486751	0.8242	1.0452	0.69693	0.895813	0.945708	0.624038	0.871756	0.939579	0.552045	0.78585	0.793176	0.0322968	0.204035	0.850953	0.109889	0.482379
tr|A0A286YCJ4|A0A286YCJ4_MOUSE	Spastin (Fragment) OS=Mus musculus OX=10090 GN=Spast PE=1 SV=1	0.916076	0.959102	0.821918	0.955339	0.835115	0.359464	0.685124	0.859996	0.425757	0.748649	0.76165	0.251875	0.523673	1.11209	0.573243	0.86105	0.968504	0.865613	0.972925
sp|Q8CHS8|VP37A_MOUSE	Vacuolar protein sorting-associated protein 37A OS=Mus musculus OX=10090 GN=Vps37a PE=1 SV=1	0.916104	0.908755	0.60224	0.879548	0.996772	0.985201	0.996851	0.697255	0.0688931	0.289487	0.775755	0.283972	0.562419	1.01148	0.945705	0.988179	1.10661	0.59884	0.899528
tr|Q8R3F7|Q8R3F7_MOUSE	Achalasia, adrenocortical insufficiency, alacrimia OS=Mus musculus OX=10090 GN=Aaas PE=2 SV=1	0.916132	0.844192	0.0226977	0.155381	0.92451	0.242676	0.566329	0.847503	0.00429957	0.0414824	0.970353	0.620038	0.827121	0.945924	0.621438	0.875997	0.964308	0.622238	0.907758
tr|E9Q514|E9Q514_MOUSE	Protein NDRG1 (Fragment) OS=Mus musculus OX=10090 GN=Ndrg1 PE=1 SV=1	0.916169	0.724105	0.208479	0.568313	1.12774	0.634137	0.867101	0.669521	0.166183	0.480277	1.05818	0.860514	0.941395	0.750728	0.290071	0.647107	1.16675	0.549045	0.883189
sp|P70158|ASM3A_MOUSE	Acid sphingomyelinase-like phosphodiesterase 3a OS=Mus musculus OX=10090 GN=Smpdl3a PE=1 SV=2	0.91633	1.01076	0.934907	0.984858	1.07875	0.526747	0.809543	0.714014	0.224278	0.55608	1.03454	0.750425	0.893162	0.684563	0.241576	0.595552	0.975348	0.80312	0.964276
sp|Q9D7Q1|CHIT1_MOUSE	Chit1 protein OS=Mus musculus OX=10090 GN=Chit1 PE=2 SV=1	0.916376	0.972414	0.592241	0.87597	0.89895	0.0742926	0.290396	0.944993	0.151585	0.456685	0.942367	0.311569	0.592788	0.878661	0.09969	0.39683	0.860871	0.0679932	0.379624
tr|Q3TQM7|Q3TQM7_MOUSE	Rhodanese domain-containing protein (Fragment) OS=Mus musculus OX=10090 GN=Usp8 PE=2 SV=1	0.916484	0.921762	0.40436	0.77163	0.852345	0.10009	0.348759	0.943503	0.454555	0.777121	0.953579	0.726427	0.8814	0.9136	0.315768	0.671152	0.914114	0.268073	0.705391
sp|Q8R164|BPHL_MOUSE	Valacyclovir hydrolase OS=Mus musculus OX=10090 GN=Bphl PE=1 SV=1	0.916526	0.946254	0.351465	0.725039	0.861974	0.0747925	0.292171	0.874016	0.0291971	0.161877	0.811335	0.0192981	0.0888017	1.08064	0.220078	0.571863	0.924933	0.363064	0.788865
tr|A0A0N4SV38|A0A0N4SV38_MOUSE	Zinc finger protein 638 OS=Mus musculus OX=10090 GN=Zfp638 PE=1 SV=1	0.916721	0.991163	0.916308	0.979561	0.882286	0.172683	0.477526	0.869822	0.0582942	0.259822	0.785073	0.0136986	0.0677716	1.04475	0.547945	0.846776	0.927239	0.353265	0.780997
tr|E9PXX9|E9PXX9_MOUSE	Sodium/nucleoside cotransporter OS=Mus musculus OX=10090 GN=Slc28a1 PE=3 SV=1	0.916781	1.04674	0.844816	0.96337	1.35974	0.254575	0.57843	0.602959	0.105289	0.375899	0.794865	0.480652	0.737053	0.73874	0.266473	0.622297	0.957633	0.860514	0.972925
tr|Q3TZQ9|Q3TZQ9_MOUSE	E2F_CC-MB domain-containing protein OS=Mus musculus OX=10090 GN=E2f2 PE=2 SV=1	0.916981	0.891026	0.624538	0.886947	0.915767	0.730427	0.914161	0.937508	0.80232	0.944796	0.977816	0.946405	0.977879	0.878632	0.611639	0.872617	0.901138	0.680232	0.93196
sp|Q61334|BAP29_MOUSE	Uncharacterized protein OS=Mus musculus OX=10090 GN=Bcap29 PE=1 SV=1	0.916982	0.753474	0.146085	0.476774	0.851798	0.421158	0.737171	1.05857	0.763424	0.934097	1.21879	0.39966	0.675835	0.759438	0.155884	0.487175	0.859818	0.431157	0.828459
sp|Q9CZ83|RM55_MOUSE	39S ribosomal protein L55, mitochondrial OS=Mus musculus OX=10090 GN=Mrpl55 PE=1 SV=1	0.916998	1.19366	0.453355	0.802543	0.891662	0.645335	0.872054	0.87565	0.60404	0.859081	0.6638	0.241776	0.511543	1.0755	0.768023	0.932312	0.801713	0.39936	0.810522
sp|P70296|PEBP1_MOUSE	MCG7941, isoform CRA_f OS=Mus musculus OX=10090 GN=Pebp1 PE=1 SV=1	0.917001	0.874867	0.00019998	0.00399148	0.868141	9.999e-05	0.00224872	1.00175	0.940906	0.983828	0.975476	0.40206	0.677561	0.907569	0.00179982	0.0273701	0.874204	0.00189981	0.0380379
tr|Q3UKM9|Q3UKM9_MOUSE	Uncharacterized protein OS=Mus musculus OX=10090 GN=Mta3 PE=2 SV=1	0.917052	1.08002	0.663934	0.901173	0.729534	0.112389	0.373868	1.0394	0.838216	0.953801	0.712452	0.156784	0.396273	1.15943	0.432957	0.775742	0.781481	0.209579	0.643233
sp|Q9WTY1|PDCD7_MOUSE	Programmed cell death protein 7 OS=Mus musculus OX=10090 GN=Pdcd7 PE=1 SV=1	0.917056	1.06044	0.80042	0.948299	0.79575	0.381062	0.703016	0.949185	0.837416	0.95363	0.722821	0.335666	0.618017	1.12884	0.632937	0.881694	0.845306	0.514649	0.870376
sp|Q8BS45|IFT56_MOUSE	Intraflagellar transport protein 56 OS=Mus musculus OX=10090 GN=Ttc26 PE=1 SV=1	0.917058	0.753815	0.267973	0.639113	0.915077	0.730427	0.914161	0.759818	0.313069	0.655558	0.93603	0.834517	0.931735	0.966638	0.890711	0.967785	1.17097	0.540046	0.87902
sp|P35175|CYT1_MOUSE	Stefin-1 OS=Mus musculus OX=10090 GN=Stfa1 PE=3 SV=1	0.917073	1.03638	0.350265	0.724435	0.606424	9.999e-05	0.00224872	1.26482	0.00029997	0.00570211	0.782682	9.999e-05	0.00138834	1.13477	0.00409959	0.0516451	0.677365	9.999e-05	0.00399148
tr|Q8BRB0|Q8BRB0_MOUSE	Conserved oligomeric Golgi complex subunit 6 OS=Mus musculus OX=10090 GN=Cog6 PE=1 SV=1	0.917175	0.793416	0.161084	0.505822	0.833896	0.10079	0.350433	0.892423	0.309569	0.652538	0.758614	0.135786	0.360576	1.08643	0.591241	0.866991	1.13828	0.19598	0.625876
sp|P02802|MT1_MOUSE	Metallothionein-1 OS=Mus musculus OX=10090 GN=Mt1 PE=1 SV=1	0.917463	0.82709	0.352965	0.725648	0.609507	0.0271973	0.144037	1.35827	0.120388	0.404481	1.01967	0.932707	0.97181	0.972403	0.873213	0.962306	0.71783	0.0974903	0.456503
sp|Q8BZS9|DHX32_MOUSE	Putative pre-mRNA-splicing factor ATP-dependent RNA helicase DHX32 OS=Mus musculus OX=10090 GN=Dhx32 PE=1 SV=2	0.917467	0.947608	0.605539	0.879921	0.938498	0.50385	0.795179	0.944566	0.494851	0.801778	0.946626	0.520648	0.76707	0.870068	0.145485	0.473388	0.857435	0.0688931	0.381962
tr|Q8C2E1|Q8C2E1_MOUSE	Uncharacterized protein OS=Mus musculus OX=10090 GN=Ppp2r1a PE=2 SV=1	0.917471	1.01621	0.728927	0.924445	0.727055	9.999e-05	0.00224872	0.926182	0.0431957	0.213208	0.669028	9.999e-05	0.00138834	1.26181	0.00019998	0.00550548	0.904536	0.0115988	0.131818
sp|Q923B6|STEA4_MOUSE	Metalloreductase STEAP4 OS=Mus musculus OX=10090 GN=Steap4 PE=1 SV=1	0.917545	0.842364	0.0726927	0.326734	0.911657	0.318268	0.645327	0.920121	0.330967	0.669528	0.98193	0.832817	0.931018	0.948639	0.468453	0.797913	0.900559	0.293571	0.726195
tr|E0CX25|E0CX25_MOUSE	Solute carrier organic anion transporter family member 1A5 (Fragment) OS=Mus musculus OX=10090 GN=Slco1a5 PE=4 SV=1	0.917554	1.1432	0.587341	0.874166	0.996228	0.990101	0.998089	1.16037	0.562544	0.843341	1.02617	0.937106	0.974963	0.630801	0.118588	0.429621	0.548553	0.059694	0.357996
sp|P31786|ACBP_MOUSE	Diazepam binding inhibitor OS=Mus musculus OX=10090 GN=Dbi PE=1 SV=1	0.917568	0.853947	0.00189981	0.0240756	0.842014	0.00329967	0.0314083	0.961928	0.144886	0.445054	0.893643	0.0114989	0.059613	0.998769	0.979002	0.995366	0.955107	0.482152	0.85744
sp|Q8R4X1|ACER1_MOUSE	Alkaline ceramidase 1 OS=Mus musculus OX=10090 GN=Acer1 PE=1 SV=1	0.917582	1.09752	0.628137	0.888181	1.18627	0.39686	0.71603	0.712672	0.0859914	0.335303	0.785112	0.307969	0.589451	0.827496	0.321168	0.676104	0.89642	0.568843	0.889179
tr|A2ABY6|A2ABY6_MOUSE	NAD-dependent protein deacetylase sirtuin-7 (Fragment) OS=Mus musculus OX=10090 GN=Sirt7 PE=1 SV=1	0.917629	0.897253	0.642536	0.893813	0.851417	0.526347	0.809441	0.758145	0.309369	0.652341	0.730075	0.347065	0.628318	1.16537	0.554145	0.851412	1.10352	0.69523	0.935223
sp|Q8R1F1|NIBA2_MOUSE	Protein Niban 2 OS=Mus musculus OX=10090 GN=Niban2 PE=1 SV=2	0.917771	1.02698	0.455954	0.803139	0.896699	0.0009999	0.0126463	0.861422	9.999e-05	0.00250446	0.755104	9.999e-05	0.00138834	1.04827	0.19648	0.548239	0.91815	0.029597	0.244112
tr|A0A0R4J033|A0A0R4J033_MOUSE	Expressed sequence AW544981 OS=Mus musculus OX=10090 GN=Fam83f PE=1 SV=1	0.91782	0.873454	0.245075	0.617239	0.844537	0.210079	0.527427	1.05805	0.666133	0.892135	1.03956	0.774923	0.903735	0.860216	0.241176	0.595552	0.831107	0.147785	0.56589
sp|P54823|DDX6_MOUSE	Probable ATP-dependent RNA helicase DDX6 OS=Mus musculus OX=10090 GN=Ddx6 PE=1 SV=1	0.917896	1.0318	0.362964	0.732405	0.935242	0.0377962	0.182605	0.898675	0.019798	0.124459	0.832365	0.00029997	0.00339099	0.946886	0.0993901	0.39683	0.862404	0.00089991	0.0221066
sp|Q8BJ64|CHDH_MOUSE	Choline dehydrogenase, mitochondrial OS=Mus musculus OX=10090 GN=Chdh PE=1 SV=1	0.917921	0.971105	0.30357	0.676282	0.981946	0.588841	0.844112	0.81802	9.999e-05	0.00250446	0.84566	0.00019998	0.00246578	0.947095	0.133487	0.456657	0.9437	0.153585	0.574997
tr|Q571K9|Q571K9_MOUSE	Phosphoinositide phospholipase C (Fragment) OS=Mus musculus OX=10090 GN=Plcb3 PE=2 SV=1	0.917936	0.975042	0.541046	0.854198	0.880672	0.00139986	0.0161097	1.01692	0.720928	0.917062	0.946165	0.267073	0.543075	0.881187	0.0009999	0.0182467	0.807636	9.999e-05	0.00399148
tr|B1AQR8|B1AQR8_MOUSE	Galectin OS=Mus musculus OX=10090 GN=Lgals9 PE=1 SV=1	0.917947	0.883905	0.0987901	0.389009	0.93545	0.19808	0.511994	1.05798	0.243076	0.577576	1.04302	0.693131	0.86698	0.82214	0.00059994	0.0121645	0.765181	0.00779922	0.101868
tr|Q3UK08|Q3UK08_MOUSE	Uncharacterized protein OS=Mus musculus OX=10090 GN=Tsg101 PE=2 SV=1	0.917984	1.02285	0.812419	0.952737	0.836162	0.0285971	0.147775	0.891068	0.167883	0.483222	0.746613	0.00569943	0.0344718	1.14116	0.09979	0.39683	0.870054	0.0967903	0.4559
sp|Q9QZ08|NAGK_MOUSE	N-acetylglucosamine kinase, isoform CRA_c OS=Mus musculus OX=10090 GN=Nagk PE=1 SV=1	0.918042	0.993155	0.912809	0.978585	0.810418	0.0135986	0.0904735	0.867449	0.0252975	0.147827	0.721048	0.00069993	0.00670233	1.16013	0.0246975	0.169574	0.956055	0.468453	0.849643
sp|Q6PGG2|GMIP_MOUSE	GEM-interacting protein OS=Mus musculus OX=10090 GN=Gmip PE=1 SV=1	0.918087	1.01078	0.962604	0.991729	0.94143	0.812519	0.946326	0.899016	0.676232	0.897611	0.849744	0.609739	0.822472	0.936828	0.794921	0.941266	0.870728	0.587441	0.895035
tr|A2AUL9|A2AUL9_MOUSE	eIF-2-alpha kinase GCN2 OS=Mus musculus OX=10090 GN=Eif2ak4 PE=1 SV=1	0.918091	0.826197	0.424858	0.785587	0.985289	0.955504	0.987979	0.727055	0.248975	0.586358	0.879904	0.690131	0.866398	0.954356	0.848515	0.955646	1.13574	0.616838	0.906314
tr|Q3UQM8|Q3UQM8_MOUSE	Ubiquinone biosynthesis O-methyltransferase, mitochondrial OS=Mus musculus OX=10090 GN=Coq3 PE=2 SV=1	0.918115	0.934382	0.623238	0.886157	0.851267	0.324268	0.64924	0.898216	0.336066	0.673693	0.832676	0.186581	0.437319	1.04214	0.726227	0.920209	0.950003	0.688831	0.933767
sp|O89086|RBM3_MOUSE	MCG116386, isoform CRA_a OS=Mus musculus OX=10090 GN=Rbm3 PE=1 SV=1	0.918221	0.808552	0.250675	0.624926	0.917466	0.652335	0.874106	0.940505	0.744526	0.927623	1.08405	0.724228	0.88022	0.824387	0.313169	0.66919	0.934371	0.721028	0.94319
tr|A0A0G2JDW8|A0A0G2JDW8_MOUSE	Tuftelin OS=Mus musculus OX=10090 GN=Tuft1 PE=1 SV=1	0.91831	1.1131	0.0877912	0.365054	0.939347	0.346965	0.671739	0.888486	0.049695	0.233212	0.822314	0.00529947	0.0323902	0.951471	0.484552	0.807496	0.795141	0.00429957	0.0669789
tr|Q3TJF2|Q3TJF2_MOUSE	Obg-like ATPase 1 OS=Mus musculus OX=10090 GN=Ola1 PE=2 SV=1	0.91833	1.05689	0.243076	0.615105	0.860668	0.0329967	0.16388	0.915249	0.0748925	0.307021	0.734221	0.00179982	0.0143693	1.08615	0.435756	0.776758	0.856803	0.0330967	0.260011
sp|Q9Z130|HNRDL_MOUSE	Heterogeneous nuclear ribonucleoprotein D-like OS=Mus musculus OX=10090 GN=Hnrnpdl PE=1 SV=1	0.918336	1.45094	0.00389961	0.0415113	0.568404	0.00209979	0.0217364	1.03236	0.780322	0.939907	0.409883	0.00209979	0.0161001	1.47325	0.00459954	0.0566036	0.575187	0.00489951	0.0727748
tr|Q80UI5|Q80UI5_MOUSE	Phosphatidylinositol 3-kinase regulatory subunit alpha OS=Mus musculus OX=10090 GN=Pik3r1 PE=1 SV=1	0.918394	0.885396	0.174283	0.523832	0.910373	0.385061	0.706924	0.858745	0.0893911	0.344148	0.895755	0.337366	0.619361	0.999533	0.9968	0.99899	0.960563	0.683132	0.932001
tr|Q7TS98|Q7TS98_MOUSE	Anti-colorectal carcinoma light chain OS=Mus musculus OX=10090 PE=1 SV=1	0.918403	0.639163	0.00169983	0.0219774	0.717204	0.00659934	0.0539693	1.31961	0.316568	0.658366	1.30499	0.472953	0.731062	0.838999	0.141286	0.468776	0.690454	0.0577942	0.354253
tr|Q3U4Y4|Q3U4Y4_MOUSE	Uncharacterized protein OS=Mus musculus OX=10090 GN=Diaph2 PE=2 SV=1	0.918473	1.04117	0.737626	0.928685	0.832866	0.168883	0.470208	1.0231	0.841016	0.955115	0.829774	0.179082	0.427109	0.992439	0.978302	0.995366	0.791497	0.438356	0.832979
sp|Q8BGC4|PTGR3_MOUSE	Zinc binding alcohol dehydrogenase, domain containing 2 OS=Mus musculus OX=10090 GN=Zadh2 PE=1 SV=1	0.918616	0.848733	0.0282972	0.18256	0.8125	0.0128987	0.0868114	0.84661	0.0285971	0.159799	0.864341	0.0454955	0.167541	1.09645	0.243976	0.597268	1.04306	0.567743	0.889179
tr|Q3V2G1|Q3V2G1_MOUSE	Uncharacterized protein OS=Mus musculus OX=10090 GN=Apoa1 PE=2 SV=1	0.918617	0.823805	0.139986	0.467865	1.02049	0.847415	0.958689	0.940643	0.391861	0.723566	1.02778	0.666033	0.854723	0.81902	0.0316968	0.20144	0.87997	0.394361	0.808312
sp|P21550|ENOB_MOUSE	Beta-enolase OS=Mus musculus OX=10090 GN=Eno3 PE=1 SV=3	0.918633	0.65944	9.999e-05	0.00230555	0.827396	0.0009999	0.0126463	0.812337	0.00029997	0.00570211	0.954185	0.455754	0.719097	1.01121	0.844816	0.95434	1.24723	0.0429957	0.303776
tr|J3QP56|J3QP56_MOUSE	Acyl-protein thioesterase 1 OS=Mus musculus OX=10090 GN=Lypla1 PE=1 SV=1	0.918645	0.926932	0.605339	0.879921	0.817416	0.224478	0.542672	0.99289	0.937406	0.98284	0.888164	0.254075	0.526021	1.00365	0.975502	0.995134	0.882825	0.456454	0.84266
tr|A0A0G2JEP0|A0A0G2JEP0_MOUSE	Fragile X mental retardation syndrome-related protein 1 OS=Mus musculus OX=10090 GN=Fxr1 PE=1 SV=1	0.918664	1.06777	0.711629	0.92027	0.791943	0.230377	0.551506	0.781836	0.205479	0.537469	0.587898	0.0339966	0.135372	1.31224	0.160884	0.494161	0.970291	0.872513	0.974255
tr|Q8C875|Q8C875_MOUSE	LIM zinc-binding domain-containing protein OS=Mus musculus OX=10090 GN=Zfp185 PE=2 SV=1	0.918709	0.695995	0.177882	0.527698	0.822118	0.451555	0.76081	0.925468	0.764024	0.934115	1.10937	0.743126	0.889593	0.899282	0.673033	0.899489	1.06002	0.814819	0.964276
tr|B2M1R6|B2M1R6_MOUSE	Heterogeneous nuclear ribonucleoprotein K OS=Mus musculus OX=10090 GN=Hnrnpk PE=1 SV=1	0.918862	1.04002	0.356364	0.727653	0.798284	0.00029997	0.00491259	0.953065	0.273873	0.615058	0.757316	0.00019998	0.00246578	1.09788	0.186081	0.533678	0.866615	0.0115988	0.131818
sp|Q8C4Y3|NELFB_MOUSE	Negative elongation factor B OS=Mus musculus OX=10090 GN=Nelfb PE=1 SV=2	0.918869	0.913012	0.238276	0.610281	0.822645	0.137186	0.419448	0.904406	0.370563	0.703884	0.939202	0.542646	0.781067	0.945871	0.60184	0.869082	0.988077	0.907009	0.983175
tr|Q923F9|Q923F9_MOUSE	NADH dehydrogenase (Ubiquinone) Fe-S protein 4 OS=Mus musculus OX=10090 GN=Ndufs4 PE=2 SV=1	0.918872	0.938628	0.748225	0.932653	1.08116	0.30347	0.631355	0.675686	0.0134987	0.095161	0.787841	0.0732927	0.236783	0.992228	0.968703	0.99474	1.03769	0.653235	0.920143
tr|E2FHV9|E2FHV9_MOUSE	Protease serine 34 OS=Mus musculus OX=10090 PE=3 SV=1	0.918885	0.713727	0.218178	0.579902	1.11543	0.681532	0.889603	0.844009	0.509649	0.810295	1.33858	0.379862	0.656784	0.586653	0.0822918	0.352987	0.914914	0.724728	0.944275
sp|P08074|CBR2_MOUSE	Carbonyl reductase 2, isoform CRA_b OS=Mus musculus OX=10090 GN=Cbr2 PE=1 SV=1	0.91902	0.84272	0.00389961	0.0415113	0.936916	0.149485	0.439466	0.964692	0.320068	0.660929	1.00865	0.924808	0.969218	0.873522	0.0373963	0.221157	0.88762	0.108489	0.480194
tr|Q8CA98|Q8CA98_MOUSE	CIDE-N domain-containing protein OS=Mus musculus OX=10090 GN=Dffa PE=2 SV=1	0.919031	1.0585	0.805519	0.950462	0.888843	0.640236	0.8693	0.920445	0.747425	0.928959	0.78437	0.456554	0.719963	1.0131	0.957004	0.991812	0.848938	0.525147	0.873723
tr|E9Q1S3|E9Q1S3_MOUSE	Protein transport protein SEC23 OS=Mus musculus OX=10090 GN=Sec23a PE=1 SV=1	0.919101	0.920335	0.0171983	0.127579	0.845459	0.00569943	0.0480241	0.904608	0.029797	0.163922	0.875988	0.00169983	0.0137602	0.991086	0.888511	0.967785	0.977132	0.655434	0.921069
sp|Q9Z2B9|KS6A4_MOUSE	Ribosomal protein S6 kinase alpha-4 OS=Mus musculus OX=10090 GN=Rps6ka4 PE=1 SV=2	0.919139	0.780477	0.187181	0.540163	0.950638	0.79552	0.942692	0.912617	0.627137	0.873374	1.12447	0.611939	0.823352	0.789758	0.220178	0.57189	0.956874	0.815418	0.964276
sp|Q9CU62|SMC1A_MOUSE	Structural maintenance of chromosomes protein 1A OS=Mus musculus OX=10090 GN=Smc1a PE=1 SV=4	0.919168	0.993047	0.836816	0.960018	0.899846	0.00129987	0.0151225	0.898948	9.999e-05	0.00250446	0.821204	9.999e-05	0.00138834	0.999615	0.993301	0.998522	0.902348	0.00149985	0.0329194
tr|A0A1L1SUX8|A0A1L1SUX8_MOUSE	Thy-1 membrane glycoprotein (Fragment) OS=Mus musculus OX=10090 GN=Thy1 PE=1 SV=1	0.919308	0.827368	0.00039996	0.0069417	0.89412	0.10369	0.356824	1.03564	0.157984	0.466718	1.09615	0.167783	0.41257	0.81431	0.00089991	0.0167085	0.848262	0.0272973	0.234024
sp|Q3TIR1|TPC13_MOUSE	Trafficking protein particle complex subunit 13 OS=Mus musculus OX=10090 GN=Trappc13 PE=2 SV=1	0.919437	0.887674	0.605139	0.879921	0.859544	0.546045	0.821576	0.787751	0.370163	0.70385	0.77409	0.433957	0.70045	1.12271	0.647435	0.887375	1.08485	0.748525	0.950875
sp|Q91VR5|DDX1_MOUSE	ATP-dependent RNA helicase DDX1 OS=Mus musculus OX=10090 GN=Ddx1 PE=1 SV=1	0.919444	0.932771	0.00549945	0.0541217	0.754062	9.999e-05	0.00224872	1.03018	0.420458	0.743867	0.863289	0.00029997	0.00339099	1.07139	0.10099	0.398065	0.864979	0.00059994	0.016588
tr|A0A0R4J0B4|A0A0R4J0B4_MOUSE	Cytidine monophospho-N-acetylneuraminic acid synthetase OS=Mus musculus OX=10090 GN=Cmas PE=1 SV=1	0.919485	1.01371	0.909009	0.977744	0.832626	0.134887	0.416193	0.943978	0.613939	0.864609	0.840227	0.0552945	0.192671	0.975998	0.785121	0.939058	0.910373	0.346265	0.778134
tr|Q3TN26|Q3TN26_MOUSE	AMP-binding domain-containing protein OS=Mus musculus OX=10090 GN=Slc27a1 PE=2 SV=1	0.919629	0.970146	0.926807	0.982167	0.778613	0.0277972	0.145645	0.835213	0.120788	0.404972	0.800358	0.049595	0.177459	1.1837	0.466653	0.797913	0.949742	0.60444	0.900736
sp|P23506|PIMT_MOUSE	Protein-L-isoaspartate O-methyltransferase OS=Mus musculus OX=10090 GN=Pcmt1 PE=2 SV=1	0.919676	1.02391	0.538646	0.853098	0.715139	0.00039996	0.0060678	0.90965	0.0144986	0.0995723	0.64177	0.00019998	0.00246578	1.30857	9.999e-05	0.003397	0.919012	0.0207979	0.199155
tr|Q3V1X1|Q3V1X1_MOUSE	Uncharacterized protein (Fragment) OS=Mus musculus OX=10090 GN=Mycbp PE=2 SV=1	0.919699	0.918143	0.492451	0.826401	0.865176	0.0832917	0.312932	0.987186	0.865713	0.963065	0.935851	0.331467	0.614002	0.949736	0.566443	0.857316	0.862103	0.0558944	0.35028
tr|Q9CS87|Q9CS87_MOUSE	RNA helicase (Fragment) OS=Mus musculus OX=10090 GN=Ddx55 PE=2 SV=1	0.919708	0.983221	0.943406	0.986008	0.736654	0.254275	0.57843	0.880228	0.617738	0.867091	0.669261	0.250075	0.52148	1.2868	0.344766	0.697116	0.962085	0.875512	0.975311
tr|A0A3Q4EBK4|A0A3Q4EBK4_MOUSE	Myc box-dependent-interacting protein 1 OS=Mus musculus OX=10090 GN=Bin1 PE=1 SV=1	0.91975	0.734514	0.264274	0.634555	0.943088	0.672133	0.884225	0.80596	0.351165	0.687581	1.01045	0.921808	0.967662	0.906689	0.720728	0.918398	1.1178	0.263674	0.70131
sp|Q9Z2X2|PSD10_MOUSE	26S proteasome non-ATPase regulatory subunit 10 OS=Mus musculus OX=10090 GN=Psmd10 PE=1 SV=3	0.919786	0.907492	0.164584	0.510289	0.901636	0.214779	0.532114	1.01517	0.893011	0.96968	0.9257	0.556844	0.788038	0.932551	0.517048	0.826856	0.836165	0.160384	0.584718
sp|Q9JKF1|IQGA1_MOUSE	Ras GTPase-activating-like protein IQGAP1 OS=Mus musculus OX=10090 GN=Iqgap1 PE=1 SV=2	0.919918	0.982776	0.361464	0.73172	0.887226	9.999e-05	0.00224872	0.910649	9.999e-05	0.00250446	0.825883	9.999e-05	0.00138834	1.00927	0.677832	0.900059	0.903699	0.00029997	0.00997869
tr|B1AT03|B1AT03_MOUSE	DNA ligase OS=Mus musculus OX=10090 GN=Lig3 PE=1 SV=1	0.919967	0.962075	0.593341	0.87597	0.846119	0.00589941	0.04919	0.952138	0.305969	0.649029	0.805934	0.00579942	0.0349772	1.04424	0.583842	0.866	0.909303	0.128587	0.525455
sp|Q8BYA0|TBCD_MOUSE	Tubulin-specific chaperone D OS=Mus musculus OX=10090 GN=Tbcd PE=1 SV=1	0.920068	0.961469	0.608639	0.880419	0.829843	0.0116988	0.0809539	0.903777	0.0950905	0.356753	0.901009	0.256374	0.528555	1.02715	0.769123	0.932312	0.897164	0.0722928	0.390638
sp|Q9DB20|ATPO_MOUSE	ATP synthase subunit O, mitochondrial OS=Mus musculus OX=10090 GN=Atp5po PE=1 SV=1	0.920216	0.92432	0.0517948	0.265927	0.886841	0.0561944	0.239595	0.821497	0.00259974	0.0275823	0.797411	0.00349965	0.0237537	1.09651	0.148685	0.477692	0.994719	0.932407	0.989886
tr|Q3TAZ7|Q3TAZ7_MOUSE	Uncharacterized protein OS=Mus musculus OX=10090 GN=Csf1r PE=2 SV=1	0.920262	0.735834	0.167383	0.514286	1.14508	0.506749	0.797509	0.734213	0.262474	0.601514	1.24035	0.357664	0.636501	0.626056	0.145685	0.473388	1.04003	0.838616	0.968277
sp|Q80UW2|FBX2_MOUSE	Uncharacterized protein OS=Mus musculus OX=10090 GN=Fbxo2 PE=1 SV=1	0.920266	0.715851	0.216278	0.578463	1.00366	0.990801	0.998089	0.991506	0.970503	0.992094	1.41074	0.310669	0.591781	0.583485	0.0790921	0.345492	0.816362	0.436956	0.832979
sp|Q920I9|WDR7_MOUSE	WD repeat-containing protein 7 OS=Mus musculus OX=10090 GN=Wdr7 PE=1 SV=3	0.920346	0.998898	0.9959	0.998401	0.942007	0.766623	0.929113	0.85836	0.420558	0.743867	0.81761	0.390561	0.66895	0.983754	0.922808	0.981079	0.921449	0.669033	0.92754
sp|E9QAT4|SC16A_MOUSE	Protein transport protein Sec16A OS=Mus musculus OX=10090 GN=Sec16a PE=1 SV=1	0.920456	0.892701	0.216478	0.578513	0.874211	0.0759924	0.295233	1.00827	0.891911	0.96931	0.855572	0.0079992	0.0451333	0.963743	0.730827	0.921536	0.92824	0.438056	0.832979
sp|P55264|ADK_MOUSE	Adenosine kinase OS=Mus musculus OX=10090 GN=Adk PE=1 SV=2	0.92046	0.877309	0.00059994	0.00941478	0.900674	0.0142986	0.0934749	0.985274	0.728227	0.92048	0.985517	0.717928	0.878094	0.884383	0.00829917	0.0815489	0.889605	0.0810919	0.418363
tr|Q3TSX8|Q3TSX8_MOUSE	TPR_REGION domain-containing protein OS=Mus musculus OX=10090 GN=Tomm70a PE=2 SV=1	0.920557	0.998277	0.992601	0.998013	0.693775	0.0720928	0.283882	1.18795	0.361264	0.694579	0.840812	0.523848	0.769507	1.06282	0.744826	0.924806	0.739707	0.128887	0.526008
sp|Q5F2E8|TAOK1_MOUSE	MCG124812 OS=Mus musculus OX=10090 GN=Taok1 PE=1 SV=1	0.920628	1.01095	0.919608	0.979561	0.880634	0.265273	0.589322	0.836941	0.010299	0.0791571	0.78966	0.10439	0.302649	1.09578	0.241376	0.595552	0.909803	0.171783	0.600457
sp|Q925Q8|DACH2_MOUSE	Dachshund homolog 2 OS=Mus musculus OX=10090 GN=Dach2 PE=1 SV=1	0.920636	0.713963	0.19638	0.55266	1.03227	0.90291	0.97505	0.889888	0.648235	0.884737	1.30569	0.417558	0.691276	0.647617	0.135986	0.460412	0.934385	0.786021	0.961133
tr|A0A494BA97|A0A494BA97_MOUSE	Osteoclast-stimulating factor 1 OS=Mus musculus OX=10090 GN=Ostf1 PE=1 SV=1	0.920707	0.97564	0.616638	0.884089	0.851357	0.00609939	0.0505276	0.893188	0.00439956	0.0421289	0.732202	0.00019998	0.00246578	1.1681	0.00679932	0.0724996	0.903753	0.0310969	0.251731
sp|Q6P1B1|XPP1_MOUSE	X-prolyl aminopeptidase OS=Mus musculus OX=10090 GN=Xpnpep1 PE=2 SV=1	0.920797	0.905504	0.00079992	0.011854	0.856399	9.999e-05	0.00224872	0.941647	0.173583	0.492524	0.906318	0.00739926	0.0423089	1.02177	0.434857	0.776469	0.893153	0.00209979	0.040764
sp|Q3U0V2|TRADD_MOUSE	TNFRSF1A-associated via death domain OS=Mus musculus OX=10090 GN=Tradd PE=1 SV=1	0.920826	0.867628	0.434157	0.791821	0.846413	0.384262	0.706615	0.843109	0.365763	0.700069	0.841381	0.462654	0.724414	1.07324	0.707029	0.913334	1.05319	0.784322	0.960951
sp|B1AY13|UBP24_MOUSE	Ubiquitin carboxyl-terminal hydrolase 24 OS=Mus musculus OX=10090 GN=Usp24 PE=1 SV=1	0.920888	0.853717	0.0218978	0.152023	0.792766	0.019598	0.116116	0.974078	0.717228	0.915417	0.879754	0.039596	0.151437	1.01701	0.868413	0.961871	1.00801	0.933507	0.989886
tr|A0A087WSS1|A0A087WSS1_MOUSE	RAB11-binding protein RELCH OS=Mus musculus OX=10090 GN=Relch PE=1 SV=1	0.920927	1.05554	0.258374	0.631337	0.881927	0.129487	0.407406	0.808644	0.0169983	0.111238	0.718091	0.00079992	0.007426	1.08571	0.212579	0.563846	0.975656	0.693331	0.935223
tr|A0A3Q4EG48|A0A3Q4EG48_MOUSE	BTB/POZ domain-containing protein KCTD1 (Fragment) OS=Mus musculus OX=10090 GN=Kctd1 PE=1 SV=1	0.92094	1.04196	0.714229	0.92027	0.813896	0.178482	0.486541	1.13222	0.157584	0.465752	0.900227	0.308769	0.590628	0.918896	0.661034	0.892605	0.718437	0.181982	0.610782
tr|A0A0R4J2D3|A0A0R4J2D3_MOUSE	Transport and Golgi organization protein 1 homolog (Fragment) OS=Mus musculus OX=10090 GN=Mia3 PE=1 SV=2	0.921054	0.86345	0.438356	0.794767	0.829279	0.219478	0.538328	0.928331	0.513649	0.812407	0.880936	0.349565	0.630179	1.04717	0.693931	0.907797	0.977156	0.854715	0.972925
tr|G3UZD3|G3UZD3_MOUSE	Ras-related protein Rab-11B OS=Mus musculus OX=10090 GN=Rab11b PE=1 SV=1	0.921175	1.0734	0.160084	0.503921	0.835149	0.00129987	0.0151225	0.953888	0.286271	0.630271	0.681091	9.999e-05	0.00138834	1.1204	0.0355964	0.216302	0.863126	0.00179982	0.0367267
tr|Q9CSU2|Q9CSU2_MOUSE	MPN domain-containing protein (Fragment) OS=Mus musculus OX=10090 GN=Psmd14 PE=2 SV=1	0.921338	0.999446	0.9956	0.998401	0.793763	0.00369963	0.0337565	0.939233	0.278472	0.621671	0.754865	0.00969903	0.0522765	1.09824	0.29617	0.653416	0.942476	0.306669	0.735726
sp|P63087|PP1G_MOUSE	Serine/threonine-protein phosphatase OS=Mus musculus OX=10090 GN=mCG_126872 PE=2 SV=1	0.921376	0.93356	0.70463	0.917772	0.986179	0.943306	0.985488	0.872946	0.470053	0.786052	0.937261	0.775722	0.903735	0.874753	0.479552	0.804122	0.923556	0.678332	0.930459
sp|Q9EQK5|MVP_MOUSE	Major vault protein OS=Mus musculus OX=10090 GN=Mvp PE=1 SV=4	0.921399	1.02541	0.20378	0.561978	0.933222	0.00149985	0.0168951	0.866076	9.999e-05	0.00250446	0.805997	9.999e-05	0.00138834	0.991266	0.648935	0.888668	0.906419	9.999e-05	0.00399148
sp|P10820|PERF_MOUSE	Perforin 1 (Pore forming protein) OS=Mus musculus OX=10090 GN=Prf1 PE=2 SV=1	0.921422	0.943747	0.80122	0.948486	0.937881	0.80192	0.94337	0.831293	0.474353	0.788454	0.838366	0.580242	0.804285	0.992742	0.974803	0.995134	0.984505	0.949105	0.991855
tr|A0A494BA56|A0A494BA56_MOUSE	Ubiquitin-conjugating enzyme E2D 2A (Fragment) OS=Mus musculus OX=10090 GN=Ube2d2a PE=1 SV=1	0.921425	0.996856	0.956104	0.98925	0.846517	0.019598	0.116116	1.06828	0.244676	0.579008	0.919618	0.150685	0.386982	0.919192	0.345565	0.697116	0.778089	0.030497	0.248133
tr|J3QMR8|J3QMR8_MOUSE	Disks large homolog 4 (Fragment) OS=Mus musculus OX=10090 GN=Dlg4 PE=1 SV=2	0.921463	1.12916	0.623238	0.886157	1.25038	0.414259	0.732725	0.534133	0.0653935	0.280502	0.600239	0.168883	0.413682	0.957169	0.857514	0.958066	1.05771	0.820418	0.964651
tr|A0A494BAY0|A0A494BAY0_MOUSE	Vacuolar protein sorting-associated protein 37C (Fragment) OS=Mus musculus OX=10090 GN=Vps37c PE=1 SV=1	0.921494	1.06566	0.709929	0.919367	0.730972	0.0345965	0.170106	0.800252	0.0281972	0.158117	0.557082	0.00409959	0.0269107	1.45352	0.00809919	0.0803254	0.921483	0.523548	0.873309
tr|E9Q1T3|E9Q1T3_MOUSE	Mitogen-activated protein kinase kinase kinase kinase OS=Mus musculus OX=10090 GN=Map4k5 PE=1 SV=1	0.921506	0.749758	0.290771	0.666323	0.812515	0.451355	0.76081	0.934457	0.794021	0.944796	1.02768	0.932307	0.971656	0.963097	0.877012	0.963225	1.04153	0.869013	0.973069
sp|Q9EP69|SAC1_MOUSE	Phosphatidylinositide phosphatase SAC1 OS=Mus musculus OX=10090 GN=Sacm1l PE=1 SV=1	0.921577	0.967191	0.770923	0.93733	0.871204	0.173783	0.479046	0.915154	0.334467	0.672756	0.90561	0.20038	0.457408	0.95678	0.538646	0.838852	0.913523	0.149885	0.569492
tr|F8WJ67|F8WJ67_MOUSE	TATA-box-binding protein (Fragment) OS=Mus musculus OX=10090 GN=Tbp PE=4 SV=1	0.921694	1.17749	0.384062	0.754537	0.972079	0.887811	0.972618	1.04898	0.80032	0.944796	0.878125	0.577442	0.80194	0.79723	0.238776	0.594103	0.656256	0.0383962	0.284827
tr|D3Z074|D3Z074_MOUSE	Protein diaphanous homolog 1 OS=Mus musculus OX=10090 GN=Diaph1 PE=1 SV=2	0.921699	1.08168	0.070393	0.321372	0.971027	0.561544	0.830566	0.955721	0.409359	0.734557	0.841571	0.0271973	0.114584	0.883007	0.0161984	0.129811	0.797194	0.0162984	0.168171
sp|Q6P5F9|XPO1_MOUSE	Exportin-1 OS=Mus musculus OX=10090 GN=Xpo1 PE=1 SV=1	0.921776	0.961666	0.20418	0.562352	0.807929	0.00029997	0.00491259	0.955512	0.252775	0.591071	0.818676	0.00049995	0.00517533	1.03175	0.312269	0.66749	0.955127	0.337866	0.76659
tr|Q3TB10|Q3TB10_MOUSE	Ig-like domain-containing protein (Fragment) OS=Mus musculus OX=10090 GN=Icam1 PE=2 SV=1	0.921938	0.725527	0.0178982	0.130647	0.927336	0.40016	0.719544	1.13591	0.10279	0.371636	1.2759	0.00209979	0.0161001	0.644914	0.00429957	0.0535309	0.822039	0.090291	0.440708
sp|Q66JV4|R12BB_MOUSE	RNA-binding protein 12B-B OS=Mus musculus OX=10090 GN=Rbm12b2 PE=2 SV=2	0.921942	0.972917	0.821418	0.955048	0.755539	0.0540946	0.234716	1.03967	0.813919	0.945641	0.821001	0.370263	0.646826	1.09345	0.438156	0.777247	0.849079	0.19768	0.626592
sp|Q8K0T0|RTN1_MOUSE	Reticulon OS=Mus musculus OX=10090 GN=Rtn1 PE=1 SV=1	0.922038	0.891417	0.620338	0.885317	1.15903	0.560144	0.830464	0.754253	0.30127	0.643761	0.995216	0.986901	0.993535	0.754004	0.29757	0.654245	0.97831	0.927307	0.989444
sp|Q00PI9|HNRL2_MOUSE	Heterogeneous nuclear ribonucleoprotein U-like protein 2 OS=Mus musculus OX=10090 GN=Hnrnpul2 PE=1 SV=2	0.92204	1.0254	0.340366	0.712502	0.901795	0.00439956	0.0387052	0.889325	9.999e-05	0.00250446	0.799888	9.999e-05	0.00138834	1.01521	0.655634	0.891345	0.900629	0.0145985	0.155401
tr|A0A0X1KG61|A0A0X1KG61_MOUSE	E3 ubiquitin-protein ligase CBL OS=Mus musculus OX=10090 GN=Cbl PE=1 SV=1	0.922296	1.12056	0.331767	0.703517	1.05157	0.718928	0.908546	0.82292	0.0956904	0.357203	0.784011	0.0916908	0.276501	0.905968	0.390861	0.741	0.84875	0.19618	0.625876
tr|Q9Z2R8|Q9Z2R8_MOUSE	Extracellular matrix protein OS=Mus musculus OX=10090 PE=4 SV=1	0.922317	0.750363	0.00059994	0.00941478	0.853946	0.206379	0.523281	1.00144	0.986501	0.996745	1.10089	0.0651935	0.21812	0.845906	0.0352965	0.215524	0.981358	0.777022	0.959003
tr|A0A1B0GRS5|A0A1B0GRS5_MOUSE	Macrophage scavenger receptor types I and II (Fragment) OS=Mus musculus OX=10090 GN=Msr1 PE=1 SV=1	0.922331	0.9453	0.809919	0.952546	1.2908	0.336266	0.660834	0.474219	0.0409959	0.205365	0.657139	0.234177	0.50309	0.916995	0.728227	0.920242	1.24953	0.39636	0.808885
sp|Q8BRT1|CLAP2_MOUSE	CLIP-associating protein 2 OS=Mus musculus OX=10090 GN=Clasp2 PE=1 SV=1	0.92234	1.0444	0.806819	0.951469	0.959381	0.830817	0.951962	0.816188	0.287371	0.630955	0.761107	0.250575	0.52148	1.01877	0.912309	0.977506	0.934189	0.720428	0.94319
tr|Q3UY05|Q3UY05_MOUSE	Uncharacterized protein OS=Mus musculus OX=10090 GN=Ndufs8 PE=2 SV=1	0.922363	0.817262	0.0166983	0.124739	0.963626	0.79522	0.942664	0.810082	0.0755924	0.307914	1.00261	0.974703	0.989186	0.887419	0.171183	0.51067	1.05318	0.609739	0.902736
sp|Q64464|CP3AD_MOUSE	CYP3A13 OS=Mus musculus OX=10090 GN=Cyp3a13 PE=1 SV=1	0.922375	0.901439	0.575942	0.869989	0.764444	0.182082	0.489872	0.973068	0.883912	0.966729	0.844604	0.471953	0.730798	1.10638	0.588541	0.866991	0.944313	0.761724	0.952205
sp|Q52KE7|CCNL1_MOUSE	Cyclin-L1 OS=Mus musculus OX=10090 GN=Ccnl1 PE=1 SV=1	0.922437	1.02248	0.831117	0.958358	1.05171	0.487551	0.785964	0.754333	0.00029997	0.00570211	0.762887	0.0460954	0.16862	0.974293	0.59984	0.868748	0.968927	0.758524	0.952205
tr|B9EKE9|B9EKE9_MOUSE	Ddx3x protein OS=Mus musculus OX=10090 GN=Ddx3x PE=2 SV=1	0.922469	0.954983	0.622638	0.886157	0.86342	0.280472	0.607246	1.05572	0.59914	0.85823	0.785481	0.10049	0.294417	1.0438	0.728327	0.920242	0.831416	0.0644936	0.368356
sp|Q3U9G9|LBR_MOUSE	Delta(14)-sterol reductase LBR OS=Mus musculus OX=10090 GN=Lbr PE=1 SV=2	0.922516	1.07121	0.490051	0.826064	0.785133	0.0132987	0.0886624	0.943116	0.39626	0.728111	0.777282	0.154885	0.39287	1.02755	0.709629	0.915082	0.930807	0.369863	0.795875
tr|Q8BNS0|Q8BNS0_MOUSE	OBG-type G domain-containing protein OS=Mus musculus OX=10090 GN=Drg1 PE=2 SV=1	0.922549	1.08854	0.162584	0.507171	0.826948	0.0145985	0.09495	0.924382	0.029797	0.163922	0.674454	0.00729927	0.0420383	1.16451	0.040296	0.232704	0.856463	0.010299	0.122952
sp|Q9D832|DNJB4_MOUSE	DnaJ homolog subfamily B member 4 OS=Mus musculus OX=10090 GN=Dnajb4 PE=1 SV=1	0.922582	0.968515	0.569243	0.867308	0.873207	0.0472953	0.213179	0.977808	0.79722	0.944796	0.893298	0.0889911	0.271481	0.960132	0.542546	0.841895	0.862534	0.0229977	0.211957
tr|E0CX79|E0CX79_MOUSE	Zinc finger protein-like 1 (Fragment) OS=Mus musculus OX=10090 GN=Zfpl1 PE=1 SV=1	0.922587	0.913701	0.629437	0.888783	0.791112	0.242776	0.566329	1.03715	0.845315	0.956314	0.93027	0.751225	0.893615	0.990055	0.952105	0.990249	0.873235	0.532147	0.874779
sp|P50428|ARSA_MOUSE	Arylsulfatase A OS=Mus musculus OX=10090 GN=Arsa PE=1 SV=2	0.922626	0.802954	0.0527947	0.268685	1.08775	0.355864	0.682145	0.752324	0.00449955	0.0427658	1.08382	0.432057	0.699251	0.775006	0.0156984	0.126919	1.0339	0.738526	0.94731
sp|Q99K30|ES8L2_MOUSE	Epidermal growth factor receptor kinase substrate 8-like protein 2 OS=Mus musculus OX=10090 GN=Eps8l2 PE=1 SV=1	0.922692	1.00212	0.964804	0.992143	0.843403	0.00029997	0.00491259	0.957059	0.374463	0.70593	0.754797	9.999e-05	0.00138834	1.0888	0.143286	0.471593	0.88997	0.0986901	0.459427
tr|A0A0N4SWD2|A0A0N4SWD2_MOUSE	Forkhead box protein M1 (Fragment) OS=Mus musculus OX=10090 GN=Foxm1 PE=4 SV=1	0.922728	0.391169	0.020198	0.143658	1.2466	0.40086	0.720103	0.663266	0.158284	0.467172	2.14505	0.0723928	0.235424	0.260822	0.00259974	0.0364135	0.829462	0.471153	0.851394
tr|Q3TNL1|Q3TNL1_MOUSE	Glucose-6-phosphate 1-dehydrogenase OS=Mus musculus OX=10090 GN=G6pdx PE=2 SV=1	0.922763	0.920243	0.484952	0.823116	0.831858	0.174683	0.480904	0.951572	0.661734	0.888508	0.871041	0.309169	0.590863	1.0325	0.782822	0.93836	0.929369	0.569243	0.889179
sp|Q78HU3|MB12A_MOUSE	Multivesicular body subunit 12A OS=Mus musculus OX=10090 GN=Mvb12a PE=1 SV=1	0.922824	0.892721	0.161684	0.506461	0.827441	0.0231977	0.12974	0.844522	0.0588941	0.261765	0.7835	0.0389961	0.14968	1.09904	0.0745925	0.335699	1.08972	0.0916908	0.444816
tr|Q05BC5|Q05BC5_MOUSE	Arfgap1 protein OS=Mus musculus OX=10090 GN=Arfgap1 PE=2 SV=1	0.922869	0.961966	0.682232	0.911021	0.9253	0.573743	0.837608	0.837372	0.121688	0.406496	0.895009	0.284072	0.562419	0.966527	0.770623	0.932312	0.951039	0.614639	0.905825
sp|P43274|H14_MOUSE	Histone H1.4 OS=Mus musculus OX=10090 GN=Hist1h1e PE=1 SV=2	0.922904	1.24906	0.0135986	0.106701	0.367007	0.00019998	0.00390603	1.08168	0.614939	0.865204	0.375997	0.00049995	0.00517533	1.89856	9.999e-05	0.003397	0.56512	0.0531947	0.339415
sp|Q9WTR5|CAD13_MOUSE	Cadherin-13 OS=Mus musculus OX=10090 GN=Cdh13 PE=1 SV=2	0.922972	0.754424	9.999e-05	0.00230555	0.952802	0.345165	0.670267	0.875346	0.010499	0.0795454	1.13631	0.030197	0.124191	0.784338	0.00049995	0.0106439	1.0346	0.473853	0.853195
tr|Q3UIB5|Q3UIB5_MOUSE	Uncharacterized protein OS=Mus musculus OX=10090 GN=Dhrs4 PE=2 SV=1	0.923009	0.929971	0.49605	0.828109	1.04097	0.50195	0.794301	0.889157	0.0079992	0.0650011	0.872913	0.0246975	0.1068	0.898321	0.181582	0.525493	0.906727	0.251675	0.689749
sp|Q9D0F9|PGM1_MOUSE	Phosphoglucomutase-1 OS=Mus musculus OX=10090 GN=Pgm1 PE=1 SV=4	0.923064	0.833254	0.00089991	0.0129162	0.880413	0.00179982	0.0194838	0.899897	0.00609939	0.0536595	0.948359	0.0273973	0.115274	0.970619	0.542446	0.841895	1.00584	0.909809	0.983407
tr|A0A3B2WCD8|A0A3B2WCD8_MOUSE	Far upstream element-binding protein 2 OS=Mus musculus OX=10090 GN=Khsrp PE=1 SV=1	0.923164	0.997837	0.974903	0.993887	0.76037	0.0029997	0.0291171	0.950458	0.49695	0.80355	0.784266	0.0262974	0.111602	1.17592	0.0428957	0.242027	0.870135	0.0971903	0.456503
sp|Q56A08|GPKOW_MOUSE	G-patch domain and KOW motifs-containing protein OS=Mus musculus OX=10090 GN=Gpkow PE=1 SV=2	0.923305	0.979987	0.867113	0.970272	0.828547	0.158584	0.453189	0.924544	0.660334	0.888508	0.790517	0.10239	0.29875	1.09531	0.463854	0.79504	0.920922	0.520948	0.872847
sp|P28474|ADHX_MOUSE	S-(hydroxymethyl)glutathione dehydrogenase OS=Mus musculus OX=10090 GN=Adh5 PE=1 SV=2	0.923372	0.957265	0.533647	0.850985	0.781845	0.00629937	0.0519149	0.910524	0.0515948	0.237878	0.774749	0.00039996	0.00434446	1.16637	0.00169983	0.0262877	0.949481	0.349665	0.780878
tr|A0A0D4DAH6|A0A0D4DAH6_MOUSE	Immunglobulin light chain variable region (Fragment) OS=Mus musculus OX=10090 PE=2 SV=1	0.923533	0.426784	0.0447955	0.24412	0.444639	0.0438956	0.203496	1.72344	0.090091	0.345385	1.82215	0.124088	0.339421	0.551165	0.0614939	0.300736	0.573021	0.0721928	0.390638
sp|P84078|ARF1_MOUSE	ADP-ribosylation factor 1 OS=Mus musculus OX=10090 GN=Arf1 PE=1 SV=2	0.923668	1.0983	0.259474	0.631337	0.909081	0.0377962	0.182605	0.989132	0.874913	0.964008	0.777901	0.00019998	0.00246578	0.961286	0.627337	0.87907	0.806312	0.00529947	0.0767522
sp|Q8K4Z3|NNRE_MOUSE	NAD(P)H-hydrate epimerase OS=Mus musculus OX=10090 GN=Naxe PE=1 SV=1	0.923755	0.998213	0.964804	0.992143	0.815709	0.00369963	0.0337565	0.891047	0.00209979	0.0234875	0.679995	9.999e-05	0.00138834	1.17689	0.00939906	0.0884121	0.980672	0.726027	0.94527
tr|B0LAE4|B0LAE4_MOUSE	ADP-ribosylation factor-like 6 interacting protein 1 (Fragment) OS=Mus musculus OX=10090 GN=Arl6ip1 PE=2 SV=1	0.923799	0.955367	0.792321	0.945015	1.0291	0.883012	0.971532	0.947001	0.774423	0.938209	1.03558	0.877612	0.947803	0.759283	0.155684	0.486952	0.816466	0.29607	0.728148
sp|P59997|KDM2A_MOUSE	Lysine-specific demethylase 2A OS=Mus musculus OX=10090 GN=Kdm2a PE=1 SV=2	0.923816	0.971418	0.918608	0.979561	1.21112	0.20448	0.520879	0.584792	0.0193981	0.123034	0.763884	0.0665933	0.221296	0.880582	0.272773	0.631003	1.1311	0.332267	0.761653
sp|Q9D1M0|SEC13_MOUSE	Protein SEC13 homolog OS=Mus musculus OX=10090 GN=Sec13 PE=1 SV=3	0.923883	1.05133	0.394861	0.764466	0.791723	0.0288971	0.149204	1.147	0.0514949	0.237878	0.845585	0.00619938	0.0366285	0.955961	0.489551	0.810042	0.751711	0.00369963	0.0604336
sp|P62141|PP1B_MOUSE	Serine/threonine-protein phosphatase PP1-beta catalytic subunit OS=Mus musculus OX=10090 GN=Ppp1cb PE=1 SV=3	0.923912	0.988457	0.89921	0.973763	0.812178	0.0612939	0.253881	1.08414	0.239676	0.5753	0.952501	0.572443	0.799867	0.923803	0.184882	0.531909	0.782392	0.0159984	0.16642
tr|Q3I7G0|Q3I7G0_MONPV	Putative type-I membrane glycoprotein OS=Monkeypox virus OX=10244 GN=MPXV_USA2003_039_162 PE=4 SV=1	0.924014	1.25606	0.342166	0.713929	0.919216	0.734727	0.91445	0.722529	0.240976	0.576109	0.536598	0.112489	0.318893	1.21926	0.448555	0.782979	0.890417	0.647835	0.917455
sp|Q8CIA9|MF14B_MOUSE	Hippocampus abundant transcript-like protein 1 OS=Mus musculus OX=10090 GN=Mfsd14b PE=2 SV=3	0.924045	0.809789	0.258974	0.631337	0.992272	0.966903	0.991429	0.753039	0.148985	0.451837	0.931114	0.754825	0.896061	0.928781	0.69603	0.908552	1.12927	0.529347	0.874471
tr|Q6P7V2|Q6P7V2_MOUSE	Phf20l1 protein (Fragment) OS=Mus musculus OX=10090 GN=Phf20l1 PE=2 SV=1	0.92415	1.14057	0.576942	0.870525	1.06985	0.794421	0.94254	0.869954	0.585541	0.853069	0.828108	0.554545	0.787225	0.845241	0.516848	0.826856	0.791177	0.375062	0.798508
sp|O88986|KBL_MOUSE	2-amino-3-ketobutyrate coenzyme A ligase, mitochondrial OS=Mus musculus OX=10090 GN=Gcat PE=1 SV=2	0.924275	0.818145	9.999e-05	0.00230555	0.82283	0.00259974	0.0259446	0.916912	0.059794	0.264477	0.957416	0.468153	0.727163	0.983326	0.777522	0.935343	1.04702	0.451555	0.84084
sp|O88597|BECN1_MOUSE	Beclin-1 OS=Mus musculus OX=10090 GN=Becn1 PE=1 SV=3	0.924277	0.773537	0.169383	0.516759	0.890484	0.547145	0.822563	0.946266	0.771723	0.936836	1.10825	0.658234	0.848465	0.849166	0.388761	0.740224	0.977956	0.905509	0.982751
sp|Q8BUR4|DOCK1_MOUSE	Dedicator of cytokinesis protein 1 OS=Mus musculus OX=10090 GN=Dock1 PE=1 SV=3	0.924296	0.954662	0.254075	0.62728	0.835405	0.010099	0.0729663	0.914469	0.207879	0.540384	0.815121	0.0449955	0.166311	1.07973	0.0745925	0.335699	0.94639	0.419558	0.823222
tr|A2AV19|A2AV19_MOUSE	Exosome complex component RRP4 (Fragment) OS=Mus musculus OX=10090 GN=Exosc2 PE=1 SV=1	0.924322	0.944138	0.705729	0.917772	0.788259	0.0925907	0.333546	0.937082	0.544646	0.833409	0.876202	0.328967	0.610966	1.09141	0.743326	0.924613	0.908847	0.438856	0.832979
tr|Q9D859|Q9D859_MOUSE	Uncharacterized protein OS=Mus musculus OX=10090 GN=Rac1 PE=2 SV=1	0.924351	0.810681	0.00739926	0.0681949	0.964984	0.562544	0.830566	0.806897	0.00609939	0.0536595	1.01347	0.765823	0.901265	0.897673	0.0509949	0.269846	1.0524	0.347065	0.778268
tr|Q3THQ5|Q3THQ5_MOUSE	Uncharacterized protein OS=Mus musculus OX=10090 GN=Stip1 PE=2 SV=1	0.924582	1.04528	0.136386	0.46558	0.814644	9.999e-05	0.00224872	0.882516	9.999e-05	0.00250446	0.689376	9.999e-05	0.00138834	1.20246	9.999e-05	0.003397	0.913222	0.00049995	0.0141291
sp|Q99LB0|TDIF1_MOUSE	Deoxynucleotidyltransferase, terminal, interacting protein 1 OS=Mus musculus OX=10090 GN=Dnttip1 PE=1 SV=1	0.924608	1.20002	0.447955	0.799989	1.0469	0.861014	0.964281	0.838823	0.49635	0.803352	0.742631	0.371863	0.646987	0.919116	0.735326	0.923616	0.800157	0.39596	0.808762
tr|Q8R436|Q8R436_MOUSE	Glutathione synthetase (Fragment) OS=Mus musculus OX=10090 PE=4 SV=1	0.924643	0.991305	0.833917	0.959162	0.992892	0.860714	0.964281	0.912208	0.105289	0.375899	0.894427	0.0116988	0.060307	0.902797	0.0521948	0.272582	0.854226	0.00379962	0.0614384
tr|A0A3B2WAS6|A0A3B2WAS6_MOUSE	Kinetochore protein NDC80 homolog OS=Mus musculus OX=10090 GN=Ndc80 PE=1 SV=1	0.924653	0.962428	0.880612	0.971684	0.824962	0.483452	0.785389	0.874502	0.59974	0.85823	0.760702	0.410459	0.686246	1.1455	0.59564	0.866991	0.979827	0.932507	0.989886
sp|Q9CQE8|RTRAF_MOUSE	MCG140066 OS=Mus musculus OX=10090 GN=Rtraf PE=1 SV=1	0.924671	1.13145	0.00229977	0.0278722	0.827836	0.0422958	0.19981	0.851546	0.0460954	0.22287	0.701025	0.0059994	0.0358114	1.15855	0.0742926	0.334867	0.877616	0.170283	0.598283
tr|Q8BK32|Q8BK32_MOUSE	Nuclear receptor corepressor 1 OS=Mus musculus OX=10090 GN=Ncor1 PE=1 SV=1	0.924742	1.00319	0.985601	0.996669	0.793578	0.242376	0.566016	0.914964	0.635136	0.877486	0.734959	0.19538	0.450666	1.17425	0.39856	0.749368	0.927515	0.694531	0.935223
tr|D6RGN2|D6RGN2_MOUSE	Phosphoinositide phospholipase C OS=Mus musculus OX=10090 GN=Plcd4 PE=1 SV=1	0.924834	1.2038	0.484752	0.822995	0.614748	0.114389	0.378353	0.851895	0.533647	0.826052	0.441487	0.0617938	0.209935	1.61438	0.108289	0.411094	0.822697	0.453555	0.841956
sp|Q8K0V4|CNOT3_MOUSE	CCR4-NOT transcription complex subunit 3 OS=Mus musculus OX=10090 GN=Cnot3 PE=1 SV=1	0.924874	1.03387	0.775322	0.938175	0.85434	0.190181	0.502767	0.94546	0.450155	0.773095	0.845187	0.0245975	0.106584	1.0224	0.891711	0.968104	0.847985	0.391361	0.80685
tr|Q80ZM5|Q80ZM5_MOUSE	H1 histone family, member X OS=Mus musculus OX=10090 GN=H1f10 PE=1 SV=1	0.925033	0.895286	0.561244	0.863603	0.886162	0.542446	0.819248	0.991146	0.963804	0.990898	1.01622	0.944306	0.977879	0.877093	0.488951	0.809921	0.884294	0.524048	0.873723
sp|Q3V0K9|PLSI_MOUSE	Plastin-1 OS=Mus musculus OX=10090 GN=Pls1 PE=1 SV=1	0.925101	1.11289	0.549845	0.859853	0.748121	0.141286	0.42626	0.9607	0.832517	0.951953	0.655767	0.0852915	0.263167	1.24049	0.260274	0.615237	0.832636	0.340066	0.770167
sp|Q9WUM3|COR1B_MOUSE	Coronin OS=Mus musculus OX=10090 GN=Coro1b PE=1 SV=1	0.925129	1.04959	0.40376	0.771176	0.884049	0.0580942	0.244593	0.910094	0.224078	0.556015	0.743307	0.00359964	0.024252	1.11072	0.183082	0.528875	0.853021	0.00529947	0.0767522
sp|A2ARP1|VIP1_MOUSE	Inositol hexakisphosphate and diphosphoinositol-pentakisphosphate kinase 1 OS=Mus musculus OX=10090 GN=Ppip5k1 PE=1 SV=1	0.925157	0.905933	0.677732	0.909195	0.815544	0.439256	0.750744	0.797652	0.393061	0.724316	0.728707	0.344966	0.62647	1.21322	0.459854	0.792439	1.08989	0.735626	0.946589
sp|Q9DAU1|CNPY3_MOUSE	Protein canopy homolog 3 OS=Mus musculus OX=10090 GN=Cnpy3 PE=1 SV=1	0.925239	0.987757	0.913009	0.978585	1.13582	0.619338	0.856538	0.858398	0.517548	0.814898	0.997756	0.976502	0.989516	0.733419	0.118488	0.429621	0.838278	0.0892911	0.43802
sp|Q5S248|TM11E_MOUSE	Transmembrane protease serine 11E OS=Mus musculus OX=10090 GN=Tmprss11e PE=1 SV=2	0.925258	0.86803	0.205179	0.564133	0.956981	0.693231	0.894787	0.979117	0.774823	0.938337	1.07421	0.352065	0.631995	0.796614	0.019898	0.150579	0.876591	0.0435956	0.305984
tr|Q3UDQ7|Q3UDQ7_MOUSE	AAA domain-containing protein OS=Mus musculus OX=10090 GN=Afg3l2 PE=2 SV=1	0.925306	0.842518	0.00349965	0.0383401	0.916987	0.0576942	0.243712	0.853181	0.0691931	0.290365	0.989654	0.905909	0.961456	0.91071	0.456754	0.789737	1.03878	0.689431	0.93385
sp|P70227|ITPR3_MOUSE	Inositol 1,4,5-trisphosphate receptor type 3 OS=Mus musculus OX=10090 GN=Itpr3 PE=1 SV=3	0.925363	0.931202	0.0178982	0.130647	0.873609	9.999e-05	0.00224872	0.899212	0.00039996	0.00699875	0.870653	0.00349965	0.0237537	1.01376	0.70433	0.913168	0.963744	0.223178	0.655072
tr|D3YUS1|D3YUS1_MOUSE	5'-AMP-activated protein kinase subunit gamma-2 (Fragment) OS=Mus musculus OX=10090 GN=Prkag2 PE=1 SV=1	0.925427	0.950727	0.826317	0.95697	0.872842	0.588841	0.844112	0.8895	0.647235	0.884286	0.828731	0.555844	0.787321	1.04937	0.844216	0.954168	0.961391	0.873913	0.97496
tr|Q3UM96|Q3UM96_MOUSE	Arf-GAP domain-containing protein (Fragment) OS=Mus musculus OX=10090 GN=Smap2 PE=2 SV=1	0.925481	0.862937	0.421758	0.783932	0.703105	0.0834917	0.312947	1.27477	0.212179	0.543596	1.05931	0.80152	0.915912	0.909548	0.609839	0.872193	0.743217	0.134387	0.534515
tr|A0A0G2JDS8|A0A0G2JDS8_MOUSE	Uracil-DNA glycosylase OS=Mus musculus OX=10090 GN=Ung PE=1 SV=1	0.925493	1.17145	0.50495	0.833625	1.02894	0.915508	0.977428	1.10137	0.706229	0.909908	0.981716	0.956104	0.980777	0.676511	0.169583	0.508749	0.592968	0.0858914	0.429583
tr|A0A0A6YW89|A0A0A6YW89_MOUSE	6-phosphofructo-2-kinase/fructose-2,6-biphosphatase 3 OS=Mus musculus OX=10090 GN=Pfkfb3 PE=1 SV=1	0.925512	0.942161	0.79762	0.946739	0.869936	0.582742	0.841504	0.867886	0.579742	0.85083	0.813228	0.519948	0.76707	1.07206	0.778622	0.936017	0.987802	0.961304	0.993503
tr|A0A2U3TZ82|A0A2U3TZ82_MOUSE	TRIO and F-actin-binding protein OS=Mus musculus OX=10090 GN=Triobp PE=1 SV=1	0.925697	0.870312	0.389361	0.759391	0.975363	0.827717	0.95129	0.993846	0.941406	0.983859	0.992793	0.932307	0.971656	0.868626	0.517448	0.826856	0.853244	0.422958	0.824266
tr|A0A0R4J239|A0A0R4J239_MOUSE	G protein-activated inward rectifier potassium channel 2 OS=Mus musculus OX=10090 GN=Kcnj6 PE=1 SV=1	0.925717	1.11711	0.628437	0.888212	0.967855	0.89931	0.974863	1.0292	0.908409	0.973925	0.904898	0.752625	0.894495	0.823374	0.457254	0.790133	0.711869	0.218878	0.650815
tr|D3Z7D2|D3Z7D2_MOUSE	tRNA (guanine-N(7)-)-methyltransferase OS=Mus musculus OX=10090 GN=Mettl1 PE=1 SV=1	0.925751	1.17769	0.288471	0.664853	0.728504	0.151385	0.441908	0.869758	0.468553	0.78506	0.558305	0.00449955	0.0287386	1.3611	0.248775	0.601638	0.859147	0.365363	0.790137
sp|P22892|AP1G1_MOUSE	AP-1 complex subunit gamma-1 OS=Mus musculus OX=10090 GN=Ap1g1 PE=1 SV=3	0.925793	0.943634	0.114289	0.422431	0.906415	0.0132987	0.0886624	1.02385	0.572743	0.848552	0.974012	0.775422	0.903735	0.868039	0.00469953	0.0575017	0.838809	0.0168983	0.171589
sp|Q8BH59|CMC1_MOUSE	Calcium-binding mitochondrial carrier protein Aralar1 OS=Mus musculus OX=10090 GN=Slc25a12 PE=1 SV=1	0.925974	0.843958	9.999e-05	0.00230555	0.995769	0.936506	0.983899	0.809625	9.999e-05	0.00250446	1.01874	0.777422	0.904114	0.856358	0.00139986	0.0232231	1.03139	0.575542	0.89007
sp|Q8BHE8|MAIP1_MOUSE	m-AAA protease-interacting protein 1, mitochondrial OS=Mus musculus OX=10090 GN=Maip1 PE=1 SV=1	0.926037	0.909826	0.606539	0.880392	0.944559	0.769623	0.930629	0.915752	0.638436	0.878761	0.962398	0.865913	0.942982	0.896854	0.594841	0.866991	0.926832	0.691631	0.93518
tr|G3UW30|G3UW30_MOUSE	1,4-alpha-glucan-branching enzyme OS=Mus musculus OX=10090 GN=Gbe1 PE=1 SV=1	0.92613	0.961842	0.827517	0.957665	0.809745	0.275572	0.600505	0.953584	0.807119	0.944844	0.809214	0.368263	0.646826	1.10245	0.60124	0.869082	0.919948	0.661734	0.922753
sp|Q91WD0|GP108_MOUSE	Protein GPR108 OS=Mus musculus OX=10090 GN=Gpr108 PE=1 SV=1	0.926207	1.00076	0.9966	0.998464	1.02295	0.905809	0.975578	0.964662	0.846915	0.956768	1.00033	0.9987	0.999326	0.77662	0.191481	0.540906	0.791918	0.232277	0.665806
sp|P0DP26|CALM1_MOUSE	Calmodulin-3 OS=Mus musculus OX=10090 GN=Calm3 PE=1 SV=1	0.92621	0.814782	9.999e-05	0.00230555	0.851114	0.00019998	0.00390603	0.963384	0.10129	0.368626	0.983634	0.574243	0.801155	0.96086	0.281772	0.640682	0.983487	0.784422	0.960951
sp|P48774|GSTM5_MOUSE	Glutathione S-transferase Mu 5 OS=Mus musculus OX=10090 GN=Gstm5 PE=1 SV=1	0.926308	0.995896	0.928907	0.982208	0.846479	0.00539946	0.0459206	0.908074	0.0213979	0.131159	0.814375	0.00129987	0.011011	1.06874	0.0287971	0.187681	0.924287	0.189581	0.618098
sp|P62331|ARF6_MOUSE	Uncharacterized protein OS=Mus musculus OX=10090 GN=Arf6 PE=1 SV=1	0.926341	0.685274	0.0146985	0.113108	0.781034	0.0740926	0.289791	0.948397	0.794121	0.944796	1.09184	0.788721	0.909307	0.962211	0.742426	0.924613	1.08929	0.60374	0.900323
sp|O88569|ROA2_MOUSE	Heterogeneous nuclear ribonucleoproteins A2/B1 OS=Mus musculus OX=10090 GN=Hnrnpa2b1 PE=1 SV=2	0.926422	0.950235	0.0132987	0.104862	0.857031	0.00109989	0.0134837	0.976364	0.347065	0.68289	0.877544	9.999e-05	0.00138834	0.989598	0.821218	0.946943	0.907762	0.119988	0.503855
tr|A2RT81|A2RT81_MOUSE	MCG22610 OS=Mus musculus OX=10090 GN=Rnf39 PE=2 SV=1	0.926437	0.923594	0.137586	0.466877	0.912751	0.208579	0.526143	0.943527	0.233777	0.568839	0.894113	0.0530947	0.186738	0.95531	0.439856	0.778432	0.929326	0.172483	0.600457
tr|D3Z5G7|D3Z5G7_MOUSE	Carboxylic ester hydrolase OS=Mus musculus OX=10090 GN=Ces1b PE=1 SV=1	0.926598	0.879868	0.583442	0.872838	1.00153	0.9963	0.998476	0.785483	0.364864	0.699395	0.907339	0.758824	0.898019	0.92953	0.767123	0.932312	1.05584	0.826417	0.966178
sp|Q9D7A8|ARMC1_MOUSE	Armadillo repeat-containing protein 1 OS=Mus musculus OX=10090 GN=Armc1 PE=1 SV=1	0.9267	0.894347	0.511049	0.836586	0.930805	0.610739	0.853191	0.883078	0.657234	0.886523	0.927232	0.59974	0.816247	0.946982	0.688931	0.905709	0.977758	0.859014	0.972925
tr|Q8K5D8|Q8K5D8_MOUSE	Protein phosphatase 2a regulatory b56-delta subunit (Fragment) OS=Mus musculus OX=10090 GN=ppp2r5d PE=4 SV=1	0.92689	0.907341	0.450455	0.800739	0.991826	0.955504	0.987979	0.871571	0.250775	0.588644	0.965119	0.791421	0.910186	0.873905	0.384162	0.735857	0.951578	0.69813	0.935844
tr|Q3TQY2|Q3TQY2_MOUSE	Uncharacterized protein OS=Mus musculus OX=10090 GN=Dctn4 PE=2 SV=1	0.926941	0.948918	0.653935	0.899759	0.889693	0.380062	0.702389	0.873653	0.256174	0.59476	0.832444	0.185581	0.43601	1.04129	0.731227	0.921536	0.975645	0.849315	0.970923
sp|Q9D0T1|NH2L1_MOUSE	NHP2-like protein 1 OS=Mus musculus OX=10090 GN=Snu13 PE=1 SV=4	0.926955	1.00002	0.9999	0.9999	0.758951	0.00109989	0.0134837	1.1021	0.0277972	0.156562	0.890293	0.0149985	0.0729037	1.03051	0.692031	0.907191	0.779857	0.00939906	0.116116
sp|Q8BNV1|TRM2A_MOUSE	tRNA (uracil-5-)-methyltransferase homolog A OS=Mus musculus OX=10090 GN=Trmt2a PE=1 SV=1	0.926977	0.889	0.261374	0.632586	0.68929	0.0089991	0.0671463	0.945212	0.513749	0.812407	0.828945	0.140186	0.367859	1.18634	0.285571	0.64246	1.02308	0.820218	0.964651
sp|P31324|KAP3_MOUSE	cAMP-dependent protein kinase type II-beta regulatory subunit OS=Mus musculus OX=10090 GN=Prkar2b PE=1 SV=3	0.926991	0.855126	0.177682	0.52735	1.03361	0.770823	0.93144	0.840619	0.0573943	0.257247	1.03676	0.735126	0.886627	0.811576	0.227377	0.57905	0.984259	0.877512	0.975404
sp|Q8BH57|WDR48_MOUSE	WD repeat-containing protein 48 OS=Mus musculus OX=10090 GN=Wdr48 PE=1 SV=1	0.927017	1.06045	0.616738	0.884089	0.821152	0.137886	0.420491	0.983735	0.882612	0.966729	0.773114	0.0761924	0.244298	1.08509	0.477052	0.802708	0.838558	0.164684	0.591583
sp|Q8BIJ6|SYIM_MOUSE	Isoleucine--tRNA ligase, mitochondrial OS=Mus musculus OX=10090 GN=Iars2 PE=1 SV=1	0.927055	0.926303	0.0322968	0.200077	0.884813	9.999e-05	0.00224872	1.03418	0.211079	0.543394	0.977165	0.535946	0.777382	0.894921	0.0210979	0.155244	0.844947	0.0009999	0.0243754
tr|Q3UXD9|Q3UXD9_MOUSE	Peroxisomal trans-2-enoyl-CoA reductase OS=Mus musculus OX=10090 GN=Pecr PE=1 SV=1	0.927084	0.978587	0.90081	0.974357	0.96999	0.876412	0.968672	0.955155	0.807019	0.944844	0.959601	0.855114	0.940361	0.85475	0.409259	0.757203	0.844419	0.379962	0.802033
tr|F2Z402|F2Z402_MOUSE	RING finger protein 37 OS=Mus musculus OX=10090 GN=Ubox5 PE=4 SV=1	0.927175	0.569517	0.0671933	0.310988	1.38993	0.223178	0.541785	0.553605	0.0750925	0.307249	1.37111	0.345865	0.627397	0.488697	0.0362964	0.217881	1.19019	0.50075	0.863702
tr|Q3UG89|Q3UG89_MOUSE	Major prion protein OS=Mus musculus OX=10090 GN=Prnp PE=2 SV=1	0.927224	0.671057	0.0606939	0.294121	0.870446	0.318068	0.645327	0.997331	0.986301	0.996745	1.32964	0.0948905	0.283473	0.733398	0.363464	0.715611	0.961475	0.869813	0.973624
sp|Q9CRC9|GNPI2_MOUSE	Glucosamine-6-phosphate isomerase 2 OS=Mus musculus OX=10090 GN=Gnpda2 PE=1 SV=1	0.927283	0.925456	0.333367	0.705738	0.920198	0.658834	0.87711	0.871179	0.116388	0.398591	0.827919	0.0406959	0.154167	1.12189	0.147985	0.476402	0.897057	0.184282	0.612468
sp|Q8CI32|BAG5_MOUSE	BAG family molecular chaperone regulator 5 OS=Mus musculus OX=10090 GN=Bag5 PE=1 SV=1	0.927294	0.803176	0.030197	0.19077	0.868389	0.20268	0.519677	0.934042	0.745725	0.928393	1.02398	0.887511	0.952322	0.930781	0.684132	0.903546	1.0034	0.984802	0.996908
sp|A3KMP2|TTC38_MOUSE	Tetratricopeptide repeat protein 38 OS=Mus musculus OX=10090 GN=Ttc38 PE=1 SV=2	0.927311	0.91492	0.059894	0.292018	0.928404	0.0881912	0.322606	0.887625	0.0511949	0.237578	0.915564	0.0946905	0.283141	0.962394	0.328067	0.682472	0.954961	0.191481	0.621437
tr|A0A0R4J052|A0A0R4J052_MOUSE	Hydroxyacylglutathione hydrolase, mitochondrial OS=Mus musculus OX=10090 GN=Hagh PE=1 SV=1	0.927321	0.860695	0.030297	0.191023	0.799622	0.0107989	0.0767216	1.11806	0.0619938	0.270092	0.984849	0.870713	0.943972	0.936699	0.585641	0.866098	0.864003	0.0767923	0.40602
tr|S4R1N6|S4R1N6_MOUSE	40S ribosomal protein S18 OS=Mus musculus OX=10090 GN=Rps18 PE=3 SV=1	0.927328	1.30463	0.00049995	0.00818764	0.919201	0.0121988	0.0835983	0.941485	0.10359	0.372328	0.606356	9.999e-05	0.00138834	1.08672	0.222678	0.573716	0.705576	9.999e-05	0.00399148
sp|Q8BMD8|SCMC1_MOUSE	Calcium-binding mitochondrial carrier protein SCaMC-1 OS=Mus musculus OX=10090 GN=Slc25a24 PE=1 SV=1	0.927384	0.859786	0.00019998	0.00399148	1.07893	0.141186	0.42626	0.903392	0.0579942	0.259209	1.12508	0.0475952	0.17233	0.717917	0.00029997	0.00736888	0.879193	0.0430957	0.304146
tr|A2ATM9|A2ATM9_MOUSE	Laminin subunit gamma-3 (Fragment) OS=Mus musculus OX=10090 GN=Lamc3 PE=1 SV=1	0.927451	0.813264	0.386061	0.756837	1.03931	0.882312	0.971532	0.93818	0.80402	0.944796	1.21671	0.539546	0.779127	0.684419	0.178982	0.521437	0.872821	0.594441	0.899051
tr|Q3TJY1|Q3TJY1_MOUSE	Microspherule protein 1 OS=Mus musculus OX=10090 GN=Mcrs1 PE=1 SV=1	0.927517	0.911027	0.434857	0.792149	0.929171	0.60284	0.849917	0.79155	0.0541946	0.247243	0.818577	0.151685	0.388457	1.04852	0.684332	0.903568	1.06625	0.620738	0.90762
tr|D3Z3C3|D3Z3C3_MOUSE	Heparanase OS=Mus musculus OX=10090 GN=Hpse PE=1 SV=1	0.927631	0.883845	0.489651	0.826044	0.983727	0.932007	0.982947	0.802563	0.251675	0.58924	0.906748	0.669333	0.855433	0.942166	0.750125	0.926646	1.04673	0.808719	0.964276
sp|Q99J36|THUM1_MOUSE	THUMP domain-containing protein 1 OS=Mus musculus OX=10090 GN=Thumpd1 PE=1 SV=1	0.927632	0.994656	0.89911	0.973763	0.898396	0.0383962	0.184805	0.840549	0.00119988	0.0158013	0.765857	0.00109989	0.00951897	1.10348	0.315068	0.670547	0.962859	0.715828	0.94268
tr|A0A1Y7VLK0|A0A1Y7VLK0_MOUSE	Peptidylprolyl isomerase OS=Mus musculus OX=10090 GN=Fkbp3 PE=1 SV=1	0.927637	1.02726	0.679332	0.909946	0.857236	0.251275	0.575643	0.751408	0.00049995	0.00820869	0.64948	0.00479952	0.0301125	1.24333	0.010099	0.0929427	1.0371	0.730927	0.945792
sp|Q61598|GDIB_MOUSE	Rab GDP dissociation inhibitor beta OS=Mus musculus OX=10090 GN=Gdi2 PE=1 SV=1	0.927706	0.936645	0.00889911	0.0772264	0.885551	9.999e-05	0.00224872	0.951487	0.0305969	0.167028	0.886122	9.999e-05	0.00138834	0.980418	0.492951	0.811672	0.92601	0.0165983	0.169894
tr|Q3U1W4|Q3U1W4_MOUSE	VWFA domain-containing protein (Fragment) OS=Mus musculus OX=10090 PE=2 SV=1	0.927721	0.6327	0.00019998	0.00399148	0.926173	0.50305	0.795095	0.89985	0.222978	0.554795	1.37806	0.0123988	0.0629999	0.71339	0.0213979	0.156192	1.01615	0.89701	0.980115
tr|A0A1L1SVG1|A0A1L1SVG1_MOUSE	Leucine-rich repeat flightless-interacting protein 2 OS=Mus musculus OX=10090 GN=Lrrfip2 PE=1 SV=1	0.927989	0.866592	0.542546	0.855192	0.950831	0.846415	0.958464	0.927293	0.768723	0.935628	1.03251	0.919308	0.966999	0.854792	0.543646	0.842684	0.93592	0.791121	0.962076
sp|Q8CFE2|HPF1_MOUSE	Histone PARylation factor 1 OS=Mus musculus OX=10090 GN=Hpf1 PE=1 SV=1	0.928085	0.746645	0.238876	0.610281	0.957701	0.868613	0.965344	0.738698	0.270473	0.610212	0.961547	0.90071	0.958966	0.949094	0.832717	0.9496	1.21483	0.454955	0.841956
sp|P70336|ROCK2_MOUSE	Rho-associated protein kinase 2 OS=Mus musculus OX=10090 GN=Rock2 PE=1 SV=1	0.928088	0.98038	0.872113	0.970705	0.900261	0.439556	0.751055	0.990222	0.912109	0.975819	0.853007	0.39916	0.675347	0.998693	0.990001	0.998522	0.845966	0.134387	0.534515
sp|O35936|ALOX8_MOUSE	Arachidonate 8S-lipoxygenase OS=Mus musculus OX=10090 GN=Alox8 PE=1 SV=1	0.928095	0.801608	0.137586	0.466877	0.872034	0.181682	0.489872	0.917772	0.0490951	0.231588	1.02831	0.630837	0.832298	0.977479	0.790421	0.940535	0.971366	0.625837	0.910053
tr|A0A087WPL5|A0A087WPL5_MOUSE	ATP-dependent RNA helicase A OS=Mus musculus OX=10090 GN=Dhx9 PE=1 SV=1	0.928122	1.03458	0.29737	0.672058	0.835451	9.999e-05	0.00224872	0.945731	0.0748925	0.307021	0.747665	9.999e-05	0.00138834	1.12449	0.0127987	0.110467	0.880817	0.00049995	0.0141291
sp|Q9CQE2|TM223_MOUSE	Transmembrane protein 223 OS=Mus musculus OX=10090 GN=Tmem223 PE=2 SV=1	0.92816	0.824336	0.419658	0.783043	0.947603	0.833717	0.951962	0.772163	0.335766	0.673536	0.900779	0.741426	0.889465	0.989266	0.964004	0.994612	1.13481	0.618738	0.907435
sp|Q9DAR7|DCPS_MOUSE	m7GpppX diphosphatase OS=Mus musculus OX=10090 GN=Dcps PE=1 SV=1	0.928211	1.02483	0.620438	0.885317	0.858402	0.00089991	0.0116116	1.00143	0.976902	0.994339	0.815029	0.00209979	0.0161001	1.03779	0.524148	0.830924	0.831784	9.999e-05	0.00399148
tr|D6RHP0|D6RHP0_MOUSE	F-box only protein 44 OS=Mus musculus OX=10090 GN=Fbxo44 PE=1 SV=2	0.928251	0.882783	0.587241	0.874166	1.14852	0.580442	0.840844	0.698069	0.20478	0.537469	0.921661	0.793821	0.911403	0.834736	0.486951	0.809094	1.08374	0.750925	0.950875
sp|Q9WTL2|RAB25_MOUSE	RAB25, member RAS oncogene family, isoform CRA_b OS=Mus musculus OX=10090 GN=Rab25 PE=1 SV=1	0.928327	0.867227	0.020198	0.143658	0.830779	0.00249975	0.0251828	0.867211	0.029897	0.164048	0.744071	9.999e-05	0.00138834	1.22616	0.00759924	0.0771643	1.03452	0.711029	0.941601
tr|A2A5R6|A2A5R6_MOUSE	NFX1-type zinc finger-containing protein 1 OS=Mus musculus OX=10090 GN=Znfx1 PE=1 SV=1	0.928401	0.986008	0.951505	0.988494	0.944574	0.820918	0.948996	0.960495	0.873413	0.963746	0.933766	0.828017	0.928793	0.892427	0.652835	0.890084	0.853135	0.537846	0.877941
sp|Q3UCQ1|FOXK2_MOUSE	Forkhead box protein K2 OS=Mus musculus OX=10090 GN=Foxk2 PE=1 SV=3	0.928429	1.02378	0.90331	0.974403	1.1623	0.431157	0.743438	0.860011	0.425757	0.748649	0.992593	0.972603	0.988545	0.717535	0.0870913	0.366437	0.814353	0.291071	0.724334
sp|A6H8H2|DEN4C_MOUSE	DENN domain-containing protein 4C OS=Mus musculus OX=10090 GN=Dennd4c PE=1 SV=1	0.928673	0.917101	0.0253975	0.170035	0.866419	0.00439956	0.0387052	0.930494	0.264674	0.603524	0.891481	0.0165983	0.0788792	1.06666	0.451055	0.78584	0.899886	0.059594	0.357996
tr|A0A2I3BPK6|A0A2I3BPK6_MOUSE	Transmembrane protein 260 (Fragment) OS=Mus musculus OX=10090 GN=Tmem260 PE=4 SV=1	0.928772	1.13375	0.822418	0.955399	1.15249	0.733727	0.91445	0.598219	0.10209	0.370061	0.617121	0.184182	0.434084	1.02812	0.910809	0.976605	1.04293	0.864814	0.972925
sp|A2ADY9|DDI2_MOUSE	Protein DDI1 homolog 2 OS=Mus musculus OX=10090 GN=Ddi2 PE=1 SV=1	0.928773	1.02912	0.809519	0.952546	0.901393	0.435656	0.747592	0.932545	0.539146	0.829565	0.829902	0.188981	0.441163	1.00244	0.986001	0.997502	0.877239	0.415758	0.821555
tr|A1A4B6|A1A4B6_MOUSE	Sh3tc1 protein (Fragment) OS=Mus musculus OX=10090 GN=Sh3tc1 PE=2 SV=1	0.92878	1.20169	0.340066	0.712132	1.29318	0.208579	0.526143	0.772744	0.185481	0.51014	0.848669	0.484352	0.739506	0.700207	0.0680932	0.31885	0.75619	0.158484	0.581746
tr|Q8CEG7|Q8CEG7_MOUSE	Uncharacterized protein OS=Mus musculus OX=10090 GN=Exoc4 PE=2 SV=1	0.928833	1.29677	0.315868	0.688952	0.963003	0.887511	0.972618	0.834609	0.484552	0.795097	0.628977	0.19768	0.454003	1.06236	0.809619	0.946187	0.787274	0.366263	0.790477
tr|A2AUE1|A2AUE1_MOUSE	DnaJ homolog subfamily C member 5 (Fragment) OS=Mus musculus OX=10090 GN=Dnajc5 PE=1 SV=1	0.928847	0.870741	0.442256	0.796584	1.17175	0.407659	0.727068	0.816576	0.288571	0.632283	1.11751	0.630237	0.83185	0.680603	0.0514949	0.271368	0.915903	0.646135	0.916267
tr|D3Z158|D3Z158_MOUSE	Glutamine--tRNA ligase OS=Mus musculus OX=10090 GN=Qars PE=1 SV=2	0.928874	1.16155	0.00019998	0.00399148	0.829383	9.999e-05	0.00224872	1.04083	0.394961	0.726559	0.737194	9.999e-05	0.00138834	1.05961	0.242576	0.596126	0.744675	9.999e-05	0.00399148
sp|P05202|AATM_MOUSE	Aspartate aminotransferase, mitochondrial OS=Mus musculus OX=10090 GN=Got2 PE=1 SV=1	0.928903	1.0494	0.182782	0.534536	0.853038	9.999e-05	0.00224872	0.936543	0.0142986	0.0988365	0.785523	9.999e-05	0.00138834	1.05525	0.141986	0.469877	0.893667	0.00049995	0.0141291
tr|A0A3Q4EH04|A0A3Q4EH04_MOUSE	MCG17902, isoform CRA_d OS=Mus musculus OX=10090 GN=Srsf7 PE=1 SV=1	0.928973	0.86451	0.0794921	0.34562	1.10558	0.115388	0.37989	0.965656	0.780122	0.939907	1.09876	0.487751	0.742084	0.760461	0.00079992	0.0153426	0.778866	0.00179982	0.0367267
sp|Q8VCN9|TBCC_MOUSE	Tubulin-specific chaperone C OS=Mus musculus OX=10090 GN=Tbcc PE=1 SV=1	0.928979	0.883349	0.384962	0.755376	0.965547	0.805219	0.943607	0.906656	0.382062	0.714144	0.990968	0.955304	0.980777	0.880748	0.749325	0.92643	0.946606	0.69923	0.936399
sp|O35379|MRP1_MOUSE	ATP-binding cassette, sub-family C (CFTR/MRP), member 1 OS=Mus musculus OX=10090 GN=Abcc1 PE=1 SV=1	0.929019	0.962178	0.186481	0.539229	0.989675	0.786721	0.93828	0.795513	9.999e-05	0.00250446	0.853181	0.00069993	0.00670233	0.950454	0.226577	0.578628	1.02311	0.50075	0.863702
tr|Q3TBA3|Q3TBA3_MOUSE	Antigen peptide transporter 1 OS=Mus musculus OX=10090 GN=Tap1 PE=1 SV=1	0.929084	0.943182	0.431857	0.789882	0.84997	0.0180982	0.109671	0.864373	0.0323968	0.174027	0.790274	0.00739926	0.0423089	1.1159	0.306669	0.662842	1.01081	0.936606	0.990087
tr|A0A0A6YVV2|A0A0A6YVV2_MOUSE	Glutathione peroxidase OS=Mus musculus OX=10090 GN=Gpx1 PE=1 SV=1	0.929095	1.07133	0.00469953	0.04772	0.815619	0.00189981	0.0202235	0.920645	0.191081	0.517791	0.704969	9.999e-05	0.00138834	1.17629	0.00319968	0.0425757	0.885718	0.00829917	0.106869
tr|D3Z4B1|D3Z4B1_MOUSE	Intraflagellar transport protein 46 homolog (Fragment) OS=Mus musculus OX=10090 GN=Ift46 PE=1 SV=1	0.92914	1.13711	0.585241	0.873633	0.954758	0.860114	0.963949	0.765907	0.323668	0.66257	0.65261	0.226677	0.492445	1.12328	0.645435	0.886484	0.941172	0.809019	0.964276
sp|Q922J3|CLIP1_MOUSE	CAP-Gly domain-containing linker protein 1 OS=Mus musculus OX=10090 GN=Clip1 PE=1 SV=1	0.92917	1.0474	0.260074	0.631834	0.865256	0.00019998	0.00390603	0.936892	0.112589	0.390393	0.812223	9.999e-05	0.00138834	1.0639	0.109389	0.412193	0.849349	0.00019998	0.00701798
tr|D3Z456|D3Z456_MOUSE	39S ribosomal protein L3, mitochondrial OS=Mus musculus OX=10090 GN=Mrpl3 PE=1 SV=1	0.929231	0.908264	0.581942	0.872243	1.03625	0.80412	0.943525	0.851262	0.362764	0.696397	0.978181	0.866713	0.943692	0.845764	0.337066	0.691121	0.955664	0.721628	0.94319
tr|A0A1D5RMC1|A0A1D5RMC1_MOUSE	Cytoplasmic dynein 1 light intermediate chain 2 (Fragment) OS=Mus musculus OX=10090 GN=Dync1li2 PE=1 SV=1	0.929313	0.849378	0.488251	0.825785	0.752049	0.279172	0.605263	1.16544	0.551045	0.836985	1.04719	0.883212	0.951117	0.935368	0.788621	0.940251	0.826452	0.463454	0.846768
tr|Q8BW63|Q8BW63_MOUSE	Uncharacterized protein OS=Mus musculus OX=10090 GN=Gcnt2 PE=2 SV=1	0.929397	0.960757	0.862714	0.969344	0.886834	0.637636	0.868072	1.0639	0.809819	0.945641	0.996593	0.990501	0.994393	0.868394	0.582242	0.865235	0.799899	0.39516	0.808312
tr|Q99K94|Q99K94_MOUSE	Signal transducer and activator of transcription OS=Mus musculus OX=10090 GN=Stat1 PE=1 SV=1	0.929424	1.00926	0.834517	0.959334	0.801484	0.00119988	0.0142712	0.913211	0.0924908	0.351212	0.697945	0.00019998	0.00246578	1.18921	0.00109989	0.0194061	0.96544	0.468553	0.849643
tr|Q8K0I7|Q8K0I7_MOUSE	Jak1 protein (Fragment) OS=Mus musculus OX=10090 GN=Jak1 PE=2 SV=1	0.929481	0.861651	0.194981	0.55119	0.874803	0.314769	0.642925	0.862116	0.189681	0.515853	0.885372	0.368463	0.646826	1.04134	0.731027	0.921536	1.05161	0.694731	0.935223
sp|Q61210|ARHG1_MOUSE	Rho guanine nucleotide exchange factor 1 OS=Mus musculus OX=10090 GN=Arhgef1 PE=1 SV=2	0.929605	0.974644	0.694631	0.914575	0.851872	0.0572943	0.242987	0.969377	0.618638	0.867833	0.855305	0.00159984	0.0131508	1.0466	0.231677	0.583256	0.879833	0.00329967	0.0557539
tr|A0A0N4SWD7|A0A0N4SWD7_MOUSE	Pleckstrin homology domain-containing, family A member 5 (Fragment) OS=Mus musculus OX=10090 GN=Plekha5 PE=1 SV=1	0.929711	1.00245	0.982302	0.99511	0.874061	0.174983	0.481036	0.754123	0.00169983	0.0199574	0.732609	0.050495	0.179672	1.13068	0.09969	0.39683	1.08435	0.319968	0.747603
tr|A1L0V6|A1L0V6_MOUSE	Ddx58 protein (Fragment) OS=Mus musculus OX=10090 GN=Ddx58 PE=2 SV=1	0.929806	0.845685	0.460654	0.807223	0.911165	0.541246	0.81821	0.819101	0.290171	0.633614	0.89745	0.342566	0.624598	1.0135	0.912609	0.977664	1.09194	0.334267	0.763031
tr|H3BLB1|H3BLB1_MOUSE	Phosphoethanolamine/phosphocholine phosphatase (Fragment) OS=Mus musculus OX=10090 GN=Phospho1 PE=1 SV=1	0.92993	0.93802	0.782822	0.940661	0.932794	0.787621	0.938365	0.787226	0.369463	0.703756	0.794439	0.479652	0.736604	1.06764	0.794421	0.941136	1.05947	0.815618	0.964276
tr|A0A0G2JEH5|A0A0G2JEH5_MOUSE	UDP-N-acetylglucosamine transferase subunit ALG14 homolog (Fragment) OS=Mus musculus OX=10090 GN=Alg14 PE=1 SV=1	0.929979	0.829869	0.313769	0.687476	1.20448	0.342966	0.668435	0.629665	0.0261974	0.15047	0.92017	0.716128	0.876732	0.818908	0.29697	0.654245	1.17678	0.39716	0.808885
tr|Q8K335|Q8K335_MOUSE	Glutamate-rich WD repeat containing 1 OS=Mus musculus OX=10090 GN=Grwd1 PE=2 SV=1	0.929984	1.0478	0.787521	0.942287	0.966818	0.862314	0.964553	0.770668	0.181082	0.503952	0.721637	0.173283	0.419385	1.07924	0.686931	0.90457	0.993737	0.972403	0.994612
sp|Q9JKC7|AP4M1_MOUSE	AP-4 complex subunit mu-1 OS=Mus musculus OX=10090 GN=Ap4m1 PE=1 SV=1	0.930034	0.889863	0.19548	0.551229	0.980892	0.90291	0.97505	0.865059	0.050295	0.23482	0.868756	0.511249	0.76009	0.990311	0.952905	0.990249	0.985322	0.886311	0.977767
sp|P97304|RPAC2_MOUSE	RNA polymerase 1-3, isoform CRA_a OS=Mus musculus OX=10090 GN=Polr1d PE=1 SV=1	0.930277	0.889648	0.220778	0.583896	0.901743	0.257674	0.582239	0.98172	0.834717	0.953047	0.935559	0.429157	0.697772	0.932857	0.615738	0.873446	0.940135	0.727127	0.945473
sp|Q8R0A0|T2FB_MOUSE	General transcription factor IIF subunit 2 OS=Mus musculus OX=10090 GN=Gtf2f2 PE=1 SV=1	0.930315	0.964108	0.573343	0.869406	0.888674	0.0960904	0.34172	0.911275	0.382562	0.71466	0.814054	0.0881912	0.269769	1.02198	0.834217	0.9496	0.9818	0.876412	0.975311
tr|Q3T9Y3|Q3T9Y3_MOUSE	Uncharacterized protein OS=Mus musculus OX=10090 GN=Alox12 PE=2 SV=1	0.930468	0.730405	0.0348965	0.210665	0.978316	0.830617	0.951962	0.79811	0.194681	0.521571	1.17523	0.145685	0.377942	0.834346	0.10029	0.39683	1.0664	0.519148	0.872741
sp|Q62000|MIME_MOUSE	Osteoglycin OS=Mus musculus OX=10090 GN=Ogn PE=1 SV=1	0.93053	0.56686	0.00879912	0.076881	0.984173	0.934307	0.983424	0.760435	0.161084	0.47289	1.33662	0.223778	0.488806	0.709236	0.0777922	0.341719	1.22585	0.294471	0.72635
sp|Q61686|CBX5_MOUSE	Chromobox protein homolog 5 OS=Mus musculus OX=10090 GN=Cbx5 PE=1 SV=1	0.930584	1.04056	0.717028	0.920353	0.711358	0.00369963	0.0337565	0.864136	0.10069	0.36791	0.628812	0.00669933	0.0389341	1.39015	0.0136986	0.115885	0.948495	0.721228	0.94319
tr|Q8BWV2|Q8BWV2_MOUSE	Vacuolar protein sorting-associated protein 16 homolog OS=Mus musculus OX=10090 GN=Vps16 PE=2 SV=1	0.930665	0.81165	0.0347965	0.210261	0.781163	0.0276972	0.145479	1.10711	0.273273	0.614367	1.08098	0.446055	0.710799	0.919886	0.413359	0.760185	0.883203	0.213079	0.647439
tr|Q9CSN5|Q9CSN5_MOUSE	Peptidyl-prolyl cis-trans isomerase (Fragment) OS=Mus musculus OX=10090 GN=Ppil4 PE=2 SV=1	0.930696	0.860811	0.19658	0.55266	0.875038	0.321168	0.647685	0.816519	0.0849915	0.333031	0.85387	0.535446	0.777382	1.07376	0.616338	0.873573	1.10417	0.434657	0.831432
tr|A0A2I3BRA9|A0A2I3BRA9_MOUSE	RNA-binding protein fox-1 homolog 2 (Fragment) OS=Mus musculus OX=10090 GN=Rbfox2 PE=1 SV=1	0.930697	0.958717	0.679332	0.909946	0.947079	0.69533	0.895378	0.965227	0.754725	0.93	0.868827	0.218678	0.481065	0.943395	0.512949	0.824477	0.900939	0.411259	0.820022
sp|Q8BKX6|SMG1_MOUSE	Serine/threonine-protein kinase SMG1 OS=Mus musculus OX=10090 GN=Smg1 PE=1 SV=3	0.930712	0.882891	0.392061	0.761354	0.956606	0.766023	0.928562	0.838747	0.124588	0.410716	0.896457	0.420658	0.69389	0.979804	0.923308	0.981079	1.02976	0.814019	0.964276
sp|Q6NVF4|HELB_MOUSE	DNA helicase B OS=Mus musculus OX=10090 GN=Helb PE=1 SV=2	0.930731	0.712013	0.327867	0.699094	1.37875	0.363464	0.688811	0.501835	0.0512949	0.237578	0.986158	0.965903	0.9845	0.683965	0.178382	0.520478	1.32166	0.30157	0.733788
sp|P50427|STS_MOUSE	Steryl-sulfatase OS=Mus musculus OX=10090 GN=Sts PE=1 SV=1	0.930788	0.871025	0.0493951	0.256911	0.962075	0.527047	0.809543	0.823522	0.184482	0.508319	0.968983	0.769723	0.902556	0.880798	0.0746925	0.335699	1.07833	0.242676	0.678272
sp|Q91YR1|TWF1_MOUSE	Twinfilin-1 OS=Mus musculus OX=10090 GN=Twf1 PE=1 SV=2	0.93082	1.10849	0.128887	0.451317	0.847927	0.0124988	0.0847447	1.0233	0.755924	0.930222	0.798814	0.00209979	0.0161001	1.02956	0.731527	0.921551	0.776828	9.999e-05	0.00399148
tr|A0A0G2JFW8|A0A0G2JFW8_MOUSE	WD repeat-containing protein 47 OS=Mus musculus OX=10090 GN=Wdr47 PE=1 SV=1	0.930844	1.15163	0.549645	0.859853	0.887954	0.639836	0.869126	0.808702	0.415958	0.740213	0.632783	0.20248	0.460063	1.18908	0.50325	0.819127	0.914915	0.724728	0.944275
tr|Q6ZQJ6|Q6ZQJ6_MOUSE	MKIAA0078 protein (Fragment) OS=Mus musculus OX=10090 GN=Rad21 PE=2 SV=1	0.930881	0.943965	0.491651	0.826332	0.9901	0.90471	0.975526	0.921383	0.233977	0.568865	0.930119	0.385461	0.663411	0.87464	0.10029	0.39683	0.925077	0.540646	0.879039
sp|Q9QYS9|QKI_MOUSE	Protein quaking OS=Mus musculus OX=10090 GN=Qki PE=1 SV=1	0.930903	0.961208	0.684332	0.911728	0.827718	0.0934907	0.335652	0.777739	0.0120988	0.0882134	0.678879	0.0049995	0.0310018	1.25912	0.0226977	0.162888	1.08075	0.436156	0.832979
tr|H9KUZ3|H9KUZ3_MOUSE	Sialic acid binding Ig-like lectin 1, sialoadhesin, isoform CRA_a OS=Mus musculus OX=10090 GN=Siglec1 PE=1 SV=1	0.93095	0.879768	0.19538	0.55119	0.953477	0.693331	0.894787	0.922913	0.194681	0.521571	0.979406	0.789921	0.909705	0.888054	0.0376962	0.222109	0.962079	0.510449	0.867655
tr|B1AXN9|B1AXN9_MOUSE	Non-specific serine/threonine protein kinase OS=Mus musculus OX=10090 GN=Rps6ka3 PE=1 SV=1	0.930998	1.05943	0.411359	0.776822	0.997449	0.981002	0.995384	0.823786	0.120288	0.404481	0.787395	0.0251975	0.107722	1.02624	0.60244	0.869163	0.891692	0.135486	0.537152
tr|G3UVV4|G3UVV4_MOUSE	Hexokinase 1, isoform CRA_f OS=Mus musculus OX=10090 GN=Hk1 PE=1 SV=1	0.931021	0.964784	0.321468	0.69313	0.936339	0.0280972	0.146257	0.918672	0.0122988	0.0893655	0.825908	9.999e-05	0.00138834	1.00763	0.866313	0.961561	0.932787	0.0925907	0.446322
sp|O88851|RBBP9_MOUSE	Retinoblastoma binding protein 9 OS=Mus musculus OX=10090 GN=Rbbp9 PE=1 SV=1	0.931114	0.872307	0.110189	0.413743	0.7026	0.00089991	0.0116116	0.991909	0.866113	0.963065	0.877663	0.0359964	0.141482	1.19124	0.0508949	0.26954	0.950961	0.389761	0.805839
sp|Q3V4B5|COMD6_MOUSE	COMM domain containing 6 OS=Mus musculus OX=10090 GN=Commd6 PE=1 SV=1	0.931267	0.92268	0.488751	0.825785	0.785023	0.156584	0.449655	0.882886	0.264974	0.603777	0.763407	0.0658934	0.219542	1.20718	0.118388	0.429621	1.02642	0.836516	0.968277
sp|P35293|RAB18_MOUSE	RAB18, member RAS oncogene family, isoform CRA_a OS=Mus musculus OX=10090 GN=Rab18 PE=1 SV=1	0.931373	0.995223	0.929307	0.982208	0.814984	0.00179982	0.0194838	1.00943	0.881312	0.966501	0.842364	0.00049995	0.00517533	1.0575	0.339666	0.693691	0.868741	0.0379962	0.283507
sp|Q91VE6|MK67I_MOUSE	MKI67 FHA domain-interacting nucleolar phosphoprotein OS=Mus musculus OX=10090 GN=Nifk PE=1 SV=1	0.931375	1.02375	0.920008	0.979561	0.751929	0.278572	0.604978	1.06954	0.79562	0.944796	0.797205	0.485651	0.740275	1.12284	0.646835	0.887292	0.822986	0.454655	0.841956
tr|A0A286YDD7|A0A286YDD7_MOUSE	Terminal uridylyltransferase 7 (Fragment) OS=Mus musculus OX=10090 GN=Tut7 PE=1 SV=1	0.931381	1.0666	0.592841	0.87597	0.802165	0.105989	0.360658	1.03407	0.836416	0.95334	0.785835	0.354465	0.6331	1.08718	0.466653	0.797913	0.812433	0.107289	0.477864
tr|A4FU62|A4FU62_MOUSE	LOC207685 protein (Fragment) OS=Mus musculus OX=10090 GN=LOC207685 PE=2 SV=1	0.93146	0.764483	0.116388	0.427448	0.877757	0.323368	0.648862	1.18585	0.135686	0.430089	1.38156	0.126887	0.34501	0.642751	0.0019998	0.0296351	0.736352	0.0247975	0.222676
sp|Q6PIC6|AT1A3_MOUSE	Sodium/potassium-transporting ATPase subunit alpha-3 OS=Mus musculus OX=10090 GN=Atp1a3 PE=1 SV=1	0.931475	0.879736	0.348265	0.722558	0.987365	0.927307	0.981809	0.75254	0.0461954	0.223184	0.850877	0.237876	0.508132	1.00308	0.982502	0.996228	1.11525	0.388961	0.805543
tr|F7APP3|F7APP3_MOUSE	Glycylpeptide N-tetradecanoyltransferase OS=Mus musculus OX=10090 GN=Nmt2 PE=1 SV=1	0.931481	0.915522	0.620638	0.885317	1.06394	0.747925	0.920861	0.802503	0.251575	0.58924	0.946704	0.811019	0.919704	0.861197	0.428757	0.772669	0.999014	0.9957	0.998772
sp|O54784|DAPK3_MOUSE	Death-associated kinase 3, isoform CRA_a OS=Mus musculus OX=10090 GN=Dapk3 PE=2 SV=1	0.931586	1.07299	0.671333	0.905982	0.994514	0.969403	0.991731	0.787931	0.0706929	0.294339	0.749056	0.0552945	0.192671	1.02595	0.868813	0.961871	0.959075	0.612539	0.905066
tr|A0A0R4J0Q6|A0A0R4J0Q6_MOUSE	E3 ubiquitin-protein ligase TRIM56 OS=Mus musculus OX=10090 GN=Trim56 PE=1 SV=1	0.931654	0.836895	0.353965	0.725769	0.873008	0.493451	0.79009	1.03046	0.871913	0.963589	1.08966	0.705629	0.871967	0.862768	0.434257	0.77601	0.897129	0.571943	0.889179
tr|A0A140T8N4|A0A140T8N4_MOUSE	Immunoglobulin kappa variable 5-37 (Fragment) OS=Mus musculus OX=10090 GN=Igkv5-37 PE=4 SV=2	0.931661	0.643893	0.0305969	0.192535	0.891033	0.554345	0.826891	0.866899	0.448555	0.771592	1.22077	0.39596	0.673322	0.824987	0.314969	0.670547	1.14239	0.490451	0.86144
sp|Q9DBR1|XRN2_MOUSE	5'-3' exoribonuclease 2 OS=Mus musculus OX=10090 GN=Xrn2 PE=1 SV=1	0.931738	1.12906	0.0127987	0.102824	0.767287	9.999e-05	0.00224872	1.11244	0.0221978	0.135026	0.790756	0.00019998	0.00246578	1.01111	0.858314	0.958066	0.779775	0.00039996	0.0123408
[truncated: 4,940 more rows]

## Sheet: GO_FUNCTION
GO number	GO term	Cluster frequency	Protein frequency of use	P-value	Protein ID
[truncated: 470 more rows]

## Sheet: GO_COMPLEMENT
GO number	GO term	Cluster frequency	Protein frequency of use	P-value	Protein ID
[truncated: 351 more rows]

[truncated: 1 more sheets: GO_PROCESS]
